# Supplementary material for: A comprehensive proteogenomic study of the human Brucella vaccine strain 104 M
Source: BMC Genomics. 2017 May 23;18:402. doi: 10.1186/s12864-017-3800-9 (PMC5442703; doi:10.1186/s12864-017-3800-9)
Supplement: Supplementary file 1 — This file contains supplementary Tables S1-S9. Table S1. The 6 F translated genome database of B. abortus 104 M used in this study. Table S2. List of proteins identified in this study. Table S3. List of peptides identified in this study. Table S4. List of PSMs identified in this study. Table S5. List of hypothetical proteins identified in this study and function analysis. Table S6. List of orphan peptides identified in this study. Table S7. List of N-terminal acetylation identified in this study. Table S8. The codon usage of two chromosomes in B. abortus 104 M. Table S9. List of primers used for RT-PCR amplifications in this study. (XLSX 38564 kb) [file 12864_2017_3800_MOESM1_ESM.xlsx]

## Sheet: Overview
Overiew of Tables
Table S1	The 6F translated genome database of B. abortus 104M in this study.
Table S2	List of proteins identified in this study.
Table S3	List of peptides identified in this study.
Table S4	List of PSMs identified in this study.
Table S5	List of hypothetical proteins identified in this study and function analysis.
Table S6	List of orphan peptides identified in this study.
Table S7	List of N-terminal acetylation identified in this study.
Table S8	The codon usage of two chromosomes in B. abortus 104M.
Table S9	List of primers used for RT-PCR amplifications in this study.

## Sheet: Table S1
Table S1: The 6F translated genome database of B. abortus 104M in this study
Number of sequences in 6F translated genome database: 65534
Protein accessions	Locus start	Locus stop	Chromosome	Sequence
NZ_CP009625_1	69	134	CP009625	NYFSGRTYQDRLKIVAAKHLES
NZ_CP009625_2	131	208	CP009625	ILRCYFAGIRFPNNGPSSCKPFAGKK
NZ_CP009625_3	138	233	CP009625	GVISLASDSPTMVRLHASPLQEKNERSEACSL
NZ_CP009625_4	115	261	CP009625	LRNTLNPKVLFRWHPIPQQWSVFMQALCRKKMNDLRLALCDEASLKSEP
NZ_CP009625_5	251	289	CP009625	SLSHKRGCLLARS
NZ_CP009625_6	293	340	CP009625	QQIMSLLAWMHGIRGC
NZ_CP009625_7	258	353	CP009625	AIRGVAYWPGVSNKLCHYWRGCMESADAELWS
NZ_CP009625_8	344	373	CP009625	TLVLKAPPQG
NZ_CP009625_9	357	395	CP009625	RLLLKVDCLPFIN
NZ_CP009625_10	395	427	CP009625	LKCRLGHLRVI
NZ_CP009625_11	411	470	CP009625	GISASFEWLSWNAFRAISLQ
NZ_CP009625_12	265	474	CP009625	EGLPTGPELATNYVITGVDAWNPRMLNSGLKGSSSRLIAYHSLTEMPFRASPRHLSGCRGMRSGQSASSR
NZ_CP009625_13	493	561	CP009625	TDSQKEYPATGCDRPIEFVCGPL
NZ_CP009625_14	543	578	CP009625	VCVWPALKGCDV
NZ_CP009625_15	582	611	CP009625	IPARARGRKI
NZ_CP009625_16	431	628	CP009625	VVVVECVPGNQPPVDDVMSRKRIVKRSIPLLVVTDRLSLCVARFEGLRCVNTRQGPRSEDLGFYAG
NZ_CP009625_17	638	667	CP009625	QAPEQWRVRM
NZ_CP009625_18	615	701	CP009625	GSMQDKNDKRPNNGAYECEGRRDDGNDDR
NZ_CP009625_19	729	770	CP009625	CTCEPYPWIFCYRK
NZ_CP009625_20	722	781	CP009625	VIMHMRTVSMDLLLPEMTRA
NZ_CP009625_21	788	826	CP009625	KWTVPSARKLSSV
NZ_CP009625_22	830	886	CP009625	RPSSRHGLAARFIRAGLAG
NZ_CP009625_23	890	979	CP009625	SWTIFPRASCAFRFPPHFCAPGSTIIIPNC
NZ_CP009625_24	983	1015	CP009625	PSFGRKKIRRS
NZ_CP009625_25	774	1118	CP009625	QEPDENGQCRQRGSFRAFDGQAQGTGWRRDLFELVWPAEAGRYFQEHRAPFGSHRIFALLDQQSLFRTADRALAGRKSADPEGRGRGAWRKPRGAQCSTRRNLRQCRSKARRHPA
NZ_CP009625_26	1122	1238	CP009625	KDGVPCWAVFWRPVAWRKARLRRGRRIGCRHRRRSGLPA
NZ_CP009625_27	1046	1450	CP009625	AAWCAVQHPPKPATMPKQSPPSPRVKRWCSLLGSLLAASRLAKSAAPPWSQNRLPPPAPFWAPRLIRAIRSTHLSMAPPTASPLPPPAPSRKPVPVPFASIRFSFMPPSASARHIFCRPLPPPLSSARKRPASSI
NZ_CP009625_28	1242	1457	CP009625	SALYVRHICRWRLQPRRPCRRPHHRGSRFQCRSLQSAFHSCLRRPRQDTSFAGHCRRRSPAPGKGPRRLSDG
NZ_CP009625_29	1454	1546	CP009625	RLNISCGALPPLSATTMRSPSRNSFAISTFW
NZ_CP009625_30	1550	1606	CP009625	STTCSSCRASRSSTSSAIF
NZ_CP009625_31	1461	1742	CP009625	IFHVALCHRYPRQQCALLQGTASRYRPSGDRRHAVPAGQVDPARVLPSSEYAARQRKTGRGCRRPRPFGTGIARRSRPFPPSGRCRSGSGRTRL
NZ_CP009625_32	1746	1814	CP009625	NAPGNAASPSGQRTVRGCKPRYR
NZ_CP009625_33	1818	1862	CP009625	RDSRPCRAHGHGFRP
NZ_CP009625_34	1610	1954	CP009625	IRCSTAQNRSWLPPTAPLRNWNRSTFASVPAFRAVSLWKWPHPIMKCAWKCCVAVWPAHSARMQASISVKRFSPMSRARSRVPAVNWKAHSTSFCSASLSSRIFPSTAWTSCSAI
NZ_CP009625_35	1866	2021	CP009625	TGRRIQPASVPPVFRAEYFHRPRGRVARPSDPRRRAEAHPYRGNPAHRGAPL
NZ_CP009625_36	1958	2071	CP009625	PAQASRSASVSRKSSASWRAIIMCRSRICCRTAARAPS
NZ_CP009625_37	2075	2107	CP009625	SRVRWQCISPR
NZ_CP009625_38	2025	2192	CP009625	CVEAGSAVEPPHAHHRKAASGGNVSRQDDDAAFPAGNWPPLRWARPYHRSSCRAQD
NZ_CP009625_39	2114	2242	CP009625	RRVPCRKLAAASVGATIPPFFMPCARLRIWSVPTPSWRRSWSF
NZ_CP009625_40	565	2271	CP009625	RAAMCKYPPGPAVGRFRVLCRIKMTSARTMARTNVKAGETMAMMTGKSTATIGDNAHANRIHGSSATGNDKSLMKMDSAVSEEAFERLTAKLKARVGGEIYSSWFGRLKLDDISKSIVRLSVPTAFLRSWINNHYSELLTELWQEENPQILKVEVVVRGVSRVVRSAAPAETCDNAEAKPAVTPREKMVFPVGQSFGGQSLGEKRGSAVVAESAAATGAVLGSPLDPRYTFDTFVDGASNRVALAAARTIAEAGSSAVRFNPLFIHASVGLGKTHLLQAIAAAALQRQEKARVVYLTAEYFMWRFATAIRDNNALSFKEQLRDIDLLVIDDMQFLQGKSIQHEFCHLLNTLLDSAKQVVVAADRAPSELESLDVRVRSRLQGGVALEVAAPDYEMRLEM…
NZ_CP009625_41	2246	2293	CP009625	SALSTIRLPDRRTCTS
NZ_CP009625_42	2297	2326	CP009625	RAVINKKPTP
NZ_CP009625_43	2275	2364	CP009625	PADLHLVAGGYQQKAHALTFCGMARACFSP
NZ_CP009625_44	2330	2380	CP009625	RFAAWRGLAFLLKNLPL
NZ_CP009625_45	2196	2417	CP009625	GSGRCRHQAGAGAGAFEAPYQRSGCLTGGLAPRSGRLSTKSPRLDVLRHGAGLLFSLKICHFRAHPEKCETVFG
NZ_CP009625_46	2384	2434	CP009625	SASRKVRNGFRIRCASK
NZ_CP009625_47	2368	2442	CP009625	KSATLERIPKSAKRFSDKMRVKINS
NZ_CP009625_48	2446	2481	CP009625	SMGLVHSDRNLL
NZ_CP009625_49	2442	2555	CP009625	LEHGSGAFRSKPALTDLLAPCAPYRQGPSAPRMQSPRS
NZ_CP009625_50	2438	2590	CP009625	IVRAWVWCIQIETCSNGPSGALCALSTRAVCPSDAVAPVLASECVSRCVLP
NZ_CP009625_51	2559	2609	CP009625	RASAFQDACYPRAIEPS
NZ_CP009625_52	2594	2707	CP009625	SDRTFLNLSTTSIASWSAATRFQFCRMCFCRPKAQASP
NZ_CP009625_53	2613	2801	CP009625	ISQPRPSRRGAPQHDSNSVECAFAGRRRKPRHEGNRPGSRSERGDRRHGRAGGRHHGPGASSL
NZ_CP009625_54	2762	2836	CP009625	SRRAPPRSRRIFSMILFASCRMARK
NZ_CP009625_55	2840	2935	CP009625	CCPPIPMAAPCRSFRASLLSACNACRNPISRN
NZ_CP009625_56	2939	3043	CP009625	PLAPSPIPSASRRRLSSASSTARSLQSRRKKPVIT
NZ_CP009625_57	2805	3068	CP009625	YCSQAAGWRGSDAVHQSRWRLHVGHFGQVFFPPAMPAAIRFPGTDRWRLHPFLPHRGAGSQAPHRPHAVCNLDGRNPLLPERYLLPCD
NZ_CP009625_58	3047	3085	CP009625	TVSSSMRLKAMAR
NZ_CP009625_59	3072	3197	CP009625	KRWRVEASGGCNRRAPSGARRTGGALRHGRHAGHHHPAQDGC
NZ_CP009625_60	3089	3235	CP009625	SFGRLQPTGTVWRAPNWRRPPARKACRASSSRARRLLNCRSWSMCRMWL
NZ_CP009625_61	3201	3242	CP009625	IAEAGRCAGCGCDR
NZ_CP009625_62	3246	3368	CP009625	AFRYQDPLHRRLGGAHLQAYRRHFPGLSARHSIRQRQEAHH
NZ_CP009625_63	3239	3436	CP009625	PLSFPIPRSASPSARWCSPPSLSTALSRIISASFHQATTRSSPLTGRILLLPLTAFRRFRVSVAAR
NZ_CP009625_64	3423	3506	CP009625	AWPRGEAFDCRWTIDAHRQQSRFGQCDR
NZ_CP009625_65	3528	3569	CP009625	WRSARYRLQLQISA
NZ_CP009625_66	3573	3656	CP009625	YHRPAFRYRCGFHAGRCRLSDAGARYGR
NZ_CP009625_67	2485	3693	CP009625	RTFWRPVRLIDKGRLPLGCSRPGPSERVRFKMRVTLERSNLLKSLNHVHRVVERRNTIPILSNVLLQAEGASLAMKATDLDLEVNEATAAMVEQAGATTVPAHLLYDIVRKLPDGAEVMLSTNPDGGSMSVISGKSSFRLQCLPQSDFPELTAGAFTHSFRIEAQALKRLIDRTQFAISTEETRYYLNGIFFHAIESDGALKLRAVATDGHRLARAELEAPSGTEGMPGIIIPRKTVAELQKLVDVPDVVVTVELSDTKIRFTVGSVVLTSKLIDGTFPDYQRVIPSGNDKKLTIDRQDFAASVDRVSTISSERGRAVKLSIADGQLTLTVNNPDSGSATDELAADYDGDPLDIGFNSKYLLDITGQLSGTDAVFMLADAGSPTLVRDTGDEDVLYVLM…
NZ_CP009625_68	3467	3718	CP009625	RSPSTIPIRAVRPMSLPPIMMAIRSISASTPNICLISPASFPVPMRFSCWPMPALRRWCAIRAMKMCSMSSCRCASNGAGIFRF
NZ_CP009625_69	3697	3762	CP009625	WGWDISVLTACKWRGFLLPVLV
NZ_CP009625_70	3660	3896	CP009625	RCALCPHADARLMGLGYFGSDGLQMARVFASGARVAQTTFCSGFQTPPFLARHHQNLDSLRRLAGKAPQRTRLWKQKIT
NZ_CP009625_71	3766	3933	CP009625	PKLHSAPVFKPRHFWLVITKISTASGASLEKPRKEPDCGSKRSHRTPPGSRFDPAA
NZ_CP009625_72	3900	3998	CP009625	NAARIAFRSGGLSLSISATMQNCRCRWDRAMWC
NZ_CP009625_73	3937	4086	CP009625	ACQFPQLCRIVAAAGTGPCGADGRKRLRQNQSHRSHFLPVAGAGPASRRL
NZ_CP009625_74	4002	4148	CP009625	RAKTAPAKPISSKPFPSCRRGGACVAPPMTMWRVPMPKAVLRSTPHSTA
NZ_CP009625_75	4090	4242	CP009625	RCGACQCRRRFCDPRRTRLHDLWRRGNRNRHGGRRRRRAQGAYQPYCRFCR
NZ_CP009625_76	4246	4380	CP009625	SSRLCAHSLGGAIHGWAFHRRRFRPAAFSRPYGARHRYRPWQAGA
NZ_CP009625_77	4152	4418	CP009625	FMATRKSEPARRAAAKAGARCVSTVLPLLPMIFSIMRAFSGWCHPWMGFSPAALPTGGVFSTVWCSPSIPPMASGCLIMKKQCAAATAC
NZ_CP009625_78	4390	4422	CP009625	KSNAQPQPPVE
NZ_CP009625_79	4438	4473	CP009625	RSMAGRHREPDG
NZ_CP009625_80	4422	4520	CP009625	MMAAMTINGWTPSRTRWLNWARPLQPRVRKPCA
NZ_CP009625_81	4477	4626	CP009625	TGHGHCSRACASHAPDCGDDRTASRRGTISQSRLLSGRGAGKPHRCGGGA
NZ_CP009625_82	4636	4716	CP009625	RGFSPYPARWPRARPGGRPHARWSASH
NZ_CP009625_83	4536	4721	CP009625	SNGFPPRDHFPKPIAFWKGRWKAASVWRRRLILKRIFAVPCAMAARATGRQAARSMVRIALT
NZ_CP009625_84	4725	4790	CP009625	LSSTGPNPCRPHCARRASRRRF
NZ_CP009625_85	4720	4863	CP009625	PDCPAQAQIHAGRTVLDGRAEGASDRPHSRPCTADGGTFRHGADPPAR
NZ_CP009625_86	4824	4943	CP009625	RRNFPAWRRSSCSMKLRRISIWGAVQPFSAFSTSLAGRLS
NZ_CP009625_87	4867	4968	CP009625	NCGASRYGAPCSPFRHSRRAWRAGFHDWHRSCAF
NZ_CP009625_88	4947	5018	CP009625	LAPIVRFLMRLLAMRSFSTCRPGN
NZ_CP009625_89	3722	5029	CP009625	RPANGAGFCFRCSCSPNYILLRFSNPAIFGSSSPKSRQPPAPRWKSPAKNPIVEAKDHIERRPDRVSIRRLKLVNFRNYAELSLPLGPGHVVLTGENGSGKTNLIEAISFLSPGRGLRRAAYDDVARANAEGGFAIHAALDCMIYGDAEIGTGTAGGGEGGRKVRINRIAASADDLLDYARILWVVPSMDGLFTGGASDRRRFLDRMVLAIDTAHGKRVLDYEKAMRSRNRLLNDGSNDDQWLDAIENQMAELGTAIAAARAQAMRLIAAMIERLPAEGPFPKADCFLEGALESRIGVEAALDLEEDFRRTLRDGRARDRAAGRTLDGPHRTDLIVQHRPKSMPAALCSTGEQKALLIGLILAHARLTAELSGMAPILLLDEIAAHLDMGRRAALFGIL…
NZ_CP009625_90	4972	5046	CP009625	CACWRCAVFQRVGRAIDRDIRQNSR
NZ_CP009625_91	5050	5082	CP009625	QRGSGSLCLQA
NZ_CP009625_92	5033	5119	CP009625	GKIVADSAVRAVYVCRHECIIQTIFARRT
NZ_CP009625_93	5086	5151	CP009625	MYHPDHFRPKNLNAMHAISCCR
NZ_CP009625_94	5123	5278	CP009625	TLCTPYRAAGNWRSGPAKAEGCPCACRWRRRTGRAGAAISGGGRRRHARHRR
NZ_CP009625_95	5282	5323	CP009625	RYGVAVEPATADHP
NZ_CP009625_96	5182	5394	CP009625	RLPVCLSLAQADWARRCCNIWRRQASARSASSMTIRCRCRTCNGRSSMIRTVSGSPRWKARLPPSRASTRM
NZ_CP009625_97	5327	5431	CP009625	YGQYRAAQGGKRACLHRAHQPACEGGRPPAASRRA
NZ_CP009625_98	5398	5541	CP009625	RWKATSCVSTRIMPRRSLPVSMSWWTVRTISPRAMCWPMLRPRWEGPS
NZ_CP009625_99	5545	5574	CP009625	RAPWAVSMAR
NZ_CP009625_100	5587	5712	CP009625	CPMRTARTAQRTRPIAIFSRMRRRRERSLPAPKRVCWVSCRV
NZ_CP009625_101	5716	5802	CP009625	SAACRPWKSSSLSPASANRWSGGFFSTMR
NZ_CP009625_102	5435	5815	CP009625	CRGAHCRFRCRGGRFGQFRHALCAGRCCGQGGKAPRNGRHGPFRWHGDGVDALCERPGRRKEPVLSRSFPGCAAAGNGPFLRRSGCAGCPAGCDRQPAGHGSHQACHRHRRTAGRAASSLQCAECPF
NZ_CP009625_103	5043	5849	CP009625	SLTARFGQSMFAGMNVSSRPFSPEELERYARHIVLPVIGGPGQQKLKAARVLVVGAGGLGAPVLQYLAAAGVGTLGIVDDDTVSLSNLQRQIIHDTDSIGQPKVESALASIARINPHVKVEGHQLRLDAHNAEALIAGFDVVVDGSDNFATRYVLADAAAKVGRPLVTGAMGRFDGTVTVLMPYANGPDGAKNPSYRDLFPDAPPPGTVPSCAEAGVLGVLPGVIGSLQAMEVIKLVTGIGEPLVGRLLLYNALNVRFETIRYKARKPK
NZ_CP009625_104	5806	5853	CP009625	MSVLKPSATRPANQNN
NZ_CP009625_105	5819	5872	CP009625	NHPLQGPQTKIIEHFQAQ
NZ_CP009625_106	5853	5939	CP009625	LSIFRLNNGLNGPPHAPGCRRARMPRSGG
NZ_CP009625_107	5876	6043	CP009625	WVERSTTCSRVPSRSNASIWRMIWGTRTVADEIAATCGVIVTLGWSQSGLLAGSGS
NZ_CP009625_108	5994	6047	CP009625	SLPWGGPKAGCWPAAVPD
NZ_CP009625_109	5884	6117	CP009625	TVHHMLQGAVALECLDLADDLGHENGSGRDCRHMWRDRYLGVVPKRAVGRQRFLIEDIERNGGKKPTVECGQNIRLIL
NZ_CP009625_110	6066	6137	CP009625	RRKEAHGRVRPEYPAHSVNCRVRH
NZ_CP009625_111	6144	6257	CP009625	EPARRVARRFSVAQTSTWTGCPSCPASVAAGRRKYRLS
NZ_CP009625_112	6047	6286	CP009625	LKTSSVTAERSPRSSAARISGSFCKLPRPALMRTGSPSGPSLFSCANIDMDRMPFVSGVSGSRQTKISAVLRNSVKPSPP
NZ_CP009625_113	6273	6335	CP009625	NHPRRDRSLHRLFSAGGGSSR
NZ_CP009625_114	6345	6398	CP009625	SREFSVFPPHRGQAHQGP
NZ_CP009625_115	6293	6454	CP009625	VFTPSIFCGRRLQPVILKPRIFSFSAASRPSTPRPIMPTVTSCAAGLRRSSCQT
NZ_CP009625_116	6402	6539	CP009625	CRPSLHARRACGDPRARHDFAAACDSATQGGDDPGPARPHIRSSAW
NZ_CP009625_117	6500	6601	CP009625	SRTCQTTYSVIRMVRSSEMIRTSGTSGTCGSRKT
NZ_CP009625_118	6558	6629	CP009625	FAPAAHREPADHGRHDPRPRRERK
NZ_CP009625_119	6639	6752	CP009625	DWGGWQASPASASIQAHIRWKGRFRPAPSRPCDCLHFP
NZ_CP009625_120	6121	6885	CP009625	TAASGIDENRLAEWPVAFQLRKHRHGQDALRVRRQWQQADENIGCLEKFGKTIPAVIGLYTVYFLRAAAPAGNIEAENFQFFRRIAAKHTKAHNADRHFMRGGLAAILVPDMILLLLAIARPKAVMIQDLPDHIFGHPHGEIVGNDSHQRHIGNLRITEDMIHARAERENDLEIGEVGKRARLLLPYKRIFDGRVVFGPLRHDLAIACTFLERLQPDFRVPVGGCKKDISLRIAHCFIPPSLVSIWKAAAIKALV
NZ_CP009625_121	6605	7000	CP009625	STPAPREKMTLRLGRLASEPGFCFHTSAYSMEGSFSARSVTTLRLLALSLNVFSQISGSQSVVARRIFPFVSLIVLFLLPWSPYGKPPPSKPWYSRFADWQRYPLPGHIPLSCHCASPARHWPAPARPSGRG
NZ_CP009625_122	6889	7011	CP009625	SVCGLAKISFAGPYSTILPLRITSTSLASARTTFRSWLMKR
NZ_CP009625_123	7007	7105	CP009625	KDRRYHASSAMRAGDRPPAPAHSCRVRRSVRPA
NZ_CP009625_124	7015	7182	CP009625	AISCFFCNARRRSTTCACTLMSSAEVGSSSMTNFGFSTMARAMAMRWRWPPENSCG
NZ_CP009625_125	7109	7219	CP009625	RISGSAPWRVQWRCAGAGHRKIHAGSESGFQDRDSPR
NZ_CP009625_126	7235	7294	CP009625	RAHRGRRQRAWVHAPEALRR
NZ_CP009625_127	7186	7341	CP009625	RKRVSGSRFTSLSAAMTRASRSSAESLGSCTRSPSAMMSAMVMRGESEPNGS
NZ_CP009625_128	7298	7384	CP009625	CRQWSCAGKASRTDPETRSAFRGAAGAYP
NZ_CP009625_129	6756	7436	CP009625	TSSARFPGPSRWLQEGYFPSYRSLFYSSFPGLHMESRRHQSLGIVGLRIGKDILCRAIFHYLAIAHHQHVIGQRPHDLQVVADEKIGDIMLLLQCAQEIDHLRLHTHVECGGRFVQHDEFRVQHHGACNGDALALATGKFMRVAKAGFRIEIHLVERGNDARIAVVGREPGFMHQKPFGDDVGNGHARGKRAERILKHDLHFAAQRAHILEAEPGNVAPFKPDLAAG
NZ_CP009625_130	7424	7525	CP009625	SRRGMKSCAKAPGQAWSCRNPIRRQRRASARRAD
NZ_CP009625_131	7535	7573	CP009625	CRPPPSHGQRSCA
NZ_CP009625_132	7345	7692	CP009625	NTICISRRSGRISLKLNRAMSRPSNLISPRDEIMRESARPSVVLPEPDSPTTPSVCPARRLTLMPSTAFTWSTVLRMKPFLMGNQTRISLPSITTFAVGSARGGSPFGSAASRCFV
NZ_CP009625_133	7589	7807	CP009625	WGTRRGYPCPPSPPLRSGRQGAARPSARLQADALCKGVGGCRKYPLSVPPRRSRPCSSRKPCRRSCARCRGRG
NZ_CP009625_134	7440	7859	CP009625	NHARKRQAKRGLAGTRFADNAERLPGAQIDIDAVHRLHMVNGPAHETLLDGEPDADILALHHHLCGRVGKGRLALRLGCKQMLCVRVLGVVENIPCPSRLDDLALVHHANLVGDLAHDAEVVGDEEHGHALRGFKFGKQI
NZ_CP009625_135	7844	7879	CP009625	VRQADLKSVPAP
NZ_CP009625_136	7863	7976	CP009625	NLCLHRNVECCGRLVGDQQFGLVGQRHGNHHALALPAR
NZ_CP009625_137	7883	7996	CP009625	RRVLWSARRRSAVWACWPAPWQSSRAGAARPIAGGEKH
NZ_CP009625_138	7696	8079	CP009625	GCWGLSKISLVRPASTISPLFITQTLSAILRTMPRSWVMKSMDMPCAALSSASRFKICACTVTSSAVVGSSAISSLGLLASAMAIITRWRCPPDSWWGKALSRFSGSRMPTSCRSCSVRARAACSPMP
NZ_CP009625_139	8000	8101	CP009625	AAFPVRGCRLHAGVAVCVLAPPARPCPDARAGFH
NZ_CP009625_140	8135	8164	CP009625	AMSSAPERSW
NZ_CP009625_141	8168	8212	CP009625	CHCRARAAAPARMPA
NZ_CP009625_142	8155	8265	CP009625	KIMVMSLPRTRRSSGSDARMRSVPLNRISPEGWLAAG
NZ_CP009625_143	7980	8294	CP009625	LVGKSIKPLFRFADADFMQELQCACSRRLLAHALMHAQDFTDLTLDRVKRIERCHRLLKDHGDVIAAHAPQLRLGCPHEIRAVEQDFPRRVACRRIGQELQHGKC
NZ_CP009625_144	8231	8371	CP009625	TGFPPKGGLPPDRAGASTRKVLKRIFPIPIRPQGLRFRLLQYRRICD
NZ_CP009625_145	8298	8462	CP009625	NGFSRSRFAHKGYGFAFCNIEGYAIDRDAVLTVLVECDGKIADGQQDVVHRSATH
NZ_CP009625_146	8375	8473	CP009625	PRCGPHRPGGMRRKDRGRTAGRCSSIRHSLTHS
NZ_CP009625_147	8269	8520	CP009625	GRSFNTESAETDFPDPDSPTRATVSPSAISKDMRLTAMRSSPSWWNATERSRTDSRTLFIDPPLIDPFIKMPFADRKRRALLRR
NZ_CP009625_148	8477	8536	CP009625	KCLSRIESVARCFADKDQER
NZ_CP009625_149	8540	8623	CP009625	HCRYDHEAGNAEPRGLQVVFALGEKLAK
NZ_CP009625_150	8569	8670	CP009625	CRAKGLAGCFCPGREARQVKPNRAAGQSRGSRAR
NZ_CP009625_151	8701	8754	CP009625	RAGRSGSPPWHWAEDGAT
NZ_CP009625_152	8758	8871	CP009625	WCRSSRRVRAPHSHIQNCARAGIPHARRPQRLPKRRAA
NZ_CP009625_153	8875	8916	CP009625	SPTAPRSRAAKWLR
NZ_CP009625_154	8466	8930	CP009625	PIHKNAFRGSKASRVASPIKIRSDSIADMTTKPVMPSQGACRLFLPWARSSPSEAEPGGRPKPRKSSEVSVVIEPFRMKGRKVRVATMALGRRWRHMMVPFFTPSARAAFTYSKLRARRNSARTTPTKATQEKSSMIPNSTQKPGGKMAAIISNR
NZ_CP009625_155	8627	8944	CP009625	SRTGRQAKAEEVERGERGDRTVQNEGQEGQGRHHGIGQKMAPHDGAVLHAECARRIHIFKIARAQEFRTHDAHKGYPREEQHDPQQHPEAGRQNGCDNQQQVENWD
NZ_CP009625_156	8920	8961	CP009625	SATGRELGLTTRFR
NZ_CP009625_157	8934	8999	CP009625	RTGIDDQISMKRWNRRSTQPPK
NZ_CP009625_158	8965	9030	CP009625	NAGTEDRPSRRNSPAPHPPSRR
NZ_CP009625_159	8948	9070	CP009625	RPDFDETLEQKIDPAAEIALHRTRRHADDGREEGEDEAEQH
NZ_CP009625_160	9003	9086	CP009625	PCTAPAVTPMMAEKKVRMRPNSTEMRKP
NZ_CP009625_161	9058	9138	CP009625	GRTALKCGSHRARVQRRRAPDRRFPAG
NZ_CP009625_162	9120	9182	CP009625	SSVPSRLKLPKRQLGSFMPSG
NZ_CP009625_163	9142	9255	CP009625	SCQNGNWGRLCRADNAGSAPAANRARTVSREPLPEFRY
NZ_CP009625_164	9213	9266	CP009625	SQNGFEGAASGISLLTVL
NZ_CP009625_165	9259	9309	CP009625	RCCRNSAPAARWPSHGR
NZ_CP009625_166	9276	9338	CP009625	RTGGQMAQPWALISSCITGSR
NZ_CP009625_167	9313	9345	CP009625	SRPVSPDRDSR
NZ_CP009625_168	9384	9416	CP009625	STKTGISNSPL
NZ_CP009625_169	9349	9447	CP009625	WHKSRRIYLPGNRRKPASATRPYRRRGWACHWR
NZ_CP009625_170	9420	9503	CP009625	ETRMGLSLAMNSEQSAAASRNRKIHSDQ
NZ_CP009625_171	9451	9522	CP009625	IPSKVLRQAGTGKSTATSNRAGWP
NZ_CP009625_172	9550	9591	CP009625	AARAMAVLPALRRG
NZ_CP009625_173	9074	9655	CP009625	NAEAIERACKDVARLIVGSQQVEVAKTAIGVVYAERITLAAHLRRIEPERFRGSRFRNFVIDGVVGIAHRRPDGPAMGVDLVLYHRIAIVGNGIKAAEFIFRVIDENRHQQLALIGDEDGPVIGDEFRAKCCGKQEQENPQRPVTAPVGLEILPAALVERREPWPFYRLCGGGECGVGHHTSLRSKSMRGSIHV
NZ_CP009625_174	9507	9659	CP009625	PRRLALKFCQRRLLSGESHGRFTGFAAGVSAVSVITRPSGRNRCADRSTYR
NZ_CP009625_175	9663	9704	CP009625	DRTGGRPEGQSAKR
NZ_CP009625_176	9659	9730	CP009625	VRSDRRPTRRPISEKMKRLAKTTG
NZ_CP009625_177	9708	9740	CP009625	RDWRKPPDSRG
NZ_CP009625_178	9747	9812	CP009625	PTGSRAGQARRARRSSRSKANR
NZ_CP009625_179	9758	9886	CP009625	PSRPSPSSEKIVSIKSEPVKKAEMNAPGKPAITISIALRKTWR
NZ_CP009625_180	9831	9971	CP009625	THRENRRSRSASHCGRRGDREPGSRSAPWRVRSSHIACGFLPETNSW
NZ_CP009625_181	9890	10039	CP009625	RTWFSVSPLARAVVTYCLRISSRNEFLVRSVVVAKAESTSAVTGRTMCQR
NZ_CP009625_182	9975	10046	CP009625	EVSSLQRPKAPVPLPAGPCARDNP
NZ_CP009625_183	10050	10088	CP009625	SSRTMSSARNRAR
NZ_CP009625_184	10043	10177	CP009625	SLIFSNHVICAKSGEVRPRKGNQSKKEPPAKTTIRRMAKRKLGMA
NZ_CP009625_185	10092	10184	CP009625	GRARGTSQRRNRPQRPRSEEWRKGSLEWHSR
NZ_CP009625_186	10194	10229	CP009625	RRWSMCRSANHP
NZ_CP009625_187	10181	10267	CP009625	PMMMTALVHVSKREPSLIALRMPSGIEIM
NZ_CP009625_188	9595	10287	CP009625	VRCRSSHVPPVEIDARIDPRIGKIGQEADQKANQRKDEEIGENHRIVAVDDRLVAEQAKPVEREDRLDQKRTGEEGGNERTGKTGDHDQHRIAEDVAIENLVLGQPLGACGRHILLADFFQKRILGEKCRRCKGRKHQCRYRQDHVPEIILDLLEPCHLREIGRGEAAQGEPVKEGTARKDHDQKNGEKEAWNGIADDDDGAGPCVEARTILDRLANAEWNRDHVGQKGQP
NZ_CP009625_189	10233	10322	CP009625	SPCECRVESRSCRTERSAIDRARSKPAFFP
NZ_CP009625_190	10271	10354	CP009625	DRKVSHRPSEIETGIFSLIRSITLMSRK
NZ_CP009625_191	10344	10454	CP009625	CRGNSCGRNRSAYSSTTSGRNAPAEACRNRTASPDLR
NZ_CP009625_192	10385	10474	CP009625	FHNIWPKRSSGGLSKPNCFSRSAMNCGSRP
NZ_CP009625_193	10458	10496	CP009625	IADQGPERRDIWN
NZ_CP009625_194	10518	10649	CP009625	HFGRNRCLRRKDGRAHRRPGRKAARLRARPGRRGRIVRQRRKWP
NZ_CP009625_195	10291	10659	CP009625	TERDRNRHFFLDKIDHADVAEIAAAEIEAHIVPQHLAETLQRRLVETELLLQICDELRIKALSAAIFGIDRTAIDSTLAEIAACAGKTVERIAALAGKLRDYALDRAAGGELYDSEGNGHNTQ
NZ_CP009625_196	10663	10743	CP009625	GGDHQKQAAKNICAHQLDLIREFRFFL
NZ_CP009625_197	10653	10754	CP009625	YPVGWGSSEAGGEEYMRPSAGPYPGVQVFLIACQ
NZ_CP009625_198	10747	10815	CP009625	LANSFCLFIAEHDLFRKRIATFR
NZ_CP009625_199	10785	10826	CP009625	SFPKTDRHFPVIMP
NZ_CP009625_200	10478	10858	CP009625	APRYLELTEPLSIALWPKSLPAPERRSSASPPWPESCAITRSTGPPGANCTTAKEMAIIPSRVGIIRSRRRRIYAPISWTLSGSSGFSYSLPIAFAFSLQSMIFSENGSPLSGNHALIHHSVSTGKP
NZ_CP009625_201	10830	10877	CP009625	STTASPRGSRNRVSAP
NZ_CP009625_202	10862	10897	CP009625	SGFGSLKPKRSQ
NZ_CP009625_203	10819	11133	CP009625	SCLNPPQRLHGEAVIGFRLLEAEAIPIGHEVIRCRPIWNPVTPDTQVPVKDAQCGHQFFTAFGLSRILDQRIDQRVVRARQIMAAGYFRRIGPEYAGERFLCRRC
NZ_CP009625_204	11137	11178	CP009625	KLQRHANHVELEIL
NZ_CP009625_205	10913	11188	CP009625	FAAVQFGIQSRRIRKYRSRTRSVATSSSRLSAFPASSISASISGSFVPGRLWLPGIFAESDPNMPASDSFVGVAENCSATPTMSNWKSCSRA
NZ_CP009625_206	11192	11263	CP009625	YWLASTSRRLVSMPMARSFCAKGL
NZ_CP009625_207	10881	11273	CP009625	SRSDPNRPRSDSLPSNLESSHAGYASTGQGRAVWPPVLHGFRPFPHPRSAHRSAGRSCPADYGCRVFSQNRTRICRRAIPLSALLKIAAPRQPCRTGNPVAGPDTGSHPPAAGWCRCRWRAASVRRDCRYG
NZ_CP009625_208	11267	11323	CP009625	IRVTASELQRISSAKFDPS
NZ_CP009625_209	11277	11375	CP009625	RLRNCRGFRAQNSIRHDRGSGRAGAQTLLLPSV
NZ_CP009625_210	11327	11473	CP009625	SWKWPCRRSNPASSISLMACVNCFRSRPVPSDTGTSTASPKTASGSLPR
NZ_CP009625_211	11477	11521	CP009625	RARIFISSGEGRPFA
NZ_CP009625_212	11391	11537	CP009625	TVSGHAPFHPIPARAPLRQRRPRAVYRDSAREFSFHPARAGHLPENPIR
NZ_CP009625_213	11182	11550	CP009625	PGLILARIHQPQAGVDADGAQLLCEGIVDTGDGFGIAEDFERKIRSVMIVEVAVPALKPCFFHQFDGLRELFPVTPRSIRYRHEHRFAKDGLGQFTAIARENFHFIRRGQAICLKIRSVEAGL
NZ_CP009625_214	11525	11560	CP009625	KSDPLKQDCDRV
NZ_CP009625_215	11541	11660	CP009625	SRIVTGYRLRRKDFCCSIQNRSRGRWPRARAGRENARGAG
NZ_CP009625_216	11573	11746	CP009625	KRFLLLHSKSKQRPMASRTRGSRKRSRRWLTAQACMSGRFSRGNVRRITFFWWIAGKS
NZ_CP009625_217	11682	11804	CP009625	AGAFRAGMSAGSPSFGGLQGSRRLSPSFWRRSPHKNRCCLS
NZ_CP009625_218	11750	11902	CP009625	AVAQFLATFSSQKSMLPFLKASNAGWRSWKNSMRIRSKWLDPFCTGRSFAQ
NZ_CP009625_219	11808	11927	CP009625	RLQTPAGGRGKIQCGYGRSGWTLFAQAGLSPSNPPPGHIR
NZ_CP009625_220	11906	11959	CP009625	SSTRSYSMKCPAEKLPTL
NZ_CP009625_221	11931	12014	CP009625	NARRRNCRPCKHRNRAPAPWRLPRNCVP
NZ_CP009625_222	12063	12173	CP009625	HSGRALPQSASAPRVWPSLQPFGDRQAIAAGWDGPFP
NZ_CP009625_223	11963	12184	CP009625	APEPSTGSMEVASKLRPLNHFSEMIGSVTASRIAFGPRPAAKCICTSCLAVASTFWRPASDCRRVGWPFSLNVL
NZ_CP009625_224	12188	12226	CP009625	VNATSLASMGEPS
NZ_CP009625_225	12192	12251	CP009625	MPHRLPRWANHRETVLPCAI
NZ_CP009625_226	12255	12284	CP009625	MCRFSGPWKV
NZ_CP009625_227	12230	12307	CP009625	NRASLRNLNVQVFRSLESVTLSAIRP
NZ_CP009625_228	12288	12386	CP009625	RFPRSGHRRNPARPAPTPSASRRSVPCAAAHRP
NZ_CP009625_229	12311	12427	CP009625	TESGSSSADTISESKVSSMRGGASPLRVSVLSVLKVSVF
NZ_CP009625_230	12420	12458	CP009625	ACSDSISIQKGPA
NZ_CP009625_231	12431	12493	CP009625	FHIHPKGASVKQPPFGASGLA
NZ_CP009625_232	12462	12566	CP009625	NSRPLGHLDWHSRNGRNRGRISRRRKPTGRAAPCP
NZ_CP009625_233	12497	12571	CP009625	SKWEKSGPYFTSPKADRPCSALPVG
NZ_CP009625_234	12570	12632	CP009625	ADRQRLAPEDRPQGQHCRKVP
NZ_CP009625_235	11554	12696	CP009625	PGIGFVEKIFVAPFKIEAEADGLAHARVAKTLAALVDRPGLHERALFARECPPDHLLLVDCREVVGCRPVFGDVLLTKIDAAFLEGFKRRLAVVEKFNADTVEVVGPFLHRQVFRPVILHPVIFDEMPGGEIADLVSTGTEHRLHGGCLEIASLEPFFGNDRKCHRIQDSIRAAPCRKVHLHLVFGRRFNLLETGKRLPQGGMALFLECFIGECHIACLDGRTIVKPCFLAQFECAGFPVLGKCDAFRDQAIDGIRLVQRRHHQRVEGQFHARRRIALEGERVERVEGKRVLIPYPSKRGQRETAALWGIWIGIVEMGEIGAVFHVAESRQAVQRLARRLIGKGLPRKTGHKGSTAGKSHKMAAVHAKECHSRSGLMHRRS
NZ_CP009625_236	12636	12734	CP009625	NGGGSCKGMSFSFRPHAPPVLSLASFAGSIHQE
NZ_CP009625_237	12756	12791	CP009625	SGCFSGIPNLFQ
NZ_CP009625_238	12706	12801	CP009625	LPSQDLSTRSKGQSQDSRAAFPAFRTCSSKPR
NZ_CP009625_239	12795	12833	CP009625	ATLMWSEYHCGMT
NZ_CP009625_240	12575	12844	CP009625	SAKACPGRQATRAALPESPIKWRRFMQRNVILVQASCTAGLELSFLRRIYPPGVRVNPKIVGLLFRHSELVPVSHVDVVGIPLWDDVIVP
NZ_CP009625_241	12840	12902	CP009625	FHKSARSSAWAAASSSSWSLA
NZ_CP009625_242	12832	12918	CP009625	RNSSIKVRGRARGLPPPAPRGPWHRRQGR
NZ_CP009625_243	12906	12953	CP009625	TTRSISLSMAGFRMPA
NZ_CP009625_244	12922	12969	CP009625	ACLWPDSGCRHSCGCL
NZ_CP009625_245	12973	13035	CP009625	NRLPWSPTYRAAHCRERLSAQ
NZ_CP009625_246	12957	13055	CP009625	LRLPLKSAALEPHISRCSLPGEAVCAMTAVMTS
NZ_CP009625_247	13072	13116	CP009625	RGPGIARRPQYARSH
NZ_CP009625_248	13059	13154	CP009625	SKSLTRAWYCAASTIRTVALMPILRRLAAKGL
NZ_CP009625_249	13120	13197	CP009625	CRSCAGWLRKDYRYARPSGPGREIRW
NZ_CP009625_250	13201	13236	CP009625	TDCPWHRQACCL
NZ_CP009625_251	13158	13310	CP009625	IRSSVGSWPRNSMVNGLPLASTSVLPLSVQPACEKSFSAVRRFSRVACGVS
NZ_CP009625_252	13240	13323	CP009625	VSSPLAKRASARCAGFRELPAACHRPAA
NZ_CP009625_253	13327	13377	CP009625	IPWSARRREVRPSPFPE
NZ_CP009625_254	13314	13433	CP009625	TGSLNSLVSASAGSASFTVSRIACSAGVGGPLNASSFPAK
NZ_CP009625_255	13381	13440	CP009625	PVLPVSAGRSMPVRFRRNSC
NZ_CP009625_256	13464	13499	CP009625	NMRRFIDSKSKA
NZ_CP009625_257	13471	13530	CP009625	GGSSIQNRRRRSAPHAPSDP
NZ_CP009625_258	13503	13559	CP009625	VSASRTFGSLNLSRRVLRK
NZ_CP009625_259	13563	13676	CP009625	PCIRPTARKGKEAFTTSPRCTAGKLYCSAQRWARFSLR
NZ_CP009625_260	13555	13698	CP009625	GNSPAFARPHGRGRKLSRHRRAALPGNYTVQPSAGHGFHCDSRIGRPS
NZ_CP009625_261	13680	13730	CP009625	SYWPPFLKASQVASSLK
NZ_CP009625_262	13752	13796	CP009625	SKLLRPTFTGRSLPQ
NZ_CP009625_263	13729	13818	CP009625	NNIRKQHDRNCCARHSQADPCPSNPPRAPR
NZ_CP009625_264	13800	13853	CP009625	SSTRAQMMEWPGFMLSIL
NZ_CP009625_265	13822	13893	CP009625	WSGPASCFRSCRQRSQAGFQASGG
NZ_CP009625_266	13897	13965	CP009625	YRAACPVHPLPSTNAWAKWQAAP
NZ_CP009625_267	13969	13998	CP009625	SAEVRDCPSG
NZ_CP009625_268	13857	14054	CP009625	AEEPSGISSVGRVISRCLPRASFAVHQCLGKMASCPIICGSSRLPFRLKVNFTSCSPVFSALSTSL
NZ_CP009625_269	14008	14094	CP009625	ISLHARRFFPRFPHRYNIGCTSATAFSAH
NZ_CP009625_270	14125	14157	CP009625	SAGRHAISHRD
NZ_CP009625_271	14173	14211	CP009625	PRRNRRDIAGRWR
NZ_CP009625_272	14058	14234	CP009625	YWLYIGDCFFSTLNDQITSSTVIGWPSCHFASGLSLNLTQEKSSGYCRALAMSGYCVDP
NZ_CP009625_273	14215	14328	CP009625	ADIASIPDPANPPSAYRKASRHRNRTGQRRKHPAPHMD
NZ_CP009625_274	14268	14396	CP009625	SIPPPKSDRPAAETPCTTYGLRLSKVPTATRFSVPPFGASGFT
NZ_CP009625_275	14332	14409	CP009625	GCRKCRRRPGSAYRPSARRGSHSRNA
NZ_CP009625_276	14413	14577	CP009625	NRPDIWAHQAGWRNIAIGVRHCPHDWPAWRLQAWPPRMHSPKKLSSSFSTFCSSL
NZ_CP009625_277	14406	14588	CP009625	CLKSAGYLGSSSRLEEYRHWGSALSARLAGMALASMATANALTQKAFIQFLHVLFQSVETN
NZ_CP009625_278	12848	14605	CP009625	KCAVERVGCRLQLLVVLGIDDKVDKLVYGRIPDAGIVAAAFEIGCLGAPHIALLIAGRGCLRNDGGDDIIVEIIDAGLVLRGVHNTHGRIDADLAQAGCERIIDTLVRRVLAEKFDGERIALGIDKRVAFECPARLRKELQRGAQVFASCLRRVIDRQLEFLGQRVGGKCVLHRFQNSLFCRCRRAAQCQFVSGEIAVDALVLVIEHEAVHRFKIEGVGQRLTHLRILELVAAGVEEIALHSPDRTEGEGSFHDIAALHCREIILFSPALGTVFIAIVVLAALLEGFPGCILIEIIFVSNMIEIVAPDIHRQILAPVILHARPDDGVARLHAFDLVGRGAKRDFKRRAGDIALLAPCILCRPPMLGQNGKLPHNLRKFAIALPAEGEFHFMLAGFFRAF…
NZ_CP009625_279	14609	14644	CP009625	TKMLHPCGAKPR
NZ_CP009625_280	14581	14676	CP009625	RRINLRFAMNENAPSLRCKTAMREQTHLRFCS
NZ_CP009625_281	14648	14689	CP009625	GNKPTFGFAPEAEP
NZ_CP009625_282	14592	14726	CP009625	FTIRYERKCSILAVQNRDEGTNPPSVLLLKLNHKFMHLYSINLSF
NZ_CP009625_283	14686	14787	CP009625	TISLCISTALTYRFDSFMVVCGGRKAYGQQKSGR
NZ_CP009625_284	14733	14804	CP009625	FYGSLRRKKGVRPTKIRPVRKFQP
NZ_CP009625_285	14791	14904	CP009625	ENSSRKGSPFRKRKRSGGNPTFRFHPSCASTSVVATLK
NZ_CP009625_286	14744	14917	CP009625	FAEEERRTANKNQAGEKIPAVKEALSENEKGRGATRPSAFTRVAPVHPWSLPSSENSK
NZ_CP009625_287	14908	15024	CP009625	KFQMKSRINPDLLTKIAPLHFRNMTYPEELRRSKLPGRP
NZ_CP009625_288	14981	15115	CP009625	HIPKSSVAPNCPDDRNRSRIVDPLTVSVAPPLGLCRRDSSKKTLA
NZ_CP009625_289	14808	15125	CP009625	RKPFQKTKKVGGQPDLPLSPELRQYIRGRYPQVKIPNEISNKSRSADQDSSAAFQKYDISRRAPSLQTARTTVTGAGSSIRSQSLLRHPWGSAEGIQARKPWPDPL
NZ_CP009625_290	15119	15181	CP009625	SFVIVCLLSRQAAICVAANSG
NZ_CP009625_291	15028	15249	CP009625	QEQDRRSAHSLCCATLGALPKGFKQENLGLILCNRLPFIPSGSHLCGRQFGMIVVPHFNQAFLHQIKINRADPA
NZ_CP009625_292	15191	15283	CP009625	FHTSIRHSCIRSRSTGPIRLKTRSRSSGSIP
NZ_CP009625_293	15129	15287	CP009625	SSAFYPVRQPSVWPPIRDDCSSTLQSGIPASDQDQPGRSGLKQDQGLQVRSPD
NZ_CP009625_294	15287	15337	CP009625	LRSSTIASVRILLSSNL
NZ_CP009625_295	15341	15388	CP009625	RCIYQLRYPPTPIHAD
NZ_CP009625_296	15253	15402	CP009625	NKIKVFRFDPLIEKFYNRFCQNSLVVKSVALHLPAPLSAHPNTCRLINHG
NZ_CP009625_297	15291	15413	CP009625	EVLQSLLSEFSCRQICSAAFTSSAIRPPQYMQINQSWLTEA
NZ_CP009625_298	15392	15430	CP009625	SIMVNRSLSLDNR
NZ_CP009625_299	15427	15459	CP009625	PVRLCPNHLEI
NZ_CP009625_300	15417	15473	CP009625	ASITGEALPEPSGNMRNPD
NZ_CP009625_301	15434	15517	CP009625	GFARTIWKYEKSRLNIFGSAPRMKVKYL
NZ_CP009625_302	15463	15522	CP009625	EIQIEHFWQCAENESKILMK
NZ_CP009625_303	15510	15569	CP009625	NTYEVIIKFLISSYIVSSKL
NZ_CP009625_304	15521	15622	CP009625	SNNKILDFIIYSIIQVIIVFLRESKRKFSRLFIS
NZ_CP009625_305	15573	15635	CP009625	LYFYANPSGNFQDYLFHNLVF
NZ_CP009625_306	15556	15648	CP009625	YHPSYNCIFTRIQAEIFKTIYFIILFFRAFP
NZ_CP009625_307	15639	15692	CP009625	SISIKSTKHLRGEASPVD
NZ_CP009625_308	15652	15729	CP009625	KVRSIYVEKPVQWTDFWSRFDASDNT
NZ_CP009625_309	15733	15768	CP009625	KQRYRAFPTILF
NZ_CP009625_310	15747	15785	CP009625	SFSNDSILTRIAL
NZ_CP009625_311	15798	15842	CP009625	QKCKAVLRWKMQQNK
NZ_CP009625_312	15772	15846	CP009625	PESLYNISSKSAKRFCVGKCNKTNN
NZ_CP009625_313	15626	15895	CP009625	SCFLEHFHKKYEASTWRSQSSGLISGLASMRRIIRKNKDIELFQRFYFNQNRSITFLAKVQSGFALENATKQIIRTVLAILLQDPSRCVV
NZ_CP009625_314	15861	15911	CP009625	QFCYRTRLGVLYEFYKI
NZ_CP009625_315	15850	15996	CP009625	NSSSNSVTGPVSVCCMNFIKFDMLYFYGAGKYKMPGRFPAPAFHITSSQ
NZ_CP009625_316	15915	16037	CP009625	HALFLWSREIQNAGAFSRPGISYHVKSVKLIQDRRSCRHPT
NZ_CP009625_317	15908	16081	CP009625	NLTCFIFMEPGNTKCRGVFPPRHFISRQVSKTYSRPTILPSSHLKISKLGELRSPVSL
NZ_CP009625_318	16065	16184	CP009625	GRRFRYRSACRLRFRSACRHAAPWRRQRNRQSNRRVRCRP
NZ_CP009625_319	16085	16204	CP009625	VSVPIAVSIGLPSCSALATAAESSVEPARSMPALMTSTAA
NZ_CP009625_320	16221	16259	CP009625	KLQPGCSSPSGLG
NZ_CP009625_321	16263	16304	CP009625	RPWQPGSSWHPWRW
NZ_CP009625_322	16208	16438	CP009625	AFIVKASAGMFFAFRAWIASLAAGFFVASLALVKSVPCAFVPPIAQYSVLERPSPPSTRACMPASWSWRDRRPPSAW
NZ_CP009625_323	16308	16484	CP009625	RAYPVRLCRRLPNIRCWRGLRRRAPGPACQHRGAGATGDRLQHGSRRNRPLQHRQTSAW
NZ_CP009625_324	16488	16517	CP009625	RARKNPCRPV
NZ_CP009625_325	16454	16528	CP009625	TTSAPADFSLVTSAEKSLSPGVTES
NZ_CP009625_326	16532	16594	CP009625	WTSVMPPLLMAALNASARPLP
NZ_CP009625_327	16598	16651	CP009625	APLSWITATFLSFMFFRT
NZ_CP009625_328	16572	16661	CP009625	THRQDPCHKRPCRGSRQPSCPSCFSGRNQP
NZ_CP009625_329	16665	16739	CP009625	LQPAGRRGRRYGTRFPGRARSGPGR
NZ_CP009625_330	16761	16811	CP009625	GRRFQTKRRKRGRQRRS
NZ_CP009625_331	16836	16925	CP009625	CHRQRSGWQRKRPASARPHRRQTSGRLSHP
NZ_CP009625_332	16655	16981	CP009625	SAMTSACWPSRPQVRNTFSRPRAVRSGPVAVGVTMRTPFSDKTSETGTATPVVTGPTTNLMPSPTIWLAAETPCFGSPASSANFRTTFSPLMPPALLMTSTAVSAPFFT
NZ_CP009625_333	16950	17033	CP009625	LPRRFPRPFSPDRRKRQPGPSAVQSHRW
NZ_CP009625_334	16985	17044	CP009625	SPKAATGPVSGAITPMVMSA
NZ_CP009625_335	17037	17069	CP009625	CLRKRRWQSRW
NZ_CP009625_336	17073	17225	CP009625	RQKPRWTEFQVHSFSPLVGRHCPHSPETTHAGQFSAPARCRIAGPSLLFIA
NZ_CP009625_337	16000	17283	CP009625	NLFKTDDLAVIPLEDIKAWRAKVAGFAIGQRADCGFDRLAVMQRLGDGSGIVSRTGAFDAGLDDFHSRIGVHRESFSRDVLRLQGLDSVLGSRVLRGILGVGEERTLCVCAADCPIFGVGEAFAAEHQGLHASIVELARQETAFSMVAAEIDHFSTGRLQLGDERGKILVARCDRIIMDFGDAALVDGRLERIGKTLAISALVVDHGNLLVLHVFQDVISHDFSLLAVAAAGTEHVFQAARGQVRAGSRRGDHEDAVFRQNVGNGDGNAGRNRADDKLDAIANDLVGSGNALLRLARIVGKLQDDFLTLDAASLVDDFHGGFRALFHLIAESGNRARQRCNHTDGDVCVSGAGKADGSGKSHAGQNFRFILFLLWWGGIVRTAPKQPMPVNFQRLRAAE…
NZ_CP009625_338	17048	17347	CP009625	AALAKPMVAAKATLDRISGSFFFSFGGAALSAQPRNNPCRSIFSACALPNCRALPFVHRVISKGQSKSALSAHRRGQSHNIIRNCIRSFGIMLQTGSALS
NZ_CP009625_339	17287	17352	CP009625	YYPKLHPLFRNHAPDRERAFMM
NZ_CP009625_340	17229	17564	CP009625	SQRVNPKAPSLLIEEARAIILSEIASALSESCSRPGARFHDVIRMHFRLSIASAKYPQLQRKSAPPKVRESVPKAAMPVCKWRFSAFRCSCTFSTLRSGTRKSPFSPRPAAF
NZ_CP009625_341	17359	17577	CP009625	ECISGFRLQAPSTRNYNENRLLPKSESLFQKPPCRSANGAFQRSGAHVRSVHSAPVLENHHFRLGLPLFDSDS
NZ_CP009625_342	17351	17671	CP009625	CNKNAFPAFDCKRQVPATTTKIGSSQSQRVCSKSRHAGLQMALFSVPVLMYVQYTPLRYSKITIFASACRFLIQTLSPLPSMLVLVSQKRPRFLPRPPVFPMYRQGE
NZ_CP009625_343	17581	17718	CP009625	SPPFHAGARFAKKAAIPSAASGVSHVSARRVSVMSITASSIGAPSA
NZ_CP009625_344	17675	17875	CP009625	ASCRSPPRLSVRPAHEPAAWRRQPLRARWKSMVLSLLPPPHRAFPPRPHHAGGRCAALPRHRKGGRM
NZ_CP009625_345	17722	17919	CP009625	TSRLEAATAAGAVEKYGFISASTAASSLSASTTSCRRPMRRPSSASKRRADVKVRNALASPMRATT
NZ_CP009625_346	17879	17926	CP009625	RCATHWPHRCAPRHRG
NZ_CP009625_347	17936	17989	CP009625	RVSDQALSPSGQSARRKC
NZ_CP009625_348	17923	18033	CP009625	GLMVAGIRPSFVSVRPKRAPEMLIAASHTLIRPTPPP
NZ_CP009625_349	18017	18046	CP009625	GPHRRHRPAR
NZ_CP009625_350	18050	18094	CP009625	CARSVVLAGRAGLSA
NZ_CP009625_351	18098	18307	CP009625	GRVCAPPQCVARGWHSPVRASSQGRRPHKSLCLRRSGSRCARLHCPPDAVLPSSVHQSSDQKAHCAVRAG
NZ_CP009625_352	18037	18333	CP009625	ACPLMRPISGFGRSRRAFSMRASLRASSMRCARVAFTCSRIQPRSPPAQKLVPAPVRITMRTASLSARCSAAVVSSSIIRPESALCCSGRLSVSLATPR
NZ_CP009625_353	17568	18383	CP009625	FRLLVPSLPCWCSFRKKGRDSFRGLRCFPCIGKASERHVDHRLVYRCAQRMNQPLGGGNRCGRGGKVWFYLCFHRRIEPFRLDHIMQEADAPPFLGIEKAGGCEGAQRIGLTDARHDIGADGSGYQTKLCLRQAKARAGNADRRIAYTDKAHTAAIGLPVDAPDQWFWQVAQGFQHEGEFARLLNALRAGGIHLFAHPAKVAARTKACACAGQDHDAHGFIVRQMQCCRRQFINHPTRKRIVLFGPVERQPGHAAMIDGNMERLKVIHAALS
NZ_CP009625_354	18337	18399	CP009625	STAIWSVSKSFMPLYPDAKLV
NZ_CP009625_355	18403	18573	CP009625	TNPPTEACPDRGRFQNPFHAAFPPPLPCRHYPWRPARRDSRQDRRPKHRTRADLFPD
NZ_CP009625_356	18387	18611	CP009625	RKACVNKPADRSLSRSRPVSKPISCSISTTATVSTLPLAPGAKGQPPRPPTEASNTRRPFSRLTRILSSARPPVS
NZ_CP009625_357	18618	18722	CP009625	WPARLCAGAIASTASSMAATLSGVPRPIVSPRLTS
NZ_CP009625_358	18577	18774	CP009625	RGYCRAPARRCRDNGRQGCARAQSPARHPAWLLPCPACRARSCRQGSPHDSRARRVARSRWQPPVG
NZ_CP009625_359	18726	18788	CP009625	QPSEKSCSVTLATACGVTGPS
NZ_CP009625_360	18778	18840	CP009625	PARHKGIPPRSSHSREWQGHH
NZ_CP009625_361	18859	18897	CP009625	PETAARYFPQSCN
NZ_CP009625_362	18901	18933	CP009625	YWLWKSLRMRK
NZ_CP009625_363	18819	19007	CP009625	PRMARPSLMAAPMTGDSRSILSAIVQLILALEKPSDAEIKTAISSAWAAAAASYPFILGTRTE
NZ_CP009625_364	18937	19041	CP009625	KPRFHPHGLPLPPHIPSYWAREPNNARHRHGGFQP
NZ_CP009625_365	19045	19083	CP009625	LPGYPPVAAPIWG
NZ_CP009625_366	19011	19112	CP009625	RTPSARRIPAMTSRLSASCGTHLGLTKLVASMRA
NZ_CP009625_367	19087	19134	CP009625	RSSSPRCGHSRNPKGG
NZ_CP009625_368	19116	19250	CP009625	PQSERRLISAILSAVGTKRFSFCRPSRAAISTISTCSAMLLLQLD
NZ_CP009625_369	18311	19267	CP009625	ASAWPRRDDRRQYGASQSHSCRFILTQSLCKQTRRPKPVQIEAGFKTHFMQHFHHRYRVDITLGARREGTAAKTADRSIEHAQTFFQTDADIVERPPAGVVIMAGKAVRGRNRQHGIQHGCYLVRRAAPDRVAKAHLMTAEREELLGHAGNRLWGNRPVIRAFHHAAHIAANGKAIIDGSADDRRQPLDTFRNRAIDIGFGKAFGCGNKNRDFIRMGCRCRLISLHIGHENRITHAIGTADSSHDFPAIRQLRHPFGADEARRLDAGIAAIRKAVDQRDLVGCRHKTLFVLQAITRSHFNDFHVFSHVAPPARLAMRLH
NZ_CP009625_370	19138	19272	CP009625	SARSCRLSAQNAFRFAGHHAQPFQRFPRVQPCCSSSSTSNAPSLT
NZ_CP009625_371	19254	19328	CP009625	QCAFIDLIACRNCHGGNLAIARRGQ
NZ_CP009625_372	19276	19485	CP009625	SPAATVTEATLPSRGAVSDSSIFMASIVTSGSPLATLAPSTTETSRTSPGIGDRMRLSLEASSSAPVAST
NZ_CP009625_373	19332	19541	CP009625	QFHLHGFHRHQRIALGDARTFHDGNQPHQPRHRRQDAAFAGGILLRACRQHMMEYGVVPFDLHRHIMPDA
NZ_CP009625_374	19271	19657	CP009625	PDRLPQLSRRQPCHRAARSVTVPSSWLPSSPADRPWRRSHLPRRKPAAPAPASATGCGFRWRHPPPRLSPAHDGIWCRALRFAPSHHARCVRPMLPTRDHQWQSEPVRSCARECPWCRKQSRNACRPWP
NZ_CP009625_375	19489	19683	CP009625	WNMVSCPSICTVTSCPMRETDASDTRPSMAKRTSPFLCARMSMVPKAKPKCLSPLAVKLTVRRSP
NZ_CP009625_376	19697	19834	CP009625	EPSAMPRPTGGTHAGPTMDRFFLAHPEDRVRQVRPAQRRCPKAVHR
NZ_CP009625_377	19687	19923	CP009625	CSMRTERDASPHRRNPRRPDHGSLFSGASRRSSAPSAASAKAMSEGCASVKSAAVSRPISPVSTSPVRKASRLQSADRN
NZ_CP009625_378	19838	19933	CP009625	KAPPSRARSARYRHRRCGKLRDYRAPTGTDDW
NZ_CP009625_379	19937	20011	CP009625	QARQCGSCSGPRPAGSAPRRAWLHA
NZ_CP009625_380	19927	20037	CP009625	RLVTSPAMRVLFRAASSRFSASSRVAPCVMILAIMGS
NZ_CP009625_381	20018	20047	CP009625	SWRSWDRRTA
NZ_CP009625_382	20041	20157	CP009625	NGVIVSPVRTPESTRAFSGGTKSASLPVAGRKSRAGSSA
NZ_CP009625_383	20161	20202	CP009625	SRASKAQPFMDSSS
NZ_CP009625_384	20051	20266	CP009625	SYRRCARRNRHAHFQAGQRAQACRSRAGNRAPGLPHKAAPRKPSRLWTVRPDASAALRRRPHAIAIRQGRGR
NZ_CP009625_385	20270	20317	CP009625	LLPSPDVPPASACSFP
NZ_CP009625_386	20206	20388	CP009625	RFGSASPEATRNCHSTRSRPVIASVTGCSTCKRVFISMKKKRSGLRPSDTSAMNSTVPAPE
NZ_CP009625_387	19545	20501	CP009625	DRCFRHATINGKANQSVLVRANVHGAESKAEMPVAPGREADRAALAMMLDENRARCLAPQAEPTQARPWIAFFWRIQKIECAKCGQRKGDVRRLCIGEKRRRLAPDQPGIDIAGAESFEITERRQELTIGDKPGNAGLVQGRVQPVQRLVARGSMRDDLGDHGIVERRDRIAGAHAGIDTRIFRRDKERKLAGRGQEIARRVFRIKPRLESPAVYGQFVLTLRQRFAGGHTQLPFDKVEAGDCFRHRMFHLQARVHFHEEEAVGPEALRHIGDEFHRARAGIANGQGRLHRRFAHGGAHFFRHAGRWRFFDHLLVAALQ
NZ_CP009625_388	20392	20538	CP009625	PMVKAAFTAASPMAARISSVMPGAGASSITFWWRRCSEQSRSNRCTALP
NZ_CP009625_389	20366	20719	CP009625	IPPCPRRNSQWSRPPSPPLRPWRRAFLPSCRALALLRSPSGGGVAVSNRARTDARHCRDYRQRPALRYGAVSPYIFRPAPRHRRTRLPPRAGHFPAPQQNRQRYRPGACPCRRRQPAP
NZ_CP009625_390	20542	20733	CP009625	LSPKTCTSIWRGFAIYFSTSTAPSPNEASASRRALSSAAAKSAALSTRRMPLPPPPARALMRTG
NZ_CP009625_391	20737	20775	CP009625	VIRSASLLRKAPS
NZ_CP009625_392	20505	20885	CP009625	AIALEQMHGIAVIIAKDLHFDMARFRHIFFDQHRAIAERGFRLAPGTFQRRSKIGSAIDPAHALAAAASPRLDEDGIGDPVRLAFEKGAILIVAVIARHGPARLPFPSAPWRHPSAPWRGWPWPMGR
NZ_CP009625_393	20762	20947	CP009625	ERRHPDCRRDSPARTGTPAFSISALAASFSPMARMALADGPMKMRPASSTASTKAGFSERKP
NZ_CP009625_394	20895	20990	CP009625	GPLLRPHPRKPGFPKGSHSPDGSPPRLFPSRP
NZ_CP009625_395	20951	21013	CP009625	PGWIASAPVSFAALMIASTFR
NZ_CP009625_396	21017	21097	CP009625	LCADAAGPTRTASSAISTCNARASASE
NZ_CP009625_397	20997	21140	CP009625	SHRRSDSFARMQPGRHAPPRRPFPHATPVHPHRNKSPPWQCQACAPCE
NZ_CP009625_398	21101	21184	CP009625	IATVAMPSLRAVRMTRQAISPRLAISIF
NZ_CP009625_399	21188	21265	CP009625	NIAFFPRGMRAENRFTLFLIPRFLTF
NZ_CP009625_400	20794	21387	CP009625	PGTDRHACLFHQRLGGILQPHGADGLGRWADEDEARFFDRIHESRVFRKEAIARMDRLRACFLRGLDDRIDVQIALRGCSRADTHRLVGHFHMQRPCIRIGINRHRGNAKLARRANDPAGDFSAIGNQYFLKHRIFSSRDAGGKPLHTFPHPALPHILKMPKRVGSTGAFSVAESDRPSTSRLLRGSTMPSSQSRAEA
NZ_CP009625_401	21269	21433	CP009625	RCQNASARPARSAWRKATGQALRGSCADRRCRHPKAAPRHRAGGSGARTFRASGA
NZ_CP009625_402	21437	21493	CP009625	TPLPLPPTMCRRCARSRRA
NZ_CP009625_403	21144	21503	CP009625	PGRRFLRDWQSVFSETSHFFLAGCGRKTASHFSSSRASSHSEDAKTRRLDRRVQRGGKRQAKHFAALARIDDAVIPKPRRGIERVALALEHFERRALELRFLFRRPCAAGALDPVALDGC
NZ_CP009625_404	21391	21579	CP009625	SGWLWRSNISSVGRLNSASSSADHVPPVRSIPSRLTVASTPAACSPPITAMRLFGQVHRKRGE
NZ_CP009625_405	21497	21637	CP009625	RLLARLPPARRPSPQCGCSARSTGSAANRPVPPCRNCPRHRTRRSAW
NZ_CP009625_406	21641	21721	CP009625	SSAHWRSPPPSPVWRRAWQCLRPHICA
NZ_CP009625_407	21740	21787	CP009625	YFAKTPAEYCAGSKAR
NZ_CP009625_408	21806	21841	CP009625	VLLRKTARHYWQ
NZ_CP009625_409	21619	21861	CP009625	DAPISMVIFGTLAVATAVTSLAPCLAMPSASYLRVTIKPVIFCKNTSGILRWQQSSMKCAPLSAASENSTPLLAIMPTGMP
NZ_CP009625_410	21865	21897	CP009625	TLAKPQTKVVP
NZ_CP009625_411	21845	21907	CP009625	CRPACRRRWQNRRPKLCRSAP
NZ_CP009625_412	21901	21963	CP009625	RALNSSKSEPSTSRAITSRTS
NZ_CP009625_413	21967	22014	CP009625	GMRVSAETTPSSSSGS
NZ_CP009625_414	21911	22045	CP009625	THRNRSHRPAARSPRAHHRECAYRRKRRRAVLPGRKAGQRRRLLE
NZ_CP009625_415	22018	22125	CP009625	SGAAPSPLGMNERFSLARLAAMARAICKACASSLAR
NZ_CP009625_416	22076	22207	CP009625	RQWRVRSARRVHRHWQDDPPRRKAGCVHRHRQDLPRSPLRRLQP
NZ_CP009625_417	22129	22284	CP009625	SATPESRVCTSPPPRSSALTTSPVAALTRGGPARKIVPWPRTITVSSLMAGT
NZ_CP009625_418	21507	22304	CP009625	HACRLLAAHHRNAAVRPGPQEARRIGPSRHAVIARAIGRADQHGDLRHIGGRHRRHQFGAVLGNAFGLIFARDHKAGDILQKHQRNIALAAKLDEMRALECCFGKQHAIIGNNADRHAVDAGKTADQSCAVARLELIEIGAIDQPRDHLAHIIGNARIGGNDAEQFFRVVKRGSAVASWNERALLASQISGNGACDLQGVCIVIGKMIRHAGKPGVYIATAKIFRAHHFAGCSLDQRGACQKDRALAPHDHRLVAHGGYVSAACRA
NZ_CP009625_419	22211	22312	CP009625	PEGGLPERSCLGPARSPSRRSWRVRKRRLPCMIP
NZ_CP009625_420	22288	22356	CP009625	APPAVHDPMTTATCGMPAADICA
NZ_CP009625_421	22366	22407	CP009625	KMRPKWSRSGKTSS
NZ_CP009625_422	22411	22443	CP009625	LGRFAPPESTR
NZ_CP009625_423	22447	22512	CP009625	MQGRRFSPAISCARRCFFTVIG
NZ_CP009625_424	22316	22588	CP009625	PRPPAECLPPTSAPDCRKCVRNGRDPGKPHPDWAGSRRRNRPDKCRAGDFRLQSPARADAFSPSSDNRCHPLPSHHCRRSCIRGPIRARCR
NZ_CP009625_425	22308	22877	CP009625	SHDHGHLRNACRRHLRLIVENASEMVAIRENLILIGQVRAAGIDQINAGQAIFACNLLRAQMLFHRHRIIGATLYRRIIADDHAFAARYAPDAGDEASGGRCPAIHAMRCRQPQFQKGGTRIEQLRHALTGQKFSARNMAVARFLAAAVNGNARGFRHHVDCRQHGLAVGLEACAARRDFRFQNRHQRVS
NZ_CP009625_426	22881	22937	CP009625	KSSRPISIRRISDVPAPIS
NZ_CP009625_427	22941	22973	CP009625	SLASRKRRPVG
NZ_CP009625_428	22519	22980	CP009625	VPPFTVASLQTIMHSRPDTRPMPVMKPAAGAAPPYMPCAAVSPSSRKGEPGSSNCATRSRGRSFPRETWRSRAFSPPPSMAMREASATTSIAASMALRLASKLALRVEISDFRTGINGSPERVPVRSAYAGFPTCPRRFHKAWHRAKGGPSDNR
NZ_CP009625_429	22989	23048	CP009625	PLPPRDWIACKAICVAFSAE
NZ_CP009625_430	23052	23114	CP009625	RMQPAASLRVVSPRSQAAATA
NZ_CP009625_431	22595	23128	CP009625	SQRRALPRHTCHALPSAPVPERGNPDRAIAPRAHGAEVFRAKHGGRALSRRRRQWQCARLPPPRRLPPAWPCGWPRSLRCASRFQISEPASTGLLKEFPSDQHTPDFRRARADFIKLGIAQKAARRIIVDIAVAAERLDRLQGHLRGIFRRVKNAARRILARRLTPVAGCGHGIDISA
NZ_CP009625_432	22984	23136	CP009625	YSRCRRETGSPARPSAWHFPQSKECSPPHPCASSHPGRRLRPRHRHKRVKR
NZ_CP009625_433	23140	23172	CP009625	RSHTCRQACTA
NZ_CP009625_434	23124	23222	CP009625	AREALKVTYMSASLHCMSWNSPIGWSNCLRSCT
NZ_CP009625_435	23176	23253	CP009625	AGIHRLAGRTACAHAHRAPRHRGRPP
NZ_CP009625_436	23226	23291	CP009625	GTTTSRQAAMMPSGPPASTTRS
NZ_CP009625_437	23257	23316	CP009625	CRAAHPPAPRAHNRGRTSAH
NZ_CP009625_438	23320	23442	CP009625	RPCPRFRAGFRLALRNPRTPVRRCWNRAYRVCRAFARSKNP
NZ_CP009625_439	23295	23507	CP009625	SRPDISTLTPLPSVPSRFSAGTSQSSNTSSQVLEPRIPSLSSFCAVEKPLNPFSMIKALIPRGPADRSVLA
NZ_CP009625_440	23473	23541	CP009625	SRAGQPTGLSWHRPPAHRHPGHW
NZ_CP009625_441	23511	23570	CP009625	TTSTSASGPLVIHILLPLRT
NZ_CP009625_442	23566	23670	CP009625	GRNGPRAFRRQASWKQHRTPRPAQTWPARRHAHRK
NZ_CP009625_443	23674	23718	CP009625	VSADISRAVRANRCG
NZ_CP009625_444	23574	23753	CP009625	RSPRFSAASFMETTSDPAPGSDMASAPTCSPEMSFGRYFARCSGEPLRVIWLTQRLEWAP
NZ_CP009625_445	23757	23816	CP009625	LRPMEAEARLISSMAMQWAR
NZ_CP009625_446	23788	23853	CP009625	SPPWRCNGRDSPCLRHHSLPAP
NZ_CP009625_447	23841	23906	CP009625	SSGAVMPSTPSSPNSRQRCMGN
NZ_CP009625_448	23910	24026	CP009625	LLRSVSAASGAMRLSAKRRTVSRRASISSPRPKFIPPPF
NZ_CP009625_449	24030	24113	CP009625	PKANILVLHKFCPAAVFREQLCPGQSVP
NZ_CP009625_450	23132	24169	CP009625	SVEGHIHVGKLALHELEFTDWLVELLALMHIGHHDIEAGRHDAERPTRQHHALIIEAGHQHIDALALGSEQVFGWHFAILEHQFAGVGTAHTEFVELLRGRKTLEPFFNDKGADPARASRQVCLGIDHQHIGIRAIGDPHLVAVEDVTVPALFGGKLHGNNIGPRARLRHGQRADMLTGNEFRQIFRALFGRTVAGDLVDAEIGMGAVAKADGGGSTADLLHGDAMGEIAHACATIVFRRRNAEYAKLTKFTPKMHGKLIIAVGFSGKRRNAAFGETAHSVTKGFDLLAKTEVHTPSILTQSKHTRPPQVLPGCCFSRTAMSRPECPVAAKYAMVLRGVLWLFIAQ
NZ_CP009625_451	24173	24220	CP009625	RNFISHQSCCNSAMSR
NZ_CP009625_452	24117	24347	CP009625	RPNTQWFCVAFCGYLLPNKEILFRINPAATRLCRDKIPALPGWPMLHGSSPRDHARYRGRQVPRSFPIWCAEYRGRQ
NZ_CP009625_453	24351	24398	CP009625	FSPVHGAVWRRCGFWS
NZ_CP009625_454	24224	24529	CP009625	NSSASGLANASRFFTSRPCTISRTASSTIFPDLVRGISRTAMIFAGTWRGVAPVRILVLMRALRSSSSTTPSASRTKSTTRTSLSQSCPMQSASAISGICST
NZ_CP009625_455	24414	24599	CP009625	GRHPAPPLRQAVRKAPPAHPCPNPVRCRAPRQFPASARPDCRSPPCRCARRRGSASRPSGHG
NZ_CP009625_456	24539	24670	CP009625	ISAVPMRTPPGFSVASERPWMTMPPCSVHSAKSPWHQILSKRSK
NZ_CP009625_457	24603	24923	CP009625	RCRHVRSIRQNRHGTRYCRNARNRRPDIFRLARRSRIAAAWKEMPSCRTVHPFRPAPACRHRSRHRQPCRARHPVSRPARQARSERPARSRTQCPFRPKWRRDAHPS
NZ_CP009625_458	24683	24934	CP009625	YFSPCASFQNCSGMEGNAFLQNSSPFSPRTGLPSSFQTSTAMPSPAPCISPCQTGSVGTPSTKQDTMSVPPEMEARCTSFLIAS
NZ_CP009625_459	24927	25049	CP009625	SHHRRRQSLPATAASRWRKWCAEPKGRAFLRASIPLSARHR
NZ_CP009625_460	24938	25072	CP009625	TKAKPSGDSGEPVEEMVRRAERSCVSPGFNPAFSTASMNFADVPK
NZ_CP009625_461	25053	25148	CP009625	ILPTCRNRSCPQQRHNRTAHCRPDRRASRHRA
NZ_CP009625_462	25152	25211	CP009625	AWRRRRCQKPASSTSSSRRW
NZ_CP009625_463	25145	25216	CP009625	SISVAPEAMPEASQFHIIQPQVVK
NZ_CP009625_464	25220	25249	CP009625	KKRSPSRRSA
NZ_CP009625_465	25253	25345	CP009625	RRCSFRCCSSTPPARCTMHFGMPVVPDENRI
NZ_CP009625_466	25215	25373	CP009625	NRRSGRHRAGRHEGDVPSGVAAARRQPDARCISECRSCPTKTGYKADDRREAA
NZ_CP009625_467	25358	25414	CP009625	SKGSCVNSTGLALNGSSAA
NZ_CP009625_468	25418	25468	CP009625	SAMPFSALSATASASPR
NZ_CP009625_469	25398	25472	CP009625	MAPAPHKVQCPFPPCRRRLPLRQDR
NZ_CP009625_470	25472	25561	CP009625	VTMTARFSPGSFAVTSATLSATAMRLPLYQ
NZ_CP009625_471	23857	25644	CP009625	CRVRQAHQIHAKDAWEIDYCGRFQRQAAQCGFRRNGAQCHEGLRSPRQDRSSYPLHFDPKQTYSSSTSSARLLFFENSYVPARVSRSGQIRNGFAWRSVAIYCPIKKFYFASILLQLGYVAIKFQRFRVGQCFTVLHLATMHDIADGKFHDLSRFGARNIADGNDFRRYMARCGAGADFGPDARLEVVIQHHPFGKPYEKHHPHIPVPILSDAERLGNFRHLLDLIVDLRRADAHAAGVQRRVRAAMDDDAAMFGPFGKIAMAPDIVETLEIGGLIFFALRVVPELQRHGRKCLLAEQFTLFAPHRLAVIVPDIDSHAEPGTLYLALPDRLGRNAQHEAGHNVRSARNGGEMHILLDRIIDEGKAFRRQRRAGGGNGAQSRKVVRFSGLQSRFQHGIDE…
NZ_CP009625_472	25482	25757	CP009625	PRASVPAVLPSLQPPCRQPRCACHYTSSHRRRRTVSARSGRNGQARPARQNPASMTTRPHRWTRPPASAPPPPACWASCPPHGRPAAHPRKA
NZ_CP009625_473	25648	25767	CP009625	RPDRTDGRGRQHQRHRLRHVGHHARHTVARLHTLGKHELL
NZ_CP009625_474	25565	25786	CP009625	PSQAKNSFGSIWPKRSSTPCTPKSGEHDDQTAPMDEAASISATASGMLGIMPATRSPGCTPSESMNCCSFETSA
NZ_CP009625_475	25761	25886	CP009625	IAVASRPAHEDRSRSGGARPYSPRERQWPPHRPCGATGFRQS
NZ_CP009625_476	25771	25935	CP009625	LRDQRMKIVPGQAALDLILPAKDNGLPIALVAQQVFGKVEPRLGEEFCRAYGPCR
NZ_CP009625_477	25890	26036	CP009625	AAPRGRILPRIWPLSVRAVLPRSPITAQKSHTSCQNPARSSTDQRCSAA
NZ_CP009625_478	25966	26049	CP009625	PRRNPIQVARTRRDPLQTSDAARHNPAG
NZ_CP009625_479	25790	26197	CP009625	RSFQVRRRSTLFSPRKTMASPSPLWRNRFSAKLSRASGKNFAAHMAPVGKGRIATLSDNRAEIPYKLPEPGAILYRPAMQRGIIRQAEAGMPFGANAELFEIAGRNARAIRLPQRIVMRRLSGDRLGAHHSSQKSS
NZ_CP009625_480	26053	26205	CP009625	GRYAVRRECGIVRDCWPQCARHPVATADCHAKTVWRSPRCSSFLPEIKLSR
NZ_CP009625_481	26209	26238	CP009625	GFINSFQYFL
NZ_CP009625_482	26040	26261	CP009625	SGRLRPVCRSARMRNCSRLLAAMRAPSGCHSGLSCEDCLEIASVLIIPPRNQAEPMRVHQLIPIFSMRDFQARP
NZ_CP009625_483	26201	26287	CP009625	ADEGSSTHSNIFYERLSGTSIGFAKTIGM
NZ_CP009625_484	26242	26319	CP009625	ETFRHVHRLCENYRYVMLQRTLSRNA
NZ_CP009625_485	26265	26339	CP009625	ALRKLSVCDAAKDIVPKCLMRSGTT
NZ_CP009625_486	26347	26418	CP009625	KRCDYYCFTRRTCPRISPPGCAFV
NZ_CP009625_487	26291	26425	CP009625	CCKGHCPEMPDAFRDNVNESDVTIIASHAELVREFHRRGALSCDN
NZ_CP009625_488	26425	26496	CP009625	LKYQSPSISCFACSLVSFTSPLPL
NZ_CP009625_489	26429	26716	CP009625	STKARPSVASPVHWSASHRPCLYDRVDRQKQESEHSRSLSDRPDHGSAPLLPGRKGPIVRSAIQGASSWYRSAPRQTLCLWNCAQPELRPAASVLP
NZ_CP009625_490	26530	26721	CP009625	TFAFFVGSAGPWKCAIVAGPERPDCSLCHTRRLVLVSKCTSTDPLPLELCTAGTSACGVSSALK
NZ_CP009625_491	26720	26749	CP009625	NEALPPWLAW
NZ_CP009625_492	26358	26756	CP009625	LLLLHTQNLSANFTAGVRFRVIIEVPKPVHQLLRLFIGQLHIAPAFMTELTGRNRNLNIRVLCRIGRTMEVRHCCRAGKARLFALPYKAPRPGIEVHLDRPFASGIVHSRNFGLRRQFCLEMKHFRHGWHGEN
NZ_CP009625_493	26778	26840	CP009625	DKSVFHNKIPLVMVRNKYKHK
NZ_CP009625_494	26725	26853	CP009625	STSAMAGMVKTDAMPSNKINLYFIIKFLWLWCAINININKQTL
NZ_CP009625_495	26844	26873	CP009625	TNSIKFNKLY
NZ_CP009625_496	26840	26884	CP009625	INKLYKIQQTILILN
NZ_CP009625_497	26888	26962	CP009625	DTIFKNTETFYYWRLYSCHAAAEPA
NZ_CP009625_498	26883	27005	CP009625	IRILFSKIQKLSIIGDCIHAMRLRSLLEKAQADPVCERTAG
NZ_CP009625_499	26993	27073	CP009625	EDCRLRLLPVQPLVNPRHQPAVDRIFK
NZ_CP009625_500	27009	27080	CP009625	GSSRFSHWSIRVTSQRWTGFSNRW
NZ_CP009625_501	26857	27090	CP009625	NSTNYINSKLGYYFQKYRNFLLLEIVFMPCGCGACLKKLRRTPCVRGLPAEAPPGSATGQSASPASGGPDFQIDGKPQ
NZ_CP009625_502	27094	27126	CP009625	RSTHSRKRLRQ
NZ_CP009625_503	27136	27177	CP009625	AHQPSSPPTAPGWL
NZ_CP009625_504	27084	27203	CP009625	AAIAVNTLAKAPAPISMSAPAVVSPHCSGVALKKNSATSG
NZ_CP009625_505	27181	27210	CP009625	RRTAPPAGEE
NZ_CP009625_506	27223	27267	CP009625	SCSGHFSRKYSSETA
NZ_CP009625_507	27231	27293	CP009625	RAFFTKIFQRNGVEIFCVLAA
NZ_CP009625_508	27318	27377	CP009625	RKPRRHGPSSVPFPSVLFAG
NZ_CP009625_509	27077	27424	CP009625	MVSRNSGQHTRESACANKHERTSRRLPPLLRGGFEEEQRHQRVKNEDGEAVAGIFHENIPAKRRRNILRAGRIKQIGTAIEETKAPRAFQCAVPVCAVCRMTEQEYGQTDGKTRPD
NZ_CP009625_510	27381	27455	CP009625	QNRNMARQMARPARIDHFGIRVGWL
NZ_CP009625_511	27428	27514	CP009625	PFWHPGGLAVSNPHAEQEGWQRAENPDIG
NZ_CP009625_512	27271	27528	CP009625	KYSACWPHKADRYSNRGNQGATGLPVCRSRLCCLPDDRTGIWPDRWQDPPGLTILASGWAGCEQSTCRTGRMAACGKPRYRLTGCA
NZ_CP009625_513	27532	27654	CP009625	SWRRQAARPDTPRQARPRQRPQAPRCQAACTGGRKTERPDT
NZ_CP009625_514	27459	27686	CP009625	AIHMPNRKDGSVRKTPISANWMRVIVEAPSSPARYSPPSAATTTTASTPLPSRLHRRSKNGKARYMKNSALSDQLT
NZ_CP009625_515	27658	27726	CP009625	KTARSATSLHNCRKMSFPCPSHE
NZ_CP009625_516	27518	27775	CP009625	LDARDRGGAKQPGQILPAKRGHDNDRKHPVAKPPAQEVEKRKGQIHEKQRAQRPAYIIVGKCLSHAPVMNKQKLGQAIPPAHIRWG
NZ_CP009625_517	27726	27782	CP009625	ISRSWVRPSHQLIFGGVDG
NZ_CP009625_518	27786	27821	CP009625	SSPLAVRIDKSA
NZ_CP009625_519	27855	27887	CP009625	IRASRLPTKAT
NZ_CP009625_520	27730	27945	CP009625	AEAGSGHPTSSYSVGLTGEAAPWPSGSTKVRNRRMPPHAADRFAPAACPRKPHNDGHPRCNCDDERETGRIR
NZ_CP009625_521	27912	27965	CP009625	LRRRARNRPDTIKKTSVK
NZ_CP009625_522	27779	27976	CP009625	RVKQPLGRQDRQKCVTGECRHMQRIDSRQPLAHESHIMTGIPDVIATTSEKQAGYDKKDIGKISKC
NZ_CP009625_523	27993	28025	CP009625	SASFFTGIRKE
NZ_CP009625_524	27980	28051	CP009625	YKSLKCFILHRNPKGIMETGNSET
NZ_CP009625_525	28029	28094	CP009625	WKQAIPRHSTKRRPSKSGSLFI
NZ_CP009625_526	27985	28098	CP009625	IPEVLHSSPESERNNGNRQFRDIVQSAGHQNQEVFSFK
NZ_CP009625_527	28055	28117	CP009625	YKAQAIKIRKSFHLSNLEYCC
NZ_CP009625_528	28132	28173	CP009625	QYCGESRDRIFVGA
NZ_CP009625_529	28098	28205	CP009625	VISNIAVKIFLAILWRKSRSDFRWSVTTLDQVFVSA
NZ_CP009625_530	28209	28259	CP009625	FRKPLTPFGIMLRNAAR
NZ_CP009625_531	28121	28264	CP009625	NISSNIVEKVEIGFSLERNDFGSSFCFSMIPKTAYPFRDHATERRALT
NZ_CP009625_532	28177	28272	CP009625	RLWIKFLFQHDSENRLPLSGSCYGTPRVNLNA
NZ_CP009625_533	28276	28341	CP009625	RSLQKSQSKRREIWWSQAGSNR
NZ_CP009625_534	28263	28376	CP009625	PERIKVASKISIKKEGNLVEPSGIEPLTSCMPCRRSPS
NZ_CP009625_535	28268	28447	CP009625	THKGRFKNLNQKGGKFGGAKRDRTADLLHAMQALSQLSYGPIRPLSRFIRQDLLPGVAAY
NZ_CP009625_536	28345	28476	CP009625	PPACHAGALPAELWPHQASFEVHQAGLAARCGGLLNGVCQKIKS
NZ_CP009625_537	28380	28508	CP009625	AMAPSGLFRGSSGRTCCPVWRLIKWRLSEDQELNRNSFHICRK
NZ_CP009625_538	28480	28611	CP009625	IATLFTSAENNSQDHAGCPCGMRSKRNEATRRPPRKNLQARIRD
NZ_CP009625_539	28512	28880	CP009625	FTRSRRVPLWDALETKRGDPKAASQKSSGSHPRLNQPSSSSPPTPPPRMPDTSSSSSSSSSRKVSSSSSPRSTSSSRSGRSSLPFVSSSASSSETNSGFSSAVSSSSSSASSSAARLSTVASK
NZ_CP009625_540	28615	28917	CP009625	ISLLRRHRRRHRRGCPTRRRPRLPLLRGRCRHRRHPDRHHRRDPAGRRCPLFRHRHLRARRIQAFPAPYPVLPLRLPLQPRGFLPSLQSRSADRKCRYKAK
NZ_CP009625_541	28911	28940	CP009625	GEMIGSRLRS
NZ_CP009625_542	28451	29002	CP009625	MAFVRRSRAKSQLFSHLPKIIHKITPGAPVGCARNETRRPEGRLAKIFRLASAIESAFFVVTADATAEDARHVVVLVFLFFEEGVVIVVTQIDIIVEIRQVVAALCFVIGIFERDEFRLFQRRIQFFLFGFLFSRAAFYRRFKVGARIGNAGIRRNDRIAVKIVKFLAGFRVDTLGTKFSFCHV
NZ_CP009625_543	28944	29018	CP009625	NFLPVSGSIRLVPSSAFATFSLASF
NZ_CP009625_544	28936	29052	CP009625	DRKISCRFPGRYAWYQVQLLPRLASRVFNSLWCLRHSTP
NZ_CP009625_545	29006	29140	CP009625	PREFLIPCGASGTPRLDICFPFCPQPSDIACLSICPVSSSHCAVN
NZ_CP009625_546	29056	29160	CP009625	YLFPVLPAAFRHCLSVDLPGIVIPLCSQLKCRTSG
NZ_CP009625_547	29022	29171	CP009625	FPVVPPALHALISVSRFARSLQTLPVCRSARYRHPTVQSIEMPDKWLKRA
NZ_CP009625_548	29144	29203	CP009625	NAGQVVKAGVGRAFTVLSGP
NZ_CP009625_549	29175	29294	CP009625	GALLQCCPVHKRNLARLSKRNTPVYADSSHSVSSAPLIHG
NZ_CP009625_550	29164	29316	CP009625	SGRRARFYSVVRSINAIWRVCQSETRQYMQTLRTACRLRRLFTDDHTILLC
NZ_CP009625_551	29320	29367	CP009625	GDCAYLSIPARVRAKM
NZ_CP009625_552	29377	29463	CP009625	KIHVPFRMPETSNRPPFAGTYGRNPHSGR
NZ_CP009625_553	29467	29511	CP009625	IHFPPLLHVWWPCIG
NZ_CP009625_554	29539	29664	CP009625	GRRRYQHRACHAGHGCQDSQGRRCLDHQWCRQWLPVAARSAA
NZ_CP009625_555	29298	29696	CP009625	PHNITMLGRLRLSLNPGACPRQNVTVKNPCPIPHARNQQPPAIRRHLRAKSAFRAINPFPTAPSCLVALHRVKPASPACLRAKTLSTPGVPCRPWVPGFARKAMSGSSMVSAMAACCSPKRRLISAMPEPARA
NZ_CP009625_556	29668	29721	CP009625	FRQCRNRRAPDHGPRRHV
NZ_CP009625_557	29730	29783	CP009625	RRPLSAMPRFPSARWAAC
NZ_CP009625_558	29725	29796	CP009625	YEDVLYRRCLAFQAPDGPRAEPAA
NZ_CP009625_559	29787	29843	CP009625	TRCVKWVFRLRPPKATGCR
NZ_CP009625_560	29853	29909	CP009625	LAQGRPTRSPIACRWLPHR
NZ_CP009625_561	29818	29937	CP009625	GRRRRPDAADADWPKDGQPDRLSRADGFRTGEIRRSARWS
NZ_CP009625_562	29913	29960	CP009625	NPPFCSLVLTPRASPP
NZ_CP009625_563	29979	30023	CP009625	RAIIRKRCCKALAQT
NZ_CP009625_564	29941	30030	CP009625	HPGRHHRDRAGHDARSYGKDAARLWRRPDG
NZ_CP009625_565	30043	30111	CP009625	GWCAPYPYCRPGQAYRPDHRRAG
NZ_CP009625_566	30027	30188	CP009625	RLKPIRMVCAISVLSARASLPARPSTCRVIPRQRLFRWWPPFWSKVRRSPSAMC
NZ_CP009625_567	30222	30314	CP009625	RCRKWGRISRSSIHALPAARMSPICASRPRS
NZ_CP009625_568	30318	30353	CP009625	KALSFRRNVRLR
NZ_CP009625_569	30115	30360	CP009625	SLVNGFSAGGRPSGRRFGGHHPQCADEPDPHRPDPDVAGNGGGYRDHRSTPCRRRGCRRSARQGLEAERRCRSAGTCAFDDR
NZ_CP009625_570	30357	30410	CP009625	SMNIRFWPLPRLLRKAKP
NZ_CP009625_571	30364	30426	CP009625	ISGSGHCRVFCGRRNRDGRSR
NZ_CP009625_572	30430	30477	CP009625	TARQGIGSSGGRCARP
NZ_CP009625_573	30414	30518	CP009625	WTVSMNCASRNRIVWRPLRAALKPMVSIVPKARCR
NZ_CP009625_574	30522	30596	CP009625	RFVAAPAARGWAVARLQPTSTTASR
NZ_CP009625_575	30481	30645	CP009625	SQWCRLYRRRDVADGSWPPRRQGAGRWHGCNPPRPPHRDEFPRHGPCIGKAGYGG
NZ_CP009625_576	30600	30656	CP009625	VSSSWALHRKSRLRWMTAP
NZ_CP009625_577	30660	30689	CP009625	SPPLSRNSWA
NZ_CP009625_578	29207	30733	CP009625	TQFGAFVKAKHASICRLFAQRVVCAAYSRMTTQYYYARETALISQSRRVSAPKCDCEKSMSHSACPKPATARHSQALTGEIRIPGDKSISHRSFMFGGLASGKTRITGLLEGEDVINTGRAMQAMGARIRKEGDVWIINGVGNGCLLQPEAPLDFGNAGTGARLTMGLVGTYDMKTSFIGDASLSKRPMGRVLNPLREMGVQVEAAEGDRMPLTLIGPRTANPIAYRVPMASAQVKSAVLLAGLNTPGVTTVIEPVMTRDHTEKMLQGFGADLTVETDKDGVRHIRIVGQGKLTGQTIDVPGDPSSTAFPLVAALLVEGSEVTIRNVLMNPTRTGLILTLQEMGADIEIIDPRLAGGEDVADLRVKASKLKGVVVPPERAPSMIDEYPVLAIAASFAEG…
NZ_CP009625_579	30693	30770	CP009625	WRGWGRRLPKAVQNEIVRRRPVHCRH
NZ_CP009625_580	30737	30853	CP009625	NRSSSPRSLSPLTDRPPRAREPLPGGSRHITGCRISIRA
NZ_CP009625_581	30774	30902	CP009625	RTGRLGQGNPCPADRDTLRDAASRYGPDLSRGRQGASRQGITP
NZ_CP009625_582	30906	30941	CP009625	RRGARHRCRAQP
NZ_CP009625_583	30857	31129	CP009625	PIARSPRRFSTRDYPLTTRRSPPMPRSALTCLQWTRPCFPPMPSARRRRKWPSCPLCAARLWKRSAISPMPCHRACSTGAISAPWSARMRR
NZ_CP009625_584	31133	31258	CP009625	SSSSPLRRKFAPGAASTRFWPGATRQILPKFWQTSKSATSAT
NZ_CP009625_585	30945	31289	CP009625	PACNGQGRAFRPCHRRGGVESGRHARCAPRACGSAAPFRQCPAIERARRARYRHRGLPGCGDKALRHRFAGSSRQAPLRRGSGQGRHGRFCRNSGRPQKARRARHEPHRFPLAAR
NZ_CP009625_586	31262	31306	CP009625	TAPIPPCGPLKTPTC
NZ_CP009625_587	31320	31382	CP009625	NEYRSGISGGKKADRSRFGAA
NZ_CP009625_588	30649	31389	CP009625	QHHDRHLFPGIHGHDGGAGGEDCRKRCRMKSFVVAPFIVAIDGPAASGKGTLARRIATHYGMPHLDTGLTYRAVAKALLDKGLPLDDEALATDAALSLDLLAMDKAVLSAHAIGEAASKVAVMPAVRRALVEAQRHFANALPSSVLDGRDIGTVVCPDAAIKLFVTASPEVRARRRFDEVLARGDTADFAEILADLKKRDERDMNRTDSPLRPAEDAHLLDASEMSIEAAFLAAKKLIDHALAQHRG
NZ_CP009625_589	31361	31432	CP009625	SITLWRSIGDKTDKFWRFSDNIMP
NZ_CP009625_590	31386	31466	CP009625	GIKPISFGAFRTILCPEMLDNLEFGPI
NZ_CP009625_591	31402	31482	CP009625	VLALFGQYYALKCWIIWSSALYRLHSY
NZ_CP009625_592	31495	31545	CP009625	LRVPRAGCPNGRSGGLA
NZ_CP009625_593	31470	31556	CP009625	AALILKSLTSRSTRRLSEWTERRSGIVQH
NZ_CP009625_594	31448	31672	CP009625	SGVRPYIGCTHTEKPDFAFHAPVVRMDGAEVWHSSTLTPGAASDGYSGCTRSIHVSIQPYPRRFRVPAGRILCGT
NZ_CP009625_595	31549	31749	CP009625	FNTNPRRRIRWLFRMHQEYTCLNPTLPAQISSPCWQNPLRNMILLKAMSSRAASSPSKRTWRSSTPV
NZ_CP009625_596	31777	31809	CP009625	RNLAQRAKTAR
NZ_CP009625_597	31685	32086	CP009625	RLCRQGPHRRHRKGHGDHRRRSEGRRSRAVEGIWRKGQRRHAEAGRRSGSLRRAYRKRSGRSCPVARKSTPRRKLGQARAEVCQWRARRWCHLQSGQGWFHRRPRWCCCLPAAQPGRYPSDPRRHPTHARPATV
NZ_CP009625_598	32090	32146	CP009625	NPQDGQAPRQHRCLAPYRS
NZ_CP009625_599	32150	32191	CP009625	RKPCGTAFGNRPEP
NZ_CP009625_600	32213	32266	CP009625	RRRQEHHRLRCVRRPRRH
NZ_CP009625_601	31813	32283	CP009625	SRATKWKFTSSVSKTLWAKLSCRAKKHAAKKAGSSSSRSLPMASASMVSSSIRSRVVSPSTSMVLLPSCRAARSISVRSATSPHSCTSRNRLKSSRWTSAAATSLSRAVPFLKKAVRNSVRKSSRTLKKVRSLKASSRTSPITVRSSTSAALTVSCT
NZ_CP009625_602	32287	32400	CP009625	PTWHGAASTIRRKSSPSARRSRCRSSASTRKPIVSRSA
NZ_CP009625_603	32270	32410	CP009625	RSPARDRHGMAPRQPSVGNPHHRPDGQGADHPHQPGNPSYLARHEAA
NZ_CP009625_604	32414	32629	CP009625	ERSLGWYRREVPDRQKDHRHRHEHHRLRCVRRNRAGHRRPHPRFRNVVDQEECPSGQDSVHHAGSRSRCARS
NZ_CP009625_605	32633	32725	CP009625	SGQAPYLARPQADPRQSVDDLCPEVPCRYRR
NZ_CP009625_606	32729	32785	CP009625	RRSQEQDRIRPVHRPRRRR
NZ_CP009625_607	32789	32860	CP009625	RHGSPLRPRLEPSGRTGHRRVQQG
NZ_CP009625_608	32404	33003	CP009625	SSLRAILGMVSARSTRSAKRSPAPSRTSPITVRSSKSSRASKASSTFPKCRGPRRMSIRARFCPPRRKSKSLCSKLIRSSAVSRSASSRPSTIRGRPLPRSTLSVPSLKAKSRTRPNSACSSASTATLTAWFTSPTSTGTVRANRSSKSTTRVKWSRLSFSTLMSRRNASRSASSSFPATRSAKQQLPANCARMPSSPAK
NZ_CP009625_609	32894	33028	CP009625	CREGTHLARHQAAFRRQGRRSSSFRRTAQECHRHLRSDRRYRWWP
NZ_CP009625_610	33032	33088	CP009625	GPSGRSRPRQLHPPFGSVA
NZ_CP009625_611	33092	33136	CP009625	PRRTASGTLHGRSEG
NZ_CP009625_612	33140	33208	CP009625	RPRHRLRQEDPQVAGLDQGARNR
NZ_CP009625_613	33007	33285	CP009625	PPLPMVALRSVWSITTSTASSAVRICRVTATNSVRNASRSVRRLTPASSPSTRRPASCRSRSRRSKSLKKRKQSLSTVRPTPALRSATFSALP
NZ_CP009625_614	31560	33305	CP009625	PPAPHPMAIPDAPGVYMSQSNPTRADFESLLAESFAEHDLAEGYVVKGRIVAIEKDMAIIDAGLKVEGRVPLKEFGAKGKDGTLKPGDEVEVYVERIENALGEAVLSREKARREESWVKLEQKFANGERVDGVIFNQVKGGFTVDLDGAVAFLPRSQVDIRPIRDVTPLMHVPQPFEILKMDKRRGNIVVSRRTVLEESRAEQRSEIVQNLEEGQVVEGVVKNITDYGAFVDLGGIDGLLHVTDMAWRRVNHPSEILTIGQTVKVQIIRINQETHRISLGMKQLESDPWDGIGAKYPIGKKITGTVTNITDYGAFVEIEPGIEGLIHVSEMSWTKKNVHPGKILSTTQEVEVVVLEVDPVKRRISLGLKQTLDNPWTTFAQKYPVGTVVEGEVKNKTEF…
NZ_CP009625_615	33289	33324	CP009625	RSRKRTDLSRFD
NZ_CP009625_616	33309	33395	CP009625	SFPLRLNMEKPAIRRAFSYREDDGSRRQP
NZ_CP009625_617	33212	33415	CP009625	RKGSSRSVRFVRLRRFARRHSRRCPEEAGKELIFPASTEHGKARHSAGFFVSGGRWKSQAALETLMIE
NZ_CP009625_618	33328	33450	CP009625	TWKSPPFGGLFRIGRTMEVAGSLRDLDDRIKSYFVIKPVCC
NZ_CP009625_619	33414	33467	CP009625	NKVIFCYQAGLLLERVSI
NZ_CP009625_620	33419	33502	CP009625	SHILLSSRFAVRARFDLIESDRRSNPLF
NZ_CP009625_621	33471	33551	CP009625	LNQIGALILCFDAHLFRKPFHTFRDAL
NZ_CP009625_622	33493	33558	CP009625	SFVLTRIFSENRFTLFGMRSSA
NZ_CP009625_623	33555	33584	CP009625	RVSGNPVQAV
NZ_CP009625_624	33506	33613	CP009625	RASFPKTVSHFSGCALARKRQSCSSSMICRKPFIIT
NZ_CP009625_625	33588	33638	CP009625	FVGSRSLSRRGLLSGAS
NZ_CP009625_626	33617	33664	CP009625	GSSLRRVLIANFCVVR
NZ_CP009625_627	33642	33716	CP009625	LRTSAWSVEAGALYSFDPLLDLLKI
NZ_CP009625_628	33692	33748	CP009625	SASGFAQDLKSLTLHPAYG
NZ_CP009625_629	33720	33785	CP009625	NLSRYTQHMDEAEADAAKCNQG
NZ_CP009625_630	33764	33868	CP009625	CSKVQSGIEWRSASPCRLPTPPSGYRHRGRGPPWK
NZ_CP009625_631	33878	33964	CP009625	EASRHIGWRAGLLRGSDAANAAPSWRESR
NZ_CP009625_632	33562	33984	CP009625	AAILFKQYDLSEAVHYHVGVFSPARLDCELLRGPLRRGRFIPLIRFWICSRSEISHATPSIWMRPRLMQQSAIRDRMAVSVTLPPADATERISTPRPRAAMEMMVRSIEAYWMAGRIASGIRCSECSAIMARKPMMNQGTS
NZ_CP009625_633	33971	34045	CP009625	TRVQAERSRASRQHSCCPKSGRRPE
NZ_CP009625_634	34049	34102	CP009625	PGQASARAQALPACRAAR
NZ_CP009625_635	33789	34109	CP009625	NGGQRHPAACRRHRADIDTEAEGRHGNDGEKHRGILDGGQDCFGDQMQRMQRHHGEKADDEPGYKLKEAGLHVSILVARNQGEDQNDRAKHQHAHKLYQRAELHAEE
NZ_CP009625_636	33988	34149	CP009625	KKPGFTSAFLLPEIRAKTRMTGPSISTRTSFTSVPSCTLRSETGAVAARTCGTA
NZ_CP009625_637	34106	34156	CP009625	GVKPARLRPEPAERHRR
NZ_CP009625_638	34187	34222	CP009625	RKGRAAAPARAG
NZ_CP009625_639	34256	34294	CP009625	RRWKRQRLRSLRR
NZ_CP009625_640	34298	34378	CP009625	PVPWRRLPSCRKWNCRRPPEPPCDGEV
NZ_CP009625_641	34153	34398	CP009625	TVRPARMPYCVKERPSSGTSKGRVRTTITPRIAVKAMEAATSSLSAPMTGAMAAIAELPQMELPQATRTAMRWGSLSRRPMP
NZ_CP009625_642	34412	34444	CP009625	SPRRPPPQCRK
NZ_CP009625_643	34484	34537	CP009625	SMHREARRQFPEAAWRKN
NZ_CP009625_644	34402	34638	CP009625	LSVIATATTAAMPKMRPEPASMTALALIDAPRSTTAISRSSLAEKLMPLLNRGPGRARLRTAVPKRIAITSASSHARPA
NZ_CP009625_645	34113	34658	CP009625	NRRGCGQNLRNGIDGKARQNAILRKGKAEQRHQQGQGENDDHAENCREGDGSGNVFALCADDRCHGGDCRVAANGIAAGHQNRHAMGKFKQAPDAIAQRNRHGDHRRNAENEAGAGLDDRAGADRCTEKHDGNFQKQLGGKIDALVEPRAGAGQAAHSSSQKDCNHKRFQPCPPRIMLLDFL
NZ_CP009625_646	34553	34678	CP009625	TAGRGGPGCAQQFPKGLQSQALPAMPAPHNAPRFSLAPLRRR
NZ_CP009625_647	34662	34691	CP009625	HHCGGGNGDA
NZ_CP009625_648	34695	34724	CP009625	AKSGEDILDF
NZ_CP009625_649	34642	34752	CP009625	CSSIFSSTIAAAVMATLKPSPGRIFWIFEYVIFGISH
NZ_CP009625_650	34728	34808	CP009625	VCHLRHFTLRGNYFPIRCPNFSIHSIA
NZ_CP009625_651	34756	34818	CP009625	GGIIFRSDARIFLFIPSHNMA
NZ_CP009625_652	34682	34852	CP009625	WRRLSQVRGGYSGFLSMSSSAFHIEGELFSDQMPEFFYSFHRIIWHKSFDKIERLRL
NZ_CP009625_653	34812	34895	CP009625	YGINHSIKSNGYGYDAGAIANFHRGGRA
NZ_CP009625_654	34856	34903	CP009625	RWSNCEFSSRWPSVNT
NZ_CP009625_655	34907	34945	CP009625	RALRKPCISRHRR
NZ_CP009625_656	34899	34967	CP009625	TPDARFGSPASHAIGGEFRHSQS
NZ_CP009625_657	34949	35014	CP009625	VPPFAILKSAMVQRFSTASGGE
NZ_CP009625_658	34971	35048	CP009625	RALWCNAFQPHRAANRTYRRRAHVSG
NZ_CP009625_659	35018	35206	CP009625	NLPATGACFWMRLAQRLRVRIQPSACCRSLAAASAAFSPFTPARPSPAIGCRPFWRGFMPPFR
NZ_CP009625_660	35052	35336	CP009625	GSRNACACAFSRAHVVGAWRRQARLSRHSRQPDHRQLLAAALSGAVSCRLSADRCAPDIGKHGERNRGNAGRGCRYRLCGRLRTGAIAFHCQGCD
NZ_CP009625_661	35382	35411	CP009625	KRQTYLGPAF
NZ_CP009625_662	35249	35503	CP009625	PGQRRKGLPISALWKAPYRCHRFPLPRLRLTGSFWLHGLTMPGVEAANLPGTGFLKGTGYCANRAQARAACSRMRSALPATIRQG
NZ_CP009625_663	35507	35569	CP009625	MSHWNCRRTKPSVRRYAPVIT
NZ_CP009625_664	35573	35608	CP009625	PPYRNSSPRRIL
NZ_CP009625_665	35415	35630	CP009625	RELDIARTGLRHAQRVRGCDPRFRLRSGKAECRTGIAVERSHLFGGTLRSLRDRHIGTRRRAASYSRSAGKS
NZ_CP009625_666	35627	35665	CP009625	KLILLSRSASFSC
NZ_CP009625_667	35634	35675	CP009625	FCSPAAPVSHADAQ
NZ_CP009625_668	35669	35698	CP009625	CTMIAIKPRQ
NZ_CP009625_669	35702	35734	CP009625	KCYQDILWKTG
NZ_CP009625_670	34834	35748	CP009625	NRTVTVMTLEQLRIFIEVAEREHLTRASEALHLTPSAVSSAIRNLEERYGATLFNRIGRRIELTGDGRMFLDEARATLARAHSAERMLSELGGGKRGFLAIHASQTIASYWLPPFLARFHAAFPLIDVRLTLGNTESVTGATQEGAADIGFVEGSVQVPSLSIAKVATDRLILVTRPDHAWSRSGKLTWDRLFEGNWILREQGSGTRSVFEDAIRASGYDPARLNVALELPSNEAICSAVRSGHYVTAISELVAAPHLIAGALVKADFALPQRQFLMLMHNDRYKTKAIEMLSRYIMEDRVDFHY
NZ_CP009625_671	35688	35759	CP009625	NQGNRNAIKIYYGRQGRFSLLIKN
NZ_CP009625_672	35756	35806	CP009625	KLDPQYKLYSTKNSKEI
NZ_CP009625_673	35763	35822	CP009625	IHNINYIQQKIVKKYEYTYF
NZ_CP009625_674	35800	35841	CP009625	RNMNILIFNSYYNE
NZ_CP009625_675	35810	35878	CP009625	IYLFLIRIIMNRSIALNIIYVGA
NZ_CP009625_676	35859	35897	CP009625	ILYTLEHNNHHFY
NZ_CP009625_677	35845	35919	CP009625	KYSIKYYIRWSIIIIISINDFINII
NZ_CP009625_678	35912	36019	CP009625	TSFSIMNNIINENTHNLLDMKYLSYPHIHQYLLVSE
NZ_CP009625_679	35973	36050	CP009625	NIFHIPIFINIFWCQNSNYKVQAEYI
NZ_CP009625_680	35968	36081	CP009625	YEISFISPYSSISSGVRIAIIKYKQNIFSRLTIYNGGP
NZ_CP009625_681	36032	36103	CP009625	STSRIYLVDLLYIMAAHRVNWNFH
NZ_CP009625_682	36085	36120	CP009625	SELELSLRMLHQ
NZ_CP009625_683	36124	36162	CP009625	AMTMVKEKNSHPK
NZ_CP009625_684	36166	36195	CP009625	IREILCFFGC
NZ_CP009625_685	36170	36199	CP009625	EKSYVSSGVE
NZ_CP009625_686	36090	36215	CP009625	IGTFIKNAPPVSYDHGERKKQPPEMNKRNLMFLRVLNKLGAK
NZ_CP009625_687	36203	36256	CP009625	TRRKIKGTLKSKALRRYH
NZ_CP009625_688	36199	36270	CP009625	INSAQNKRNLEKQSPTPIPLTIRM
NZ_CP009625_689	36274	36330	CP009625	LNVSFAFMATSTDEDKSIP
NZ_CP009625_690	36231	36335	CP009625	KAKPYADTINNTNVIKCIIRIYGNIYRRRQKYSIN
NZ_CP009625_691	36278	36379	CP009625	MYHSHLWQHLQTKTKVFHKLIIYKYKLLNSIKHI
NZ_CP009625_692	36373	36447	CP009625	AYLIMGSKWMESRFWPAIYRSSDVS
NZ_CP009625_693	36342	36482	CP009625	YININYLILLSIFDNGKQVDGEPFLACHIPIERRVLKPGRPSGLPTS
NZ_CP009625_694	36451	36561	CP009625	NRAGHPVCRHHSPGPACVFALRRYRNDTWSRHRPIHG
NZ_CP009625_695	36486	36578	CP009625	PWACMRFCIAPISERYMEPTSSHPWLKSPAP
NZ_CP009625_696	36565	36606	CP009625	NHRRHRRCDPRHGR
NZ_CP009625_697	36582	36617	CP009625	AMRSPTWPMKSA
NZ_CP009625_698	36610	36642	CP009625	RAHRDRSYCNL
NZ_CP009625_699	36654	36683	CP009625	KFGVTMKAGP
NZ_CP009625_700	36703	36759	CP009625	GDNLRLSFRWPGTAFHWPV
NZ_CP009625_701	36711	36797	CP009625	PSPFISLAGNGFPLARVMPSLAHSAIVLP
NZ_CP009625_702	36801	36890	CP009625	SGPSREQDTFCGTFTSKPQSRPFRQPCSFR
NZ_CP009625_703	36386	36922	CP009625	WEASGWRAVFGLPYTDRATCLETGQAIRFADIIALGLHAFLHCADIGTIHGADIVPSMAEITGAIGDAIPDMADEERIEIAHIVIFEHIEIRCHDESRAVTPGRHEEITFAFHFAGRERLSIGPCNAEPCPFGNRLALIRAFQRTGHVLRYIHLKAPVTPFPPAMQLQIIGNGGKCVGH
NZ_CP009625_704	36894	36977	CP009625	LAMEASASGTEFQMSRLPSPSKSTACFR
NZ_CP009625_705	36763	36990	CP009625	CRALPIRQSSCPDPGLPENRTRFAVHSPQSPSHALSASHAASDNWQWRQVRRALNSRCHACHRHRNRRRVSDRTSA
NZ_CP009625_706	36981	37049	CP009625	DVGMNCGWPSAPAHELFMAVSSI
NZ_CP009625_707	36994	37116	CP009625	IAAGQAHPPTSFSWRFHRYSLWRQSGVRRSVPCETCPCVSP
NZ_CP009625_708	36926	37132	CP009625	IPDVTLAIAIEIDGVFQIGRRHELRLAKRTRPRAFHGGFIDIAFGGNLECGDQFLAKHVLACRHKGLGA
NZ_CP009625_709	37053	37151	CP009625	PLEAIWSAAISSLRNMSLRVAIKALVPRTSKAL
NZ_CP009625_710	37120	37161	CP009625	RPWCLEPQRHYRES
NZ_CP009625_711	37155	37259	CP009625	GILTVPKPDSRPHTASKIGPGTPYFCSMRFRRLAY
NZ_CP009625_712	37165	37287	CP009625	PCRNRIRGPIRQAKSAPERHISVRCASGGWHIDHSAPCRRL
NZ_CP009625_713	37136	37363	CP009625	NLKGIIGNPDRAETGFAAPYGKQNRPRNAIFLFDALQEAGILTIARLAAACDRRNGLCIEILAGRTKLRLFLFFRR
NZ_CP009625_714	37315	37383	CP009625	NTCRAHQTPPVSVLSALTAFRRE
NZ_CP009625_715	37269	37655	CP009625	RALPPLVTDAMVFVLKYLPGAPNSACFCSFGVDGFSPGMTRSGSFQLIETPAKAWSKAARETPAAFASGQISVSSQWRYWLSTCAFDGAAMAGERAGEMARERARPATSPRTIFRLCFQCPAAMHFSRN
NZ_CP009625_716	37367	37675	CP009625	RLFAGNDEIGQFPVDRDPGKSLVESSTRDARSFCFRPDIRLKPMAILAFNLRLRRCGNGGRKGGRNGQRKGKTGNQSENNLQAMLPMSGCHALLPKLKRGSRP
NZ_CP009625_717	37659	37706	CP009625	SVVRARNAAASVPSSR
NZ_CP009625_718	37679	37771	CP009625	RSSKRAFIQIVKFAANGNAMGKPCHAHIEIR
NZ_CP009625_719	37411	37782	CP009625	SRPRQKPGRKQHERRPQLLLPARYPSQANGDTGFQPAPSTVRQWREKGREKWPEKGQDRQPVREQSSGYASNVRLPCTSPEIKAWFAPVTQQQACLHPDSQVRRQRERHGQAVSRAHRNSIAGL
NZ_CP009625_720	37710	37787	CP009625	SSSPPTGTPWASRVTRTSKFDSWSVM
NZ_CP009625_721	37786	37821	CP009625	CNGRSSGLRQWR
NZ_CP009625_722	37846	37878	CP009625	WRRLQPAPPAP
NZ_CP009625_723	37775	37915	CP009625	LVCDVMGGRLAFDSGVDREDHFLDGAACNPLHQPLDVEIVRADAIER
NZ_CP009625_724	37791	37937	CP009625	WAVVWPSTVALTARITSLMAPLATRSTSPLMLRSSGPMPSSGDRRPPNT
NZ_CP009625_725	37888	38151	CP009625	DRPGRCHRAVTGGHPIHDSAHSLCLPAPAPRDRIHPPRQSKLPDRGAHRCRSCTGRTYRHCRNTNRCAPFQRPPAWRRQAAPEALPSF
NZ_CP009625_726	37919	38266	CP009625	QAATQYMIAHIHCACPLQRPEIGYILHDNQSCRIAALIGADRARVGRIDIAATRTDAHLFSGLLHGAAKRHQKRFLLFDEMQRRTAGRARSEPRHAGQKLDQTFDFRTGYSFGHFL
NZ_CP009625_727	38158	38274	CP009625	DAAPHGGPSAVRAPARGPEAGSDVRFQDRLFVWTFFVRE
NZ_CP009625_728	37944	38282	CP009625	RTFIVPARSSAQRSDTSSTTIKVAGSRRSSVQIVHGSDVSTLPQHEQMRTFSAASCMAPPSGTRSASFFLMRCSAARRAERGPSPGTRARSWIRRSISGPAIRLDIFCKGVRE
NZ_CP009625_729	38286	38384	CP009625	GSKGVGNGNLGGCGMAAISQPNILPYSLIPLLP
NZ_CP009625_730	38294	38404	CP009625	GGREREFGRMRHGGNQPTKHTPLFPYSPTPLTIKTAA
NZ_CP009625_731	38408	38500	CP009625	TPEGSAGRLSAIASSRPWRLRASPWRRYGRR
NZ_CP009625_732	38507	38590	CP009625	GLRGFPPRLPSSATGRSSAPTGCPCRKA
NZ_CP009625_733	38594	38836	CP009625	PSPGHRPKRPRLPSWRFRPAWPSSWPAIPSPVSSCPSCHAWVHSIIASFSRLQAERPALPPRRRGRYPRLRSYPAQQCVRL
NZ_CP009625_734	38840	39100	CP009625	SSRREKPREWPPHRGRRGRPSPDCRGVRLPLRQWSGPQRRAPPSPPSECRSSSEDAVQYHSAAISAHRPSSRFPAAPAQSMPDAHSF
NZ_CP009625_735	39116	39166	CP009625	TACRDIYRQAQRYPASC
NZ_CP009625_736	38388	39284	CP009625	QSKRQLKPRRDRQAGCQRLRLLGHGGFELRLGVVMGGDDKVFEDFHLVFLHQRRVDLQRRQGALAGKRDRHQATARRGRGFHRGDFVLHGLHLGLQFLRLFHHAHHVTHGFTPSLRHSVVFRQNVRHFRHGVEVDILVFALIRHSNAYVYDLRAGKSRENGRHIGVGAGVRHQIVAAFGFRFGNGLARNVARHRHHPANAGPVQKMLCNITRQRFRRIVRQADFQPPRRNRCRTHTVFDQNLELHVAIFIGKRNDILQAVDRYGRLRRRFRWFWCGNLDRRRFHNAHGRGRSTGCRCKC
NZ_CP009625_737	38302	39468	CP009625	GTGIWEDAAWRQSANQTYSPIPLFPYSPNNQNGSLNPGGIGRPAVSDCVFSAMAASSFALASLWAAMIRSSRISTSSSFISDGSIFSADRVPLPESVTVTRPPPEEAEASIVAISSCMAFILACNSFACFIMPIMSRMGSLHHCVIQSSSGRTSGTSATASRSISSSSLLSGTAMRTSMIFAPGKAARMAATSGSARASVTRLSRRSASASAMVWPATSRATVTTQRMPVQFRRCCAISLGSDFGASSVKPISSRPGAIDAGRTQFLTRILNCMSRYLSASATISCKLLIGTEGCGAASDGFGAETWIGGVSTMRMAVAGPPAAGASAEEPTASAAPCACGALPPFGRGVAEGCGRGAETEPLSRPRIASSSVGRSAAWARRIKSISAA
NZ_CP009625_738	39170	39508	CP009625	SVRKAAAPLQMVLVRKPGSAAFPQCAWPWPVHRLPVQVLKNRRHRRPHALAAHCRHLAAVLRKAAGAVQKPNHCRDHGSPRPALAGRQHGQGGSKAFQPPEPASSPYPLPQCP
NZ_CP009625_739	39288	39530	CP009625	RTDGIGGPMRLRRTAAIWPRCCGRLRARCRNRTIVETTDRLVQRWQVGSMGKADQKHFSRLNRPRRRIHFRNALEQHLPGA
NZ_CP009625_740	39512	39622	CP009625	AASARCVRARVWKVSVRIRVRARAHLPTATHPRPHPA
NZ_CP009625_741	39653	39718	CP009625	NRQDRSAPPKGRRPHHIAREIR
NZ_CP009625_742	39722	39766	CP009625	ARQPHRRASAFQTGR
NZ_CP009625_743	39770	39817	CP009625	YGHGRQGPAWNARLPL
NZ_CP009625_744	39472	39846	CP009625	TGLVAVSTSAMPLSSICQVRESARMESVCANSRPRTRSSSDSDTSSATSGVKRRRVTRWLKSARSVSTTEGSAPTSYCARNSVSAPATSPRISISNRSMIRARSARPSMERTASAVTLPAPCAIA
NZ_CP009625_745	39821	40021	CP009625	RCPHHAQSPDRRSTANHAQTLRPRVRSWRAMRRPPRSFRLPRCGADAAPACPIRCGADRNAGSATGP
NZ_CP009625_746	40025	40057	CP009625	SEPCGFQWWRR
NZ_CP009625_747	40067	40105	CP009625	RAAAALPASSATR
NZ_CP009625_748	40109	40141	CP009625	RRRWKACALRR
NZ_CP009625_749	39850	40146	CP009625	SKIDSESRADPSPARAIMASDASSTSIFSASAMRRRCCASVPDSMRRRSKRWQRDRTVIGTLRISVVAKMNLTCGGGSSSVFSNPLKAAVESMCTSSMI
NZ_CP009625_750	39534	40163	CP009625	ERAYGKCLCEFASAHALIFRQRHILGHIRRETQARHQMVEIGKIGQHHRRVGAHIILRAKFGERASHIAAHQHFKQVDDTGTVGKAQHGTHGFRCDAARTMRNRLIEDRQRITRRPFARACDHGERCVVHLDLFGFRDAAQMLRQRARFDAAQIETLAARQDRDRNLADFSGGEDELDVRRRLFQRLQQPVEGGGGKHVHFVDDIDFVAR
NZ_CP009625_751	40145	40192	CP009625	YRLCSALKPGDSGPAR
NZ_CP009625_752	40196	40243	CP009625	SRECRRCLYARPRPSR
NZ_CP009625_753	40180	40314	CP009625	RTCSMISRMSSMPVCEAASISMTSTWRPSMIAWQCSPGVERSIVG
NZ_CP009625_754	40271	40339	CP009625	SPGNARPVWKDRSLADRPYRSCN
NZ_CP009625_755	40343	40396	CP009625	ARAPEYVPSWSCRPRARR
NZ_CP009625_756	40400	40471	CP009625	ASRPVRCGPSRTHCAACAPSAPGR
NZ_CP009625_757	40167	40508	CP009625	NRAIADLLDDLANVVDACMRGRVHLDDIDMAAFHDRLAMLARCGKIDRWLIDRIGLVIERARQNTCRRGLADPAHAGKHPGLCDAARLERIAQRAHHRLLADEIIEILRAIFAG
NZ_CP009625_758	40339	40518	CP009625	LSARARIRAVVVLPTPRTPVSIQACAMRPVSNALRSVRTIGSWPMRSSKFCGRYLRARTR
NZ_CP009625_759	40475	40591	CP009625	DHRNSAGDICGLERDRRHRRIVCPCDPSVLHSLLSLFPV
NZ_CP009625_760	40512	40604	CP009625	NAIGAIGGLCVHATLPFSIRFFLCFQFEPVL
NZ_CP009625_761	40595	40648	CP009625	TGPVIAVNQRGNPSTVIG
NZ_CP009625_762	40608	40697	CP009625	LPSTKEAIHQQSSGKEKGWEAGTMARAVAR
NZ_CP009625_763	40522	40719	CP009625	APSADCVSMRPFRSPFASFSVSSLNRSCDCRQPKRQSINSHRVKRKGGRLARWPVPWLVRAASFRT
NZ_CP009625_764	40652	40798	CP009625	RERVGGWHDGPCRGSLGLLPSGPDPVGEWLVHHQPPSLHIVNHRAKSKR
NZ_CP009625_765	40723	40815	CP009625	PGWRVARPPPTSQFAYRQSSRKKQALNEKNW
NZ_CP009625_766	40819	40848	CP009625	ESAYGTIRAR
NZ_CP009625_767	40701	40907	CP009625	GCFLPDLTRLASGSSTTNLPVCISSIIAQKASAERKKLVRIGLWNNSCSINGSMPTLFMSPGSACASFG
NZ_CP009625_768	40852	40914	CP009625	TAPCRHFLCRQARPVRASADE
NZ_CP009625_769	40914	40979	CP009625	MTGAGHGLSWCRAAPASPKFTR
NZ_CP009625_770	41007	41045	CP009625	LSRQALLRTRSRQ
NZ_CP009625_771	40918	41124	CP009625	PALAMAYPGAAPPRPHRNSPDDTARPDHADFRGRHCCARAQDSNRVPEDQYRRARQCGAAVARACHRPQ
NZ_CP009625_772	41128	41181	CP009625	GRCGLARPGLGAWRPRDL
NZ_CP009625_773	40802	41230	CP009625	TKKTGKNRPMEQFVLDKRLHADTFYVARLGLCELRLMNDRRWPWLILVPRRPGLTEIHQMTPLDQTMLTFEAGIVAHALKTVTACQKINTGALGNVVRQLHVHVIARNEGDAGWPGPVWGHGVRETYDEKDAQKLIAEVRAAL
NZ_CP009625_774	41234	41359	CP009625	SPKILSRDAHGFSPLRPAGNGTEPFCRFCRKPHRAAIRKAAG
NZ_CP009625_775	41185	41400	CP009625	RERRPETHCRGSRGTLISQNPFERRSWLFASTTCRKWNRAVLSVLPETASSGYPKSGRMILLSRRWNFLKHG
NZ_CP009625_776	41393	41431	CP009625	NTDNDSGRPQAAA
NZ_CP009625_777	41407	41553	CP009625	FWATTSCCLIMGRKTRRVRCFLWRKRINSCSIFASRFCLAFRTARPSWL
NZ_CP009625_778	41435	41641	CP009625	LWAGRRAACAVFSGGSASIRARSLRAGSAWPSGRHAPRGSDGHPLPGGSASAFPPAGLSQCLYGRAGPG
NZ_CP009625_779	41557	41676	CP009625	RPPSTRRLCQRLSACRTIAVSIRKGWSRLTFWGRWRKLRR
NZ_CP009625_780	41645	41689	CP009625	PSGGAGASCGADRMA
NZ_CP009625_781	41693	41941	CP009625	KSPFLRTLRHENRNARRRCQVSMSPVRCGTFSAHRSGGNHAASARRKMHSGPWPPFRGRLLFLSRGLYRAWRNDRSRRAPGKF
NZ_CP009625_782	41680	41949	CP009625	PHGMKVTVSADVAARKPKCAQAVPSVYVPSAVRNIFRAPIRWQSCCQCAAKNAFWPVAPISWPAPILVSRALSSMAKRSKPPCAGKVLRK
NZ_CP009625_783	41953	42012	CP009625	NWRSAVSPITRASPGRFPIR
NZ_CP009625_784	41945	42043	CP009625	GNETGDRPCRLSREPALAVSLFADDRLPCRSSQ
NZ_CP009625_785	42047	42130	CP009625	RFHCRPLGTGRWPLVLEGGSAHHAGRYP
NZ_CP009625_786	42019	42177	CP009625	SAAMPKFSVTISLSTARNWKMAAGSRRRKCAPCWKVPMKMGCGCRHAAPSQPI
NZ_CP009625_787	42134	42196	CP009625	KWVAGAAMRRHRNPSDKGLGL
NZ_CP009625_788	41049	42206	CP009625	PRARRSIPARSAMWCGSCTCMSSPAMRAMRAGQARSGGMASARPMTRKTPRNSLPRFARHSDLPKSFRETLMAFRLYDLPEMEPSRFVGFAGNRIERLSEKRPDDSAFTALELPETRIMILGDHKLLLDYGQEDAPRALFSLEEAHQFVLDLCEPVLLGLQDGTPLVALTATLYPEALPAPFRLQDYRSVYTEGLVPADLLGALAQAAALTAWHESHRFCGRCGTKTEMRAGGAKCLCPQCGAEHFPRTDPVAIMLPVRGEKCILARGPHFVAGSYSCLAGFIEHGETIEAAVRRESFEEMKLAIGRVAYHASQPWPFPYSLMIGCHAEVLSDDFTVDRSELEDGRWFSKAEVRTMLEGTHENGLRVPPCGAIATHLIKAWAYDAG
NZ_CP009625_789	42184	42255	CP009625	RPGPMMQADYSAASSCVPRISLPL
NZ_CP009625_790	42200	42283	CP009625	CRLIIRQPVAAYREYRFPCKRPEFALPW
NZ_CP009625_791	42259	42351	CP009625	TPRIRTSLVKKRSSSSASCTERSSGCPSISA
NZ_CP009625_792	42287	42367	CP009625	RSAVLPVQAAPNALPGVPRYRHRTALR
NZ_CP009625_793	42355	42384	CP009625	NCVAMKRPPS
NZ_CP009625_794	42371	42409	CP009625	SVRRADSFRASSY
NZ_CP009625_795	42391	42444	CP009625	LSSFVILTPLVAKPPSAL
NZ_CP009625_796	42413	42556	CP009625	RHWWRNRPAPCKVRRARCAPGTRRSSQCARRFQAAPPTACSWRGPRSG
NZ_CP009625_797	42448	42606	CP009625	SAAGTLRTRNTKVVTMRSSFSGRAAHCLFLERTTKRVTLFSESSTFSSRISRP
NZ_CP009625_798	42560	42727	CP009625	RCFRNPRHFLPEYRGRRDRRQDVARVPPSSDPSHRRRGARPLPCHRQSHPSSRSGG
NZ_CP009625_799	42731	42775	CP009625	RCGTGRARGYGCAPS
NZ_CP009625_800	42779	42808	CP009625	FPRAGHPEAP
NZ_CP009625_801	42610	42873	CP009625	RSAARRGASAAIERSFTSATRRAAPAVSPAITPFQPFWRMTLRHWPSAWIWLCTVLISSRRTPGSTISWKWIGRKYSPTMCMSASGSR
NZ_CP009625_802	42812	42955	CP009625	AGNGSAGNIRQQCACRPAAADNEYRRRARPACSRSGSSRGLRRRFQPH
NZ_CP009625_803	42959	43360	CP009625	RHPQKSGTAKAPYRETCCGTPYRSLRLLHPGRKSCWFSLYPCFLKCRSSAACQLPCATGIFYAAFVRRQMVPAWLQNVRARSRSACVSTPSGTVFTISTSMRIPASSARNCSSFSRFSSGDGPSFTKRSRAERR
NZ_CP009625_804	42228	43421	CP009625	LRTANIASLVNAQNSHFLGEEAQFFQCKLHRTLFRVSLDIGIELRCDEASAELIAFELRHIDAIGGETAQRLVKCGGHVAHPEHEGRHNALVVFRPRRPLLVLGEDHEAGDVVFGILDIFFQNIEAVEIGGKTWRECRHRAILHIGDEARGPCRVTGNHTLPAVLADDVAALAERVDMAVHRLDFLAPDTRKHHKLEMDRQEIFANNVHVGQRQQIMNIGDAPGQRVLDRDHREVCGAGFNRIEGILKSRARQRLHIGKHVAARRIGVCACFTLEGNPVGFHCTHAFSNAAHRRPVSYPVLQESFTPHLCGVKWFPPGCKMSGRGQDRPAYRRQAARSSRFRHRCAFQLQVRATAPASRAFPAAMAQVSRSVQGQNGDRRKGRYDDRAGLRHKARWRG
NZ_CP009625_805	43425	43475	CP009625	NKARAGAYCPPAGSRRS
NZ_CP009625_806	43479	43511	CP009625	PHSDWSFLLRP
NZ_CP009625_807	43515	43616	CP009625	SLRQALRYPQARPPAAGARGGSCRDRWLADRPAH
NZ_CP009625_808	43430	43666	CP009625	SARRRLLPASGEPTILTTFGLVFSSSTVISTPSVAISAGPSSSGRSARRIVSGSMVGRSPCTLTTASISPDGSSFASAS
NZ_CP009625_809	43620	43706	CP009625	PRHRFRPMDRASPVLHRCGRNRIHGLRAS
NZ_CP009625_810	43710	43739	CP009625	SLHGRGRPRP
NZ_CP009625_811	43743	43886	CP009625	KSLHCRLRSPCGQALPRLPDPPHARSWACRKYRQAACSAGGWSPAGPE
NZ_CP009625_812	43670	43909	CP009625	MRSEPDSWSPRVMIASWPWAATTLKISSLSVAITVRPSFAAAARSATCTIMGLPQISASGLFGRRVEPSRAGMSVRVFIV
NZ_CP009625_813	42880	43950	CP009625	ISATRPASVFSIGIIARSAAPVSTALKASSKVGHGKGSISGNMLRHAVSEFAPASPWKEILLVFIVPMLSQMPLIGGLSVTLCYRNLLRRICAASNGSRLAAKCPGAVKIGLRIDAKRHGLHDFDIDAHSSFKCAQLLQLLALFQRRWPKFHEAFKGRTAIGVKADMMIERAFAIRRGGAGEIKRAQAPIARQRGADDLDHIRIGLFFFDRDLYAKRCDIRRPVLQRQERAADRVGIDGWQIALHIDHGIDFARWIELRQCFIDAVGTGFMVSARHDRFMAVGGHDLENLFTVGCDHRAAKLCRGCPIRHMHDHGLAANIGKRLVRQAGGAQPGRNERQGFHCLKHGVPLVWPLGRK
NZ_CP009625_814	43913	44059	CP009625	SMGCLLFGLLGGNDTWIYPFAQVCDRKTGFRLVPTRAVLRGGRSTNAFA
NZ_CP009625_815	43890	44069	CP009625	ASGFSLSEAWGASCLASWAEMIRGYIRLRRFATGKPVSASFRHAPFCGAAEVPTHLPDAV
NZ_CP009625_816	44063	44110	CP009625	CCLSIFKPPLSTGKKR
NZ_CP009625_817	44073	44147	CP009625	VSSSHLYRQGKNDKSVKESRVLAPS
NZ_CP009625_818	44114	44176	CP009625	KCQRVTGACSLISVASLWQKT
NZ_CP009625_819	44151	44216	CP009625	VLHHCGKRPSFRPMPGRYLPAF
NZ_CP009625_820	44180	44257	CP009625	FPPDAGEIFASFLRRFRLLKGFRMPA
NZ_CP009625_821	44238	44273	CP009625	KGFACRLRRALW
NZ_CP009625_822	43954	44295	CP009625	YVDISVCAGLRQENRFPPRSDTRRFAGRQKYQRICLMLFEYLQATFIDREKTIKVSKSHGCLLPHKCCITVAKDLVSARCRGDICQLFEKVSPFERVSHAGLGERCGRGSADRR
NZ_CP009625_823	44261	44311	CP009625	ESVVVEGALTGDEFNPE
NZ_CP009625_824	44299	44355	CP009625	IQPGITNLLWHFWQRFSLS
NZ_CP009625_825	44315	44374	CP009625	QIYYGISGNGFRCHDDGHSV
NZ_CP009625_826	44359	44421	CP009625	RRAFCLIRCFIRRLLKSRALP
NZ_CP009625_827	44405	44632	CP009625	KAGLCHRGSPRFGGRRKCCGSRQERSFNCNPVAKCRSGAWRSGFQALPGLPHRGQGRGQQGWSASVGCRGSPGCLR
NZ_CP009625_828	44431	44658	CP009625	PKVRGAEKVLRLPPRKKFQLQPCCKVPIRRVAKWFSSVARLATPGTRAGPTRLVRICGVSWVARLPPLKVSAIPLP
NZ_CP009625_829	44636	44695	CP009625	RFQLFRCHEGIRRGWQQVGF
NZ_CP009625_830	44699	44764	CP009625	ASQQVPHLAERLHQGYSHGLCR
NZ_CP009625_831	44662	44793	CP009625	RNSARLATSGILSISTSSSPRRKASSRVQPWALPVTRRIMSALT
NZ_CP009625_832	44792	44863	CP009625	PDCLSAHAVRQSGAAAGRRRSARR
NZ_CP009625_833	44289	44900	CP009625	PEMNSTRNNKFIMAFLATVFVVMTTGILSDSLFHSPAPEKPGFAIEVAQGSGGGESAAAPAKKEVSIATLLQSADPARGEVVFKRCQACHTGDKGGANKVGPHLWGVVGRPAASVEGFSYSAAMKEFGAAGNKWDFEHLNKFLTSPKGFIKGTAMGFAGDKKDNERADLIAYLRTLSDNPVPLPAADAAPADSDKKPAEAAPAN
NZ_CP009625_834	44873	44917	CP009625	KARRSCTGQLSRLKR
NZ_CP009625_835	44921	44950	CP009625	FQAGPRARLL
NZ_CP009625_836	44954	45034	CP009625	QQPADPHARKVRRVEFHSGHQAVQHPV
NZ_CP009625_837	44797	45078	CP009625	LLICARCPTIRCRCRPQTQRPQIAIKSPPKLHRPIEPAETIIPGRASCPAFIAAARRPPCAQGASRRVPFRPSGGPAPGLGCFRAHCAPSRVRR
NZ_CP009625_838	45082	45168	CP009625	YICAPFYPAPADCRDRQASRSAGSHPRRA
NZ_CP009625_839	45172	45216	CP009625	WRAERCRLHRPPPKR
NZ_CP009625_840	44913	45281	CP009625	NDNSRPGLVPGFYSSSPPTPMRARCVASSSIPAIRRSSTRSRLFSRALRAEPGAAMIYLRPILPSTSRLPGSTGIPIRRISPPARLMARGTMSASSATAEALKMTMRSQALPTFAMAVASASS
NZ_CP009625_841	45232	45303	CP009625	DRRRCQPLQWLSQAPRHDVRRALA
NZ_CP009625_842	45307	45342	CP009625	PPRRHCGLRACA
NZ_CP009625_843	45346	45399	CP009625	APASCREPFRGSRAGATG
NZ_CP009625_844	45038	45436	CP009625	AVFARTARRAGCGDDIFAPHFTQHQQIAGIDRHPDPQDLTPGAPDGARNDVGFIGHRRSAENDDEIAGAANLCNGCRKRLVMMCDALLRDHRAAIAGYALVHKLQRPVENRFADRGQARLDEADLHIPEFFDL
NZ_CP009625_845	45403	45504	CP009625	GRPAYSGIFRPVKAVCRARLREFLRSGRPERQRE
NZ_CP009625_846	45285	45548	CP009625	CATRSCVTTAPPLRVTRLCISSSVLSRTVSRIEGRRDWMRPTCIFRNFSTCKSGLPCTTARISSIRTPGTAKGMILIVATICPASTRA
NZ_CP009625_847	45514	45591	CP009625	SSQPSAPLRHARDCVWSQRIYADHAY
NZ_CP009625_848	45595	45651	CP009625	WRRYRRCRCRKHHLAKQRD
NZ_CP009625_849	45655	45852	CP009625	PARSWQGRVRSRCRRAGVRLRARRRLRRYRRFQAGRQGRDLSPPAAVQQYRCAQEPCPCAGSAHRY
NZ_CP009625_850	45874	45960	CP009625	HLQPGQAAVLRKSSFPLCPGCWFHDSLAD
NZ_CP009625_851	45440	45973	CP009625	KRSAVHDCANFFDQDARNGKGNDLDRRNHLPRFDTRVIAYGRNGYTRIMHIDGVDTGGVGAENTIWRSKEIDPPDRGRAGFDPVAGEQASDCERGDVFADIAAFKPGGKDAIYPRLPQCSNIAARKNRALAQAQRIDIDRMGKNSIFSPVKRQFSENHPSPFVPVAGFTTAWRIEFDV
NZ_CP009625_852	45977	46036	CP009625	IPAHTYTCWWFSGFQNLLNA
NZ_CP009625_853	46040	46129	CP009625	TEGRKCWNQTPITIPFFPRPALAKGRGRSY
NZ_CP009625_854	45970	46158	CP009625	CLNPGSHIYLLVVFWIPKFAQCLNRGTQMLESDTHHNPVFSPACPCKREGEVVLSRRVWAHCI
NZ_CP009625_855	46133	46198	CP009625	AAASGRIAYSILVRAARFRAHI
NZ_CP009625_856	46202	46231	CP009625	ASQCQSCSFP
NZ_CP009625_857	45552	46274	CP009625	LRMVATDIRGSCILMASIPAVSVQKTPSGEAKRLTRPIVAGPGSIPLPASRRPIASAATSSPISPLSSRAARTRSIPACRSAAISLRARTVPLRRLSASILIVWARIASSARSSGSSPKIILPPLSRLLVSRQPGGLNLMFESRLTHILAGGFLDSKICSMPEPRDANVGIRHPSQSRFFPGLPLQKGGGGRIEPPRLGALHIVFWCVQPDFGLTYRPPNASHAVFLDLETGDMLQKDRFD
NZ_CP009625_858	46162	46335	CP009625	YFGACSQISGSHIGLPMPVMQFSLIWKQVTCCKRTALIDAETGFWPRHYDPAQFLPEA
NZ_CP009625_859	46274	46357	CP009625	LMQRPAFGRDITIQHNFFQRRDKLEYSL
NZ_CP009625_860	46278	46403	CP009625	CRDRLLAATLRSSTISSRGVTNWNIRYNCKFGIFRIYRKPGK
NZ_CP009625_861	46339	46452	CP009625	QTGIFVITVNLEFSEFTENQENDECAGIDGPCAGWKDK
NZ_CP009625_862	46367	46540	CP009625	IWNFQNLPKTRKMTNAPELTVRAQDGKTNETRHPPDDRFVRRIGPLCVSRRLPEPGPA
NZ_CP009625_863	46544	46669	CP009625	SQRAGRSGRTRSYPFCDRHHAARGCSRHSCDAILRLEVSRHE
NZ_CP009625_864	46673	46792	CP009625	KGGLPARLASLDQDRACGLAHSDGDHRRSRNGHLDQHPQA
NZ_CP009625_865	46456	46821	CP009625	NTAPPGRSFRSPYWPSLRFSQVARTRSCLIPKGRSVWKNAILSFLRPASCCSWLFPSFLRRYSSPGSIAPRMKRRITSPTGITRPRSSLRSGSFRWRSSSFSERSPGSAPTSLIPIVRWNRM
NZ_CP009625_866	46825	46890	CP009625	SRSMSKSLRSTGNGFSSIPIRA
NZ_CP009625_867	46966	47034	CP009625	TPSSSRSLAARFIPCPACRRSCT
NZ_CP009625_868	46796	47080	CP009625	SLSSAGIECKADQCRSRCARLEMAFHLSRSGHSHGQRNGHAGECAGQLQADLQQPHELLLHPAAWQPGLYHAQHADEAAPDCQSGRRFRRYFGQL
NZ_CP009625_869	47084	47140	CP009625	RSGLRPDALQGARLRSGRF
NZ_CP009625_870	47144	47185	CP009625	QVGCRRQGTGCRQG
NZ_CP009625_871	47198	47263	CP009625	SCALCLAGPAERETCGAIFQLW
NZ_CP009625_872	47038	47289	CP009625	LPIRKAISPVFRPIIAVRASPRCASRRTPSIRPVLTSGLPTSRHRLPPRVKILIVRVMPRWSSRARNMRCNISTMVTRRCSTIS
NZ_CP009625_873	47267	47326	CP009625	QGAVPRYREPLLGRQVRLSG
NZ_CP009625_874	47293	47349	CP009625	TAAGTASPSVWMMKCTVSR
NZ_CP009625_875	47333	47455	CP009625	NAPSADDPRSARKPAQVFAHRFQPVGERYHLHRAAAASFAA
NZ_CP009625_876	46425	47462	CP009625	RSVRRMERQMKHGTPRTIVSFAVLALSAFLAGCQNQVLLDPKGQVGLEERDLILFATGIMLLVVVPVILATLFFAWKYRATNEKADYQPDWHHSTKIELAVWLIPMAIIVVLGTVTWISTHKLDPYRPLESNVKPINVEVVALDWKWLFIYPDQGIATVNEMAMPVNVPVNFKLTSSNLMNSFFIPQLGSQVYTMPSMQTKLHLIANQEGDFAGISANYSGQGFAQMRFKAHAFDQAGFDKWVADVKAQAAAKGEDLDRARYASLVQPSEKHAVQYFNYGDKALFHDIVNRCWDGKSVCLDDEMHRQQMIREARASLRKSSPIDFSQWANDIICTVQPPRLSQLEN
NZ_CP009625_877	47353	47478	CP009625	SAKRAQACASLRPSISASGRTISSAPCSRRVFRSLKTDLPML
NZ_CP009625_878	47459	47539	CP009625	KLICRCCSARRLFCRALRSFALQSKQE
NZ_CP009625_879	47543	47647	CP009625	KCSENLRSKRYPITSQSSWSLWPRWLAGRSLFSPP
NZ_CP009625_880	47651	47743	CP009625	PTIASGFRSGTTGLPPSITSVLASCISSWRW
NZ_CP009625_881	47466	47813	CP009625	FADAVAPAGFSAGHCGRSHSNQSKNRNVRKTYARSDTLSRANHHGHFGRGGWRGARYSRRHNLLSQVGSALERLAYLRRSQAYWRHVYRPGAGDAVPRLLRCRDDARAAGFGLRRQ
NZ_CP009625_882	47780	47866	CP009625	CARSRLWPPAPMKAFCRHITMTRFSRPMA
NZ_CP009625_883	47876	47908	CP009625	SSSWRCLSLSA
NZ_CP009625_884	47915	47974	CP009625	ISWCLCRSARATWPSPTSTR
NZ_CP009625_885	47844	48125	CP009625	PDFHGPWRDHDLLRGDAFHCRPDEFRGAFADRRARRGLPLPQLAELLAHGCRRDPRQYLARRRRIRQDRLARLSAAVRQGLQPRCRHGLLSVGA
NZ_CP009625_886	47978	48208	CP009625	ASGSRLQARSSSISRSASANSPRPAGSPIRRCPARPSAPMSAWITICGRLIFRVWARCFPQSTSSPPSSRCVRPAWA
NZ_CP009625_887	48212	48256	CP009625	CSFRSLPGLRSARTF
NZ_CP009625_888	48260	48301	CP009625	SLPPSRSSPSPCRC
NZ_CP009625_889	48129	48341	CP009625	YFGYGHAAFRSQPHHHHHQDACARHGHDAASGLYLDCALLERSDRCRLPDPHRHPVAADTRPLSGFPLLHQ
NZ_CP009625_890	48305	48361	CP009625	HSTVIWISTSSPMMPVAIR
NZ_CP009625_891	48380	48574	CP009625	SGSGATRKSIFWFCPASASIRKSSPRSPASVSSATRRWSMPRSRSPSCRSLSGRTTSSPWVVGPA
NZ_CP009625_892	47482	48654	CP009625	RPPAFLPGTAVVRTPIKARIEMFGKLTLEAIPYHEPIIMVTLAAVAGGALAILAAITYYRKWVPLWNDWLTSVDHKRIGVMYIVLALVMLFRGFSDAVMMRAQQALASGANEGFLPPHHYDQIFTAHGVIMIFFVAMPFIVGLMNFVVPLQIGARDVAFPYLNSLSFWLTVAGAILVNISLGVGEFAKTGWLAYPPLSGKAFSPDVGMDYYLWALNISGMGTLLSAVNLITTIIKMRAPGMGMMQLPVFTWTALCSNVLIVAAFPILTVTLSLLTLDRYLDFHFFTNDAGGNPMMYVNLIWIWGHPEVYILVLPCFGIYSEIIATFSGKRLFGYTSMVYATVAITVLSFLVWAHHFFTMGGGASVNSFFGVATMIISIPTGAKVFNWLFTM
NZ_CP009625_893	48605	48889	CP009625	LSRSRPAPRCSTGFSPCKGPRPHGDAGYVDHRFHVHLRHRRYDGRSARRSPGRLRAAQFGVPHRPLPQRHHFGRSVRLLRWRGLLVAEGFWLQAQ
NZ_CP009625_894	48658	48969	CP009625	RAASAWRRRLCGPSVSCAPSSSAVRRAFCSPFPRQTSCCTIRCSSSPTSTTSSFRAFCSAASLAWFTGGRRLLASSSMNAWARTPSGAGWSASCSPSCRFMCSA
NZ_CP009625_895	48893	49105	CP009625	TPGQERLLVLAGRLHARLHAALCARPDGYDPPSQPYRKSGMAYLPHHCRHRRGRHSLRHRLPDSPDHGFHP
NZ_CP009625_896	49118	49222	CP009625	TARHQWRYLGFGPYAGMVDLVAASVLQLRRNPDRA
NZ_CP009625_897	48982	49245	CP009625	PAVSTIPKIRHGISTSSLPPSAWPSFSAASSARFSRSWFPSVTAINCATPMAIPGVRAVRWNGRSRRRLRSTTSPKPRPCVITTPGGI
NZ_CP009625_898	49249	49359	CP009625	SRTVMCAAPRSLPASICPRTRRRASLSASCRSRSALP
NZ_CP009625_899	49226	49438	CP009625	SRRLVGYEAERLCAPHREVCPHPYAQEHGDGLPCRHPVDPVRLCHDLAYLVAGHSLGSGNVRRRHRPFLQQ
NZ_CP009625_900	49390	49503	CP009625	PRLWQCSSSPSPIPSTMTETITSRPMRCSVSKMRARGN
NZ_CP009625_901	48345	49520	CP009625	CRWQSDDVCEPDLDLGPPGSLYSGSALLRHLFGNHRHVLRQASLRLHVDGLCHGRDHRPVVPCLGAPLLHHGWWGQRELLLRCRDDDYLDPDRRQGVQLAFHHVKGRVRMETPVMWTIGFMCTFVIGGTTGVLLAVPPADFVLHNSVFLIAHFHNVIISGVLFGCFAGVVYWWPKAFGFKLNERLGKNAFWCWLVGFMLAFMPLYVLGLMGMTRRLNHTENPAWHIYLIIAAIGVAVILCGIVCQILQIMVSIRDRDKLRDTNGDTWGSGRTLEWSISSPPPFYNFAETPTVRDHDAWWDMKQNGYVRRTEKFARIHMPKNTATGFLVGILSIPFGFAMIWHIWWLAIASALAMFVVAIAHSFNNDRDYYVSADEVQRVEDARTRQLTAQEA
NZ_CP009625_902	49469	49585	CP009625	GAACRRCAHAATDCSGGLIHERHSTHRRSLSGQKRSSRP
NZ_CP009625_903	49531	49638	CP009625	APFNTPPLPIWAETIIPPMRTIMMQGRPRWSASGST
NZ_CP009625_904	49601	49723	CP009625	CRVDHAGRLLDLPDERLHPVLGPVRNLCRTCPPVCGRPHRT
NZ_CP009625_905	49727	49894	CP009625	AFRPAICAGRNHAAAGFLAHLWSGNAFHVQEQPFGRSWLARRHLPAWRGLPRDGNL
NZ_CP009625_906	49645	49908	CP009625	ATASCSRACSQPMPYLPTSLRAAPPDVSFSTCNLCWSKPCCCWFPRSLMVWQRFPCTRTTVRAFLAGSASPSCLARPSSRWKSMSSII
NZ_CP009625_907	49912	50001	CP009625	SLRVRGRTAARSCRPSSRWSARTVFISPLA
NZ_CP009625_908	49919	50038	CP009625	GCGAGPQLVPVGLLHAGRHARSSYHLWPDLDSGPVRDASA
NZ_CP009625_909	50005	50046	CP009625	SGFWSCPRCFCVTD
NZ_CP009625_910	49524	50153	CP009625	SMSAIQHTAAPYLGRNDHPAHEDHHDAGSTTLVGFWIYLMSDCILFSGLFATYAVLAHQFAGGPTGRELFDLQFVLVETMLLLVSSLTYGLATLSMYKNNRSGVLGWLGVTFLLGAAFLAMEIYEFHHLIVEGAGPDRSSFLSAFFTLVGTHGLHITSGLIWILVLSAMLLRDGLTERNRTRVMCLSLFWHFLDIIWIGVFTLVYLLGVL
NZ_CP009625_911	50074	50178	CP009625	CASACSGTSSTSSGSAFSLLSICWESCDELCTPNA
NZ_CP009625_912	50160	50201	CP009625	ALHTKRMTTQRTAA
NZ_CP009625_913	50182	50301	CP009625	PRSARQPEVLSDRLRTGGHPDCRSFRAGDGGGILRPQRPP
NZ_CP009625_914	50305	50343	CP009625	SFSPLPPCRSSCT
NZ_CP009625_915	50347	50433	CP009625	FISCIWIRSRKAAGTCSRSSSPALFWLSC
NZ_CP009625_916	50437	50475	CP009625	SVPSGSCIISIPI
NZ_CP009625_917	50244	50519	CP009625	LSFLSRWRWGGYFTPATTAVIVLAIAAVQILVHLIYFLHLDPKSEGGWNMLALVFTGIILAIVLIGSIWIMYHLDTNMMPMYMTPDNVRNLP
NZ_CP009625_918	50042	50539	CP009625	RTDGKKPDARDVPQPVLALPRHHLDRRFHSCLSVGSPVMSSAHQTHDHAAHGSLKSYLIGFVLAVILTVVPFALAMGGVFYARNDRRDRSRHCRRADPRAPDLFPASGSEVGRRLEHARARLHRHYSGYRADRFHLDHVSSRYQYDADVHDPGQCTQPALMRIWSQ
NZ_CP009625_919	50494	50553	CP009625	PRTMYATCLNAHLVSMRSVP
NZ_CP009625_920	50523	50588	CP009625	CAFGLNEISALTGFAHSKAGHF
NZ_CP009625_921	50543	50593	CP009625	DQCLNRFRTQQGRTLLR
NZ_CP009625_922	50557	50640	CP009625	QVSHTARPDTFEIKSAPAALFPQDGFCQ
NZ_CP009625_923	50592	50750	CP009625	DKKCSGGLVPARRVLPITGLTARHRGFIPLSPPKSRVAPRIFPGRFFYVPGRR
NZ_CP009625_924	50653	50778	CP009625	RPGIAALSPSLPPKAAWRPGYFRGAFFMFRVAGNSHKTLFNL
NZ_CP009625_925	50597	50806	CP009625	KVLRRPCSRKTGFANNWPDGPASRLYPPLSPQKPRGAPDISGALFLCSGSQVIRIKLYSIYSKNLVSFYR
NZ_CP009625_926	50806	50841	CP009625	MIVDTTIYKVKP
NZ_CP009625_927	50832	50885	CP009625	SKAITNIRHKFTIIHIVI
NZ_CP009625_928	50861	50890	CP009625	IYHYSYCYLK
NZ_CP009625_929	50845	50907	CP009625	LIYAINLPLFILLFEVMILII
NZ_CP009625_930	50889	50930	CP009625	SNDTNNLVCQTFNN
NZ_CP009625_931	50911	50967	CP009625	CVRRLIINYAFLVALFAGE
NZ_CP009625_932	50930	50971	CP009625	LIMHFWLLSLLENK
NZ_CP009625_933	50934	50984	CP009625	LCISGCSLCWRISNVFI
NZ_CP009625_934	50975	51157	CP009625	CLYLRECLRIIASWVRQFWLPLFSFLRLLLPHLRWFPLRSMSGRGRALISRVWRRSRPGHG
NZ_CP009625_935	51006	51203	CP009625	SPPGCGSSGCRCFHSCDCFCRTCGGFRFGQCPVGAGRSFHASGGDPGLDTGECRSLPQWLVPDWEW
NZ_CP009625_936	51161	51286	CP009625	MPVLAAMAGAGLGMVADMAGFPRVTSGSPAMRAAMRRSLLQP
NZ_CP009625_937	51207	51296	CP009625	RIWLDFRALRPVRQLCGRLCGAASCNRDRQ
NZ_CP009625_938	51290	51346	CP009625	SSIMAVMMIGVRPSAGGSA
NZ_CP009625_939	50971	51483	CP009625	VMSLFKGMLANNRLLGAAVLAAAVFIPAIASAAPAVVSASVNVRSGPGAHFTRLAAIPAWTRVNAGPCRNGWCRIGNGSGYGWISARYVRFASYAGGYAAQPPATVIVNNGGYDDWGPALGWGLGIGWASSNWGPYWGPAMGPHFGGFGHGFGGGYRGMHLGNMRSLHAGR
NZ_CP009625_940	51517	51561	CP009625	SLYLLQVIRSFPSSQ
NZ_CP009625_941	51315	51566	CP009625	LGSGPRLGARHRLGQQQLGAILGPCHGAALRRVRARIWRRISRYASRQYALPSRRPLTLVSLGGRKVIPVPASGHQVISLLPMT
NZ_CP009625_942	51570	51620	CP009625	WAARRSSPRRVAILWQR
NZ_CP009625_943	51350	51631	CP009625	AGPAAIGGHIGALPWGRTSAGSGTDLAADIAVCISAICAPFTPAADACQFRRQEGDPCTCFRSSGHFPPPNDLMGGPPVFTPAGRNPVAALIFH
NZ_CP009625_944	51644	51694	CP009625	FILSGLVTIFAFAGYRR
NZ_CP009625_945	51654	51719	CP009625	VVWLRYLPSLDTGVEQMPESDH
NZ_CP009625_946	51565	51759	CP009625	PDGRPAGLHPGGSQSCGSVNIPLTEIVHIEWSGYDICLRWIQALSKCRNQTTSRLWLWWIFEFDV
NZ_CP009625_947	51698	51844	CP009625	ANAGIRPLVVYGSGGFLNLTFEMKFMSDGYRVSNSVRQCCLLGVPFSLW
NZ_CP009625_948	51768	51851	CP009625	NLCRTDIEYQIQSASVVCLEFRSPYGKS
NZ_CP009625_949	51763	51876	CP009625	NEIYVGRISSIKFSPPVLSAWSSVLPMVSPESFWAWGT
NZ_CP009625_950	51855	51920	CP009625	IVLGLGDMTGRCQATAQTGTGQ
NZ_CP009625_951	51880	51939	CP009625	RGAARRPHRQEPDSSAYDLE
NZ_CP009625_952	51933	51980	CP009625	FGVTGRYGEGALPCCC
NZ_CP009625_953	51943	52026	CP009625	QDDTGKGHCHAVADGAFFLLRAVACIGV
NZ_CP009625_954	52030	52098	CP009625	DFWHSPMGQGQEARPRHHRSQDL
NZ_CP009625_955	51984	52157	CP009625	RRIFPPSRCRLHWRLRFLAFTYGARTRSKTPTSSIPRPIASMSPPLAIARMRTARKRT
NZ_CP009625_956	52102	52281	CP009625	RRCHHHWRSQECGRQGSGPEISYRRRIRSGFGCGQARFRLGGSAGQGARRLSPYPVGALW
NZ_CP009625_957	52285	52365	CP009625	RPLRRHHLHQGRWPRGERYSARHGNSQ
NZ_CP009625_958	52393	52464	CP009625	SGAAIPVLAHGYFKYRPAARQQAR
NZ_CP009625_959	52161	52529	CP009625	NQLSKAHPVWFRMRTSPLPARRVCWPRRAAIIAVSCRRFMVKAATAAPSPSRSMAARRTIFRPTRKFPIMRRLQSRLIRGRNSCSRARLFQISPRRPATGAIKCRRRKRRALHRGRKRNPARS
NZ_CP009625_960	52468	52623	CP009625	SADAGRGGLCTGAGSEIRHDLEGGTPCRRSLASGRICQGPCHGRGCRCRPCR
NZ_CP009625_961	52627	52659	CP009625	SRFRRYCTRSG
NZ_CP009625_962	52533	52730	CP009625	RRNALPSKPGVRKDMPRPVSRARMSLPTMPIIAFPPILHSIRVGKPIMGRSAWWAPRAWTRNSWPG
NZ_CP009625_963	52663	52758	CP009625	ESLLWAGQRGGHRAHGPAIRGLDDGPEARSGI
NZ_CP009625_964	52743	52820	CP009625	SPVRNMIPTILKMPRSVLGAWKSSAP
NZ_CP009625_965	52824	52868	CP009625	PSRKPTRSNRMAVCR
NZ_CP009625_966	52777	52917	CP009625	KCQEASWAHGSLPRHDLRGSRQDRTGWQSADNAQCSGAQAAPLWLRR
NZ_CP009625_967	52872	52946	CP009625	RSMFRSASRAALASALNIPPSMASV
NZ_CP009625_968	52921	53037	CP009625	IFHHRWLRCDELLDAPQPVWPGRAPALRCEGQRHWRLAG
NZ_CP009625_969	53041	53262	CP009625	FLRSQELYLSSGCLLRQARRLYAGHGFCRHTRCQTRSAGRLYGNVHQCQDRLYADFQRRVVGRALCQCKPGPLR
NZ_CP009625_970	53266	53304	CP009625	RCVWQAGFHDCGA
NZ_CP009625_971	53341	53391	CP009625	ARPKFRFLSGGQYPALL
NZ_CP009625_972	53395	53430	CP009625	IPLWQFRHAVHR
NZ_CP009625_973	52950	53489	CP009625	RATGCTATCLAGASACASMRRSAALAARRIIPSIPRIIPIFWVPPSPSPASIRRTRILSPHSMPNAKCWTPIRKRPSMPRPALRRFSATSCRARSMPMQARATSLTMCLASGISRLRGLRAICSMIAATISPTQVPVSIWWAISSPSMNSIMAISPRGSPLKAAPITVSARRIVWFSQAG
NZ_CP009625_974	53434	53721	CP009625	RPHLSRFRPDGSCGSRRPVEGRLHRWRVDCRSATQPAFPRWRRRLGSRLRLSQYRRQRRKREHHRRALARRGQWRSAHTHYRFHRGGGLRGCGLCG
NZ_CP009625_975	53725	53811	CP009625	KILPRFLRADARRGGRRLALSYQPWTDPA
NZ_CP009625_976	53493	53867	CP009625	RSAPSLAGRLQICHPASFSSLAAAARFAATAIAISASAPETGTSSAGARSSRPMAKCAHALPIPSGRWPSWMRAMWVKNPSPISPSRCASGWAAACAILPALDRSGLMSPFRSTGAPAIRTMVST
NZ_CP009625_977	51848	53887	CP009625	VLNRSGLGGHDGALPGDRTDRNRTVARMIWSNRTIRGRGIAMLLLTAHFSSFALSPALAFEIFGIHLWGKDKKQDPDIIDPKTYSVDVTTTGDRKNADGKEADLKSVIEGASGLVSDADKPASGSAGLLAKARGDYRRILSALYGEGRYGGTISIKVDGREANDIPPDTEIPNNAKVAITVDPGPQFLFSRTAISNIAPPPGNRRDKVQTPEEAGFAPGQEAKSGTILKAERLAVEAWRQEGYAKARVTGEDVVADHADNRVSADIALDPGRKAYYGPVSVVGTARMDPQFVAWMTGLKPGQEYDPDDIENAKKRLGRMEVFRAMTFEEADKIEPDGSLPITLNVQERKPRRFGFGAEYSTIDGFGVTSYWMHRNLFGRGERLRFDAKVSGIGGSQDNS…
NZ_CP009625_978	53877	53954	CP009625	DRRFDQIIRNHRLLCFRRCGGRFRLA
NZ_CP009625_979	53958	54029	CP009625	TKGANACAGSGADRHAGARRRPAG
NZ_CP009625_980	54036	54182	CP009625	PAAGRGGKILFPLLCGKQAFRTQPPYLHFGHQRRAFIRGYGWLHYCCRP
NZ_CP009625_981	53891	54211	CP009625	PDYSQSSPSLFSSLRRPFSLGLNKRCKCLRRLRRRPTRRRKAPPSRLMTSRRPRRKNPISSPLWKTSFPHPTAVSPFRASAACFHPRLRLAPLLLPTVRAFGCASKM
NZ_CP009625_982	54215	54268	CP009625	NSTGAAPLFFLAVSASSR
NZ_CP009625_983	54186	54284	CP009625	GRLAAHRKCETRLEPHRSFSWPSQRPVADRRAH
NZ_CP009625_984	54315	54446	CP009625	RPAIAGIVQLQPAGTTDLDQSGAARRRAPTFRTDDFRPGIGCLA
NZ_CP009625_985	54450	54506	CP009625	GQPVACRWFAQLQFRYQAP
NZ_CP009625_986	54510	54644	CP009625	RAGRQFCAARRLCQCRPEARSRPQGFRTGQWNCRQSSQNRWPPAG
NZ_CP009625_987	54272	54649	CP009625	PPSALMSSASLCRIKACHRRNRPASACRNYRSRSIWSSSTSRAYISDRRFSAWNRMSRLRAACRLPMVRSTPISISSALTGRAAILRCAPPMPMPTRSSISTSRFPNRPMELSPIFSKSMAARRLT
NZ_CP009625_988	54659	54724	CP009625	QAQGRLTISRSLWRSTPMEAAR
NZ_CP009625_989	54678	54731	CP009625	RSQGRSGARHQWKPHADR
NZ_CP009625_990	54735	54764	CP009625	IYVGSAGQRP
NZ_CP009625_991	54728	54877	CP009625	PVNLRWIGRAKALMAAGFLRRASMARSPFSFHRSSAISSVRKRCFPQMVL
NZ_CP009625_992	54768	54902	CP009625	WRPGFCGALQWPDRRSRSTGLPRFLRCGNGAFRRWSCEGRRWFPP
NZ_CP009625_993	54881	54937	CP009625	RTAVVSALMIWLLPVRPSN
NZ_CP009625_994	54909	55007	CP009625	SGSYQCGPQTEGLGGNRQRPFPRQASHRCGYRR
NZ_CP009625_995	55011	55061	CP009625	KQGARSPAGQGRGNLHR
NZ_CP009625_996	55065	55100	CP009625	CAFPGGLWRSPH
NZ_CP009625_997	55107	55190	CP009625	LDGYAVHQRSQECNAFSLRNRARYGRFG
NZ_CP009625_998	54941	55198	CP009625	RPRRKPTTTISSTSFASMRLSPMKARGAFSCRSRARKLTSIMRVSRWPMAIAPLMTGRVCCPSTVSRMQRFQPPQSRSIWAVWLKT
NZ_CP009625_999	55202	55234	CP009625	TIRPAAISPSA
NZ_CP009625_1000	55194	55385	CP009625	KPERSGQPPYHLQREWGHGRHFIAARRYCRGAWQQDHACRQWRMARRLSRGACAGRYRRQRPQP
NZ_CP009625_1001	55389	55418	CP009625	SQGQDQCFRL
NZ_CP009625_1002	55238	55501	CP009625	MGAWTAFHRRAPILPRRLAARSRLPSMAHGAPALPWSLRRPISKATASALISRARSMFSPLMAILPQRWQALRLSARWPTAMWRAASM
NZ_CP009625_1003	55422	55547	CP009625	WRYCRKGGKPCAFRRAGQPQCGGQHRCKGDRHGAAHQRCVPA
NZ_CP009625_1004	55505	55624	CP009625	RRPAWCGPSAVRSSLISMARLKMCAPAPKRWTAFSTVRSI
NZ_CP009625_1005	55569	55667	CP009625	KCAHRHRSGGPHSRRCGQFERRAWPQQRRLFRP
NZ_CP009625_1006	55628	55690	CP009625	AARLAAAAKAFPPVISASATH
NZ_CP009625_1007	55671	55739	CP009625	FPHRQRIERNNSKRLFGIRQGGF
NZ_CP009625_1008	55703	55765	CP009625	QQTALWHPTRRILISASCFQI
NZ_CP009625_1009	55769	55798	CP009625	SFCPTRLPAP
NZ_CP009625_1010	55743	55823	CP009625	FRRHAFRFEASVRQGFRPHDRQGQRAR
NZ_CP009625_1011	55802	55834	CP009625	PSRAARAVTTS
NZ_CP009625_1012	55827	55967	CP009625	RQADCAGASCRCAAGHACRAQAFQWRPRFQRPAGRQCHDGRGTFRQA
NZ_CP009625_1013	55838	55984	CP009625	LRWRFVPMCRRARLPGASFPMAASISTPCWTAMPRRAWHFPASLTVARF
NZ_CP009625_1014	55971	56030	CP009625	RWRAFEWRACRSRFADRYCP
NZ_CP009625_1015	56057	56116	CP009625	CSMQAARIFQAMSPNRPRAC
NZ_CP009625_1016	56034	56135	CP009625	REAPDEPDVQCRRRASFRQCHPIGQGLVKWRAET
NZ_CP009625_1017	56132	56272	CP009625	NLMHRISRLRPRCSLRMQRARPMPISRSTPATDARMPLLRPMPAGSG
NZ_CP009625_1018	56276	56308	CP009625	TAIISLPPILP
NZ_CP009625_1019	56139	56399	CP009625	CTGYLDCGRVVPCGCNGRGQCRYHARRQRRTPECHCYGQCQRDQDKRQSYRFRRYCPDCQGSSRRAGGGWQCGGARYYGRHVRDRQF
NZ_CP009625_1020	56312	56539	CP009625	LPRIFSACRWWMAMRRRAILWSARSGSTVLTRARMPPDRRPISRPIPGSRSARWPMLPVRWSRRMAVSSWRLQRRM
NZ_CP009625_1021	56543	56590	CP009625	NRARFRLIWPLPPLFP
NZ_CP009625_1022	56403	56600	CP009625	RERECLRIEDRFHGQYPAQDRHGGQCCRFAGAEGWRFRAGACNGGCETGRAFGSSGRSRHYFHEGR
NZ_CP009625_1023	56594	56758	CP009625	RAMKSPLAISSSIRGMDRSGSMVWSMAVWTFRSHSPTCRLRLPIRSSRSWASAAR
NZ_CP009625_1024	56762	56815	CP009625	TVRPASRARRKHPISLST
NZ_CP009625_1025	56604	56840	CP009625	NHLWRYRRQYGGWTGQDQWSGRWPSGPFGRTHQPAACACQYVQAGAGPRRHGERYGPHHGHEGSTRYRFRHDGARCDGG
NZ_CP009625_1026	56844	56900	CP009625	IEEAGSRRPECRSQGNFRQ
NZ_CP009625_1027	56873	56926	CP009625	MPKPRELPPMSASISMRV
NZ_CP009625_1028	56904	56957	CP009625	APQYRCACNRRCCKRNRD
NZ_CP009625_1029	56961	57008	CP009625	RSRQWCGAAWQGRSGT
NZ_CP009625_1030	56930	57043	CP009625	PAVLQAEPGLTFAPMVRCRLARAIWHLMSILPIFHSSS
NZ_CP009625_1031	57086	57193	CP009625	RAPRASPGRSPTRLQISTSGARVLRQSRCAKAALRR
NZ_CP009625_1032	57197	57277	CP009625	PFRPQANMLPRRWIFPRCNWMARAASM
NZ_CP009625_1033	57281	57322	CP009625	RPMARFPSPGRGLV
NZ_CP009625_1034	57326	57406	CP009625	TSTAMCRWRLPIASLPIAAHRQAAPCR
NZ_CP009625_1035	57410	57562	CP009625	RPMCPAVSRNRNCAACSPPMARHLWTRKPICASSISMSWAAWRGKPSRCAR
NZ_CP009625_1036	57012	57704	CP009625	CQSYQSSTRPLERCREGAGPGRQCDGHRAHHRAAHQPGCKFQPQGLGSCGKAAARKRPCAADPSGRRQICCQGGGSFLAATGWPGRPQCDGQWQDSLLRAGAWCERQRQCAAGACQSLPCRSRRTGKRHPVADGQCVRRFPETAIARHVLHQWRDICGPGNQSALRQYQCHGQHGGGNHHAAPGKCKFEQRRLALGQRHDFHQCSGEFPGQYRGQVQSRPLRGWQAGGCND
NZ_CP009625_1037	57578	57733	CP009625	AAAARSRPAARFPPMQWRISRPISRSSSIAPVTRMASWWLQRLMAAFPSPAR
NZ_CP009625_1038	57708	57740	CP009625	WRRFHHRPADA
NZ_CP009625_1039	57783	57836	CP009625	NHRAGKSRRRCSLCAGAS
NZ_CP009625_1040	57752	57862	CP009625	FPAVSMLTRLKSPCRKISAAVQPMCRCIIKTHRRTCR
NZ_CP009625_1041	57840	57941	CP009625	KHTEERAGDAGPCQGRNPQEQGADAGRTTDCSAS
NZ_CP009625_1042	57945	57992	CP009625	CGGQCAKPDFRAWPRP
NZ_CP009625_1043	57866	58066	CP009625	RWTVPGSKPARTRCRRRSHDRLFRVLMWWSVRQTRFSCVAAALIPSLAGACASPGRSPTSGRSVLSI
NZ_CP009625_1044	57996	58112	CP009625	YRAWRARAPHRADHQHQAGRFFRFDPRTYQHSRPAHHLR
NZ_CP009625_1045	58070	58123	CP009625	SADVSAFSASASPSMRAM
NZ_CP009625_1046	58127	58198	CP009625	RWWAISIRNSISWRARKATGSPPS
NZ_CP009625_1047	58208	58282	CP009625	RARWTISTSSSRPHRNCRRTKCWRN
NZ_CP009625_1048	58286	58381	CP009625	SSNARSANFPLSRSLSLPQPRQSLPEAPTIRS
NZ_CP009625_1049	58116	58412	CP009625	GPCDAGGRSQSATQFRGALGRRRDHRHRDCDGHGGRSQHRLLVLTGTAAGRSAGAIDLQTLDRQTFRFPDRSACRSRGRACRRLQQFAHKQAAAGHRPR
NZ_CP009625_1050	58416	58478	CP009625	SRCRHQQQGRNVGSCRTLYPR
NZ_CP009625_1051	58482	58550	CP009625	HLSRRGSRCARHDQGNGQSRHFP
NZ_CP009625_1052	58385	58555	CP009625	TSCGRAPASMISMSSPTARAKRRFVPDAISAITSISAWKPVRAARPRERSISTFPVT
NZ_CP009625_1053	53815	58623	CP009625	CRRSAQPALRRSELWFLRRHRTGVLTRLFAIIAFFVFVVAAAVFAWPEQKVQMPAQAQAQTDTQAQGAAQPADDQPQAEEEKSYFLSFVENKLSAPNRRISISGISGVLSSEATVGSITVADREGVWLRIENVKLDWSRTALFLGRLSVQSLTAERIDVIRKPLPDKGLPSPESSSFSLPELPISINLEQLDVARLHFGPTIFGLESDVSLKGSLSLADGSLNSNFDIKRLDGPGGNFALRAAYANADQKLDLDLKVSEPANGIVANLLKIDGRPPVDLTLTGAGTLDDLKVALALDTNGSRTLTGEFTLDRQGKGPDGGRVFAARFNGPIAVLVPPVFRDFFGAETVLSADGLVKDGGGFRLDDLALTSAALKLKASAETDNDHFLDKLRIDAAIADE…
NZ_CP009625_1054	58559	58651	CP009625	KSRARLALRTTPAAASSMKRTIDRACFGPIR
NZ_CP009625_1055	58627	58680	CP009625	SGLLWPDSLILCTRSGMA
NZ_CP009625_1056	58614	58697	CP009625	KGLLIGPALARFVNFVHALRDGLTFLQP
NZ_CP009625_1057	58684	58713	CP009625	RFFNHKIANC
NZ_CP009625_1058	58655	58744	CP009625	FCARAPGWLNVSSTIRSQIVSNYERPLRPF
NZ_CP009625_1059	58726	58758	CP009625	AAITAILTAIS
NZ_CP009625_1060	58748	58780	CP009625	QQFLRRFICRS
NZ_CP009625_1061	58701	58784	CP009625	DRKLLAIMSGHYGHFDSNFLGDLYVEVE
NZ_CP009625_1062	58796	58834	CP009625	AAAAFFWEPGPFY
NZ_CP009625_1063	58838	58885	CP009625	PVQPVARKRWTCLPFR
NZ_CP009625_1064	58791	58946	CP009625	SEPPPLSSGNRGRSIDRCSRLLANDGHVCLSDEHRSDVHRWHFAHAAADQCR
NZ_CP009625_1065	58889	58954	CP009625	TSIRCPPVAFRPCGRRSVSIRP
NZ_CP009625_1066	58968	59021	CP009625	CHVCFRDGGALCAAGYPL
NZ_CP009625_1067	58988	59101	CP009625	RRGLMRCRLSLMKRCRSSFVARSCRTRRGRRREPLSSA
NZ_CP009625_1068	59025	59138	CP009625	KGAEAVSSPDRAGPDGAGAGNHCRQPEGSFPLLRAAGR
NZ_CP009625_1069	59142	59180	CP009625	GAALWRRYWQGRL
NZ_CP009625_1070	59184	59243	CP009625	MAGPRQCGIQEAMAALDPAA
NZ_CP009625_1071	59105	59248	CP009625	RIISFITCCRAVRRCVMASVLARQALNGRAAPMWNTRSNGRAGPRRLK
NZ_CP009625_1072	59262	59381	CP009625	ARTGKIPQRAGARSHQSARRACTLYLSEWARYRLSYPWFA
NZ_CP009625_1073	59252	59428	CP009625	SNVSPNWKNTATGRSPVPPIRSARVHSISIRMGAIPAIVSMVRLNGGPSASPCHPAVSV
NZ_CP009625_1074	59385	59456	CP009625	MVVHRPVHVIRLYPSDESGHHRSL
NZ_CP009625_1075	58762	59493	CP009625	EIYMSKLNDDLSRRRFLLGTGAVLLTGAAGCSQTMDMSAFQMNIDPMSTGGISPMRPQISVDKAITTPDVMYASVTEGPYALPAIPYEKVPKQFRRQIVPDPTGQAPGTIVVSLKDHFLYYVLPGGEALRYGVGIGKAGFEWQGRANVEYKKQWPRWTPPPEMIQRKPELEKYRNGQEPGPTNPLGARALYIYQNGRDTGYRIHGSPEWWSIGQSMSSGCIRLMNQDIIDLYNRVQGKAPIIVG
NZ_CP009625_1076	59460	59522	CP009625	PRSGQGADYCGLDVEPQPRNR
NZ_CP009625_1077	59435	59572	CP009625	IRTSSISITAFRARRRLLWVRCGASTEKPLRLRIQLAVSRDMAAPA
NZ_CP009625_1078	59497	59634	CP009625	MWSLNRETVEAPHPARCQSRYGCSGIVSLRSTKWRSSIGMSPVRAS
NZ_CP009625_1079	59612	59812	CP009625	ACPRSGPVESVLHTPCHCVQSGWTSPARQTLLRSTRARQRSQGFVRFWLAFLSPCALWRRFFNRLCS
NZ_CP009625_1080	59638	59985	CP009625	ICSSYAMSLCAIWVDKPGAANAAAVNKSAATKPRFRSVLACISISLRPLAALFQSSLFVKRATRSQWKVAQCTRFKAASIAWIGIGSKVWPKSASASAKLRAAHATSSQRRTQAIA
NZ_CP009625_1081	59526	60029	CP009625	GSASSSLSVAIWLLRHSLIEIDKMAKLDRHVPGQGQLNLFFIRHVIVCNLGGQARRGKRCCGQQERGNEAKVSFGSGLHFYLPAPSGGAFSIVFVRKARDTFSVESRAMYPVQSGVDRMDRYWQQSLAEISQRIGKIARRPCHIVAAPHAGDRLKAGIDQQCILILHA
NZ_CP009625_1082	59816	60046	CP009625	SARHVLSGKSRNVPGSKRRRSHGSVLAAKSGRNQPAHRQNCAPPMPHRRSAARRRSPEGRYRSAVHPDSACLRSVPA
NZ_CP009625_1083	60019	60069	CP009625	FCMPEISPSVRHSSRHT
NZ_CP009625_1084	60050	60130	CP009625	GIPRGIHDANRKERRAAGRPHNGAARG
NZ_CP009625_1085	60073	60189	CP009625	CESKGKARSGQAAQWRSTRMNCESSATARVASEGPSSSK
NZ_CP009625_1086	60134	60217	CP009625	TAKAPRPHEWLPKAPALPNRGSTSFPRE
NZ_CP009625_1087	60193	60294	CP009625	RLHVISQGMIEPVSKPAVQRRYPSSTSFSGTRSK
NZ_CP009625_1088	60221	60316	CP009625	SSRSRNLPSSGDILPAPAFPAHGRNSPCCWRH
NZ_CP009625_1089	60320	60352	CP009625	VGICAYSSSPP
NZ_CP009625_1090	60298	60450	CP009625	PVLLAPLSWDMRIFIFAPMREDGHMNRKNPAFARRDVPFLPVCCNIRSAKG
NZ_CP009625_1091	60454	60507	CP009625	VAMAGHQHLRTGIRRDQS
NZ_CP009625_1092	60511	60558	CP009625	GPPIERVQGPDIKGHA
NZ_CP009625_1093	60033	60590	CP009625	DQSQREAFLAAYMMRIERKGAQRAGRTMAQHADELRKLRDRTSGFRRPQLFQIEAPRHFPGNDRAGLETCRPAAISFQHQLFRHTVEIARAVGAIELGYAHIHLRPHEGRRSYEQEKSCFRTARRSVSPRMLQYPVGKRLSCHGWPSTLADRHSPRPIIRSSNRKGSRPRHQRSRLMCVPRIKAAN
NZ_CP009625_1094	60580	60615	CP009625	KPQIDLESIAQL
NZ_CP009625_1095	60374	60637	CP009625	TGKILLSHGETFRFSPYAAISGRQKAELPWLAINTCGPAFAETNHKVLQSKGFKAQTSKVTPDVCSSHKSRKLIWSQSRNFKKINKYQ
NZ_CP009625_1096	60594	60653	CP009625	SGVNRATLKKSININSLEIF
NZ_CP009625_1097	60646	60678	CP009625	KYSRLLHSCLQ
NZ_CP009625_1098	60682	60786	CP009625	HARNATVAGGGGCGKRAQACVDQRRENRAFWPSAP
NZ_CP009625_1099	60641	60814	CP009625	FRNILDYYIHVYNSMLGTQPSQAAAVAANGRKLASIKGEKIAHSGPVLRERARRWRSA
NZ_CP009625_1100	60790	60861	CP009625	KGKAVAISLKPGRQTGTRIGFFMA
NZ_CP009625_1101	60657	60890	CP009625	TITFMFTIACSERNRRRRRRLRQTGASLRRSKERKSRILAQCSVKGQGGGDQPETRSSNRNPHRVFHGVTASRPPFDF
NZ_CP009625_1102	60865	60951	CP009625	QPAAHPSIFSGWNAPNGPWSGPSSPSRGS
NZ_CP009625_1103	60894	61013	CP009625	WLECSEWSLVWPFFAVTGKLISTLPAFLNSSVTGTVSPSS
NZ_CP009625_1104	60979	61032	CP009625	IPALPERFHLPRRDVPAR
NZ_CP009625_1105	61017	61046	CP009625	GCSGSMNIRW
NZ_CP009625_1106	61036	61119	CP009625	TSGGSYPTSVAWSCLRAGPDHLRACASS
NZ_CP009625_1107	61123	61161	CP009625	SGPAWSFRGFPRA
NZ_CP009625_1108	61180	61221	CP009625	RSPACRLFCHHWRW
NZ_CP009625_1109	61225	61278	CP009625	GNRPQPLRPAPWRGRTGR
NZ_CP009625_1110	61050	61547	CP009625	LPDFSCMVLPAGRSRPPSSLRIFMIWSCMVISWISTRLTPGALTLTSLSAFLPSLAMVRKPPATFAPGTMARTDGSVMTRSPTLVGMAAWFMCSLMASWPACSSVLAAARTRSCGAGCFRSCGFWPSLAISVHATEAASPQNCVTGKERVVSLSNGASWPTTTNSS
NZ_CP009625_1111	61285	61590	CP009625	PDRRPWWAWRHGSCVRSWRRGPHVHQCWRQPEREVAAQDASDRAGSGHPWRFRSTRPKPHRRRTASRGRKGLCPCRMAQAGPQRRIRHRNRSAGCRRSSLSA
NZ_CP009625_1112	60818	61618	CP009625	NPVVKPEPASGFSWRDSQPPTLRFLVAGMLRMVLGLALLRRHGEVDLHLASLFKFQRYRNGFTFLVGMFRLDEHQVVATRLQLHGLACGQVQTTFELAHLHDLVLHGHFVDFHALDAGGADAHQLVGFFAIIGDGEETARNLCARHHGADGRVGNDQIADLGGHGGMVHVFAHGVVARMFISAGGSQNAKLRRRMLQIVRVLAILGDFGPRDRSRIAAELRHGEGKGCVLVEWRKLAHNDEFVIEIARQVAVAPAYLLDAGGYFLAV
NZ_CP009625_1113	61551	61625	CP009625	KSLGRLPSLQLICLTPEVTSLPCSL
NZ_CP009625_1114	61594	61692	CP009625	RRRLLPCRVACSHGHSRPSWSRFSSQPWLAVVP
NZ_CP009625_1115	61641	61775	CP009625	SPFVVSIFQPALACGCAMMKPSGRSTVTLVVALPSQPCGMRSAAL
NZ_CP009625_1116	61699	61905	CP009625	SLQAGLQSPWSWPCLHSHAECAVRPCRRCLPWLPSGRASNGRWRYRRKRKARTRKWRMQKDDGFSLYRT
NZ_CP009625_1117	61915	61947	CP009625	GSSGNKPADAL
NZ_CP009625_1118	61622	61996	CP009625	LVAMGIVALRGLDFPASLGLRLCHDEAFRQVYSHLGRGLAFTAMRNAQCGLVEGACLGFLLVERAMGAGDTGGSAKREHGNGGCKKTMVFHCIEPENEAVPATSLRMHFEMRNCLDKLAKPGATP
NZ_CP009625_1119	62000	62068	CP009625	PGAWLATDCLQAKGGACGGAEGG
NZ_CP009625_1120	62072	62227	CP009625	TFCRRMGCGGILPSTMAISGMAPVEFAGAGQRKAEERRQASQPFLFGCWSDP
NZ_CP009625_1121	62231	62272	CP009625	SVASELRFPMHRAE
NZ_CP009625_1122	61779	62303	CP009625	KVPALASFWSSEQWALAIPAEAQSANTEMADAKRRWFFIVSNLRMRQFRQQACGCTLKCETAWTNLRSQARPRNRALGSRRIVFRRKVEPAGAPREDRHSAAGWAVAGYCRQPWRSAAWRLSNLPARGKGRRKRGGRRRNRSCLDAGPIHDRSHRNCGFRCTGRNSFHRAIYIAR
NZ_CP009625_1123	62276	62308	CP009625	LPSGNLYCAMR
NZ_CP009625_1124	61951	62403	CP009625	NAKLLGQTCEARRDPVTGRLARDGLSSGERWSLRGRRGRIDILPQDGLWRDTAVNHGDQRHGACRICRRGAKEGGREAAGVATVLVWMLVRSMIGRIGTAVSDAQGGIASIGQFILRDEIAVRCREVDGLVRKTDEHEGQYAQYAYRQSGP
NZ_CP009625_1125	62328	62459	CP009625	GRWACAQNRRTRGPIRSICVSPIGSVIVGRSVSTRCISNHADFI
NZ_CP009625_1126	62407	62466	CP009625	LSGAQFQRAASPITQTLSSP
NZ_CP009625_1127	62312	62515	CP009625	LSGAVRSMGLCAKPTNTRANTLNMRIANRVRNCRALSFNALHLQSRRLYLVHDGCLCQGTNSPGGGAN
NZ_CP009625_1128	62463	62531	CP009625	SMMAVFAKGQIVRGEERIKAVRQ
NZ_CP009625_1129	62527	62568	CP009625	GNRAIGQYVKGIGE
NZ_CP009625_1130	62572	62640	CP009625	GSRGVCFWLRMAAATIFFTALLP
NZ_CP009625_1131	62644	62679	CP009625	TYLPARWSTSIL
NZ_CP009625_1132	62564	62734	CP009625	GNKGVGEYVFGCAWPQRPYSSLPYCPKHTSPRAGALRSCSRPDLPRTRSGRGERRCS
NZ_CP009625_1133	62683	62826	CP009625	PSGSSTNKKRARRAPLFLKSTRLPTLKPSSLKRACSASTSSTATARWP
NZ_CP009625_1134	62777	62866	CP009625	SGHARRRRRPPPRRDGRNRHPDCKARCAPY
NZ_CP009625_1135	62848	62910	CP009625	GSVRPLLTVSSTSKSASSLRR
NZ_CP009625_1136	62870	62914	CP009625	PSARPRNRPLRCADR
NZ_CP009625_1137	62914	62967	CP009625	MSVNVSKSIRSAISRPNA
NZ_CP009625_1138	62977	63018	CP009625	KATDLSASSTRIIV
NZ_CP009625_1139	62580	63056	CP009625	GSMFLVAHGRSDHILHCPTALNIPPRALEHFDLVAVRIFHEQEAGEESAVVPEIHQIADLEAQFPEAGMLGVDVVHRHGEMAVTVTQIVRLGAPLIDRQLDLEIGLFVAQIDERECLEVDPLGNIEAECLIVEGNGFVRVEHADHRVNGFGHGLLQCLE
NZ_CP009625_1140	63022	63060	CP009625	MALAMACSNVWNK
NZ_CP009625_1141	62924	63082	CP009625	MSRSRSARQYRGRMPDCRRQRICPRRARGSSCEWLWPWLAPMSGINSAALLAF
NZ_CP009625_1142	63064	63093	CP009625	CGTIGVLMES
NZ_CP009625_1143	63060	63125	CP009625	IVRHYWRFDGKLIMSGSDMRQQ
NZ_CP009625_1144	63086	63142	CP009625	WKADYVRIGYEATMKGVGE
NZ_CP009625_1145	63118	63150	CP009625	GNNEGSRGVRH
NZ_CP009625_1146	63138	63227	CP009625	GSKALGQQGDRAIVLPDMFPVSLFLAPLAV
NZ_CP009625_1147	63146	63241	CP009625	GIRATGRQGNRFARYVPCFVIPCALGCMKWQA
NZ_CP009625_1148	63231	63347	CP009625	NGRRNTRAGSGAAENCNGAGFQKRCRVARPCVGYFYCRR
NZ_CP009625_1149	63281	63427	CP009625	RGRISKAMSCRSALCRIFLLPTVRSSSPSRFRPNAPRRWSRCGLLRKRW
NZ_CP009625_1150	63351	63665	CP009625	GLLLHHGSGRTRRGAGADAACCGKGGERHSGHHRRTGHAHGRKERRPHERRRPATAAPAGEARRRQPAQASATTAPRCQARRSGRGRNYRSGFRQGRRRQVHDSG
NZ_CP009625_1151	63431	63697	CP009625	KTFRASPAHWSRSRQKRKAAARATTPRHRRARRRGPPPPASTGIRHNRAPLPSPAFRAWAQLSQWLPARAASASPRQRLIWRSALPQTA
NZ_CP009625_1152	63701	63793	CP009625	KPAFSTRIFTDHPCRACLAFPAVPKRSRAAS
NZ_CP009625_1153	63669	63848	CP009625	SGARPCRKRPESRHSRRGYLRTIHAAPAWPFRPSRNGRGPHPEADGKLRHQGHVHGLHGG
NZ_CP009625_1154	63797	63862	CP009625	SRWKITASRSCPWASWWMRKRR
NZ_CP009625_1155	63866	63895	CP009625	SGVGRWSCRR
NZ_CP009625_1156	63852	63926	CP009625	GNADDLAWADGHVGADADAARSGMG
NZ_CP009625_1157	63899	63979	CP009625	RRCCAKWHGVNSTCSLSICLPARAMRN
NZ_CP009625_1158	63983	64045	CP009625	PWRSRCRWPVPSWCRRRRIWR
NZ_CP009625_1159	63930	64085	CP009625	TRRARCRYASRHGRCAIDHGAAGAAGRCRRGVDAAGSGADRRAQGLEHVPQG
NZ_CP009625_1160	64070	64117	CP009625	TCSARLTCRFSALSRT
NZ_CP009625_1161	64089	64154	CP009625	RAASRHCREHELFHHAGYRHAL
NZ_CP009625_1162	64158	64277	CP009625	YFRPWRRAQGGGTPQRAFPRRSAAAYGCARLFGQWHADHR
NZ_CP009625_1163	64121	64342	CP009625	AISSRRIPARAMIFSAMAARAGRRNASTCLSSAKCRCIWMCAPIRTMARRSPLRNPTVNTRKSIAILPGRSGKT
NZ_CP009625_1164	64296	64388	CP009625	TRENLSRYCPEGLGKHEKRQGGWKARAGDCF
NZ_CP009625_1165	63154	64392	CP009625	GNRATGQSFCPICSLFRYSLRPWLYEMAGVTREQVLERLKTVTGPDFKSDVVSLGLVSDIFIADGKVFFSITVPAERAEALEPMRLAAEKVVKDIPGITGALVTLTAEKKGGRTSDDAPPPPRPQARPAAASQHRHPPQPRPAAKPGVPGVGAIIAVASGKGGVGKSTTAVNLALGLAANGLKAGILDADIYGPSMPRLLGLSGRPETVEGRILKPMENYGIKVMSMGFMVDEETPMIWRGPMVMSALTQMLREVAWGELDVLVVDMPPGTGDAQLTMAQQVPLAGAVVVSTPQDLALIDARKGLNMFRKVDVPLLGIVENMSYFITPDTGTRYDIFGHGGARREAERLNVPFLGEVPLHMDVRAYSDNGTPITVKEPDSEHAKIYRDIARKVWENMKS…
NZ_CP009625_1166	64346	64408	CP009625	KAARGLESPRRRLFLINGVRD
NZ_CP009625_1167	64412	64453	CP009625	GNRAVRQYVKGIGE
NZ_CP009625_1168	64457	64564	CP009625	GSRGVCFGCAWPQRPYSSLPYCPTALLPYCPTALLK
NZ_CP009625_1169	64465	64686	CP009625	GSMFWLRMAAATIFFTALLPYCPTALLPYCPTQVTTDGSVRPLRFFTSAICSAASISGASVACVSRLCFAGSAS
NZ_CP009625_1170	64449	64718	CP009625	GNKGVGEYVLVAHGRSDHILHCPTALLPYCPTALLPYSSNHRRLCPPAAFFYFGDLFSRVDQWGQRCLRVEIMFCRIGFIAFDIDADGRA
NZ_CP009625_1171	64702	64770	CP009625	MRMVAPDVPVPDRRSTMRAPPSK
NZ_CP009625_1172	64789	64818	CP009625	CSLVEPSTGS
NZ_CP009625_1173	64568	64849	CP009625	PPTALSARCVFLLRRSVQPRRSVGPALPACRDYVLQDRLHSVRYRCGWSRLTSRYRTGEARCAHLLQNRCGCPDVRWSSHQRDHDRRSRRPFRS
NZ_CP009625_1174	64825	64941	CP009625	AKSSAFSILRPLTLVPGRPASLPRRSATSFVAISESTAS
NZ_CP009625_1175	64862	65032	CP009625	RSCRAGRQACRAGQPPASSQYRNRRLHSRGECNNCARNVPNGRPRLPSHFPCAPPEC
NZ_CP009625_1176	65036	65245	CP009625	ARAERPTNHLFRAHGRSRCRSFPRRRSSPCRCREDCRRISSRSGFHTCRYRVFPPRGRRRRSSAWNGQCP
NZ_CP009625_1177	64963	65259	CP009625	LRPKRAQWSSAIAFTLSLRTARMLSQSRTAHKPSFSRTWSEPVPELSSPQIVTLPLSRRLPKNFQPVGVSYMPIPSFSATRSAAALVGMERAMPLIPPL
NZ_CP009625_1178	64722	65306	CP009625	RPGTGQAKHDARTSFKIDADALMFAGRAINGIMIGEVVGLFDPEAIDARAGQAGKLAAQVSHQLRRNIGIDGFIVVASVIIAPETCPMVVRDCLHTFLAHRQNVEPEQNGPQTIFFAHMVGAGAGAFLAADRHLAAVEKIAEEFPAGRGFIHADTEFFRHAVGGGARRHGTGNALDTAFIARRQMGICGQHGKRI
NZ_CP009625_1179	65249	65314	CP009625	YRLYSPAPDGHLRPAWQANLTA
NZ_CP009625_1180	65263	65409	CP009625	PGARWAFAASMASESDGVMKIPRPRMRLRSPSPSEAAPKSGAWLDIRRS
NZ_CP009625_1181	65342	65479	CP009625	GCDRHRRRRRRQNPAHGWTSEDRRDPWHRRGLDPGDGHRNPAGARN
NZ_CP009625_1182	65449	65532	CP009625	WPPKSGRGTKLTTLPSGAPRRRSKISLA
NZ_CP009625_1183	65536	65637	CP009625	GPVTACMASNFIWKPPFIMARMAAKSNRLSINSA
NZ_CP009625_1184	65483	65659	CP009625	RRCLRAHRGGARRFPWHKARSPHAWRRTSSGSRLLSWRGWRRNRTGFPSIQHNRPPDRR
NZ_CP009625_1185	65310	65750	CP009625	RRDEDTAPENEVAIAIAVGGGAKIRRMAGHQKIVEILGIDEVWIRVMATEIRQGHEIDDAAFGRTEAALEDFLGIRPGHRMHGVELHLEAAFYHGADGGEIEQAFHQFSIIGHRIEDDHLGIADLACADLVDIDIGCICNFILVDHL
NZ_CP009625_1186	65663	65773	CP009625	PPRYRRSCLCRSCRYRYRLHLQFYTGRSPLSGRRSLR
NZ_CP009625_1187	65777	65815	CP009625	SFRVPVHHCRYCT
NZ_CP009625_1188	65837	65944	CP009625	ARPDCGWPKGSCHRRLCTCGSCWRRLAWKECRPVPP
NZ_CP009625_1189	65948	65977	CP009625	YGQNRWRLRS
NZ_CP009625_1190	65641	66006	CP009625	SATGSKMTTSVSPILLVPILSISISAASAILYWSITFERAKIASVIFSGAGPPLPILYLMPKSCVGPPGLWLAERIMPPKALYLRIMLEAAGVERMPPCPTMIRPKPLAAAILISFWITSRL
NZ_CP009625_1191	65984	66046	CP009625	ASGSPRGYKSVRRRQPRASCP
NZ_CP009625_1192	66050	66079	CP009625	TPPARRRSTG
NZ_CP009625_1193	66010	66093	CP009625	KRPSPPTTSVLPLNPSSTSKIDWMKFSA
NZ_CP009625_1194	66097	66150	CP009625	LGCWKTGTFLRKPEVPGC
NZ_CP009625_1195	66083	66181	CP009625	NFLHNWAAGKPEPSCASPKCPAVDPGMAWSQWS
NZ_CP009625_1196	66185	66262	CP009625	RSCCSRSFQSVGTVHLVGVCGHCKTR
NZ_CP009625_1197	66290	66328	CP009625	QSVHIGLCLPKKS
NZ_CP009625_1198	66154	66339	CP009625	SWYGVVAMVLTVMLFPFVSIGWHRAPCRCLRSLQDKIDQTCCLKITKRAHRALLAKKILNGG
NZ_CP009625_1199	65754	66362	CP009625	AGEDRFGDLFGCRSTIADIVLDAEILRRPARIVAGRKDHATEGFVLADHVGGGWRGKNAALSHHDTAKTVGGCDLDKLLDHLAVIKASVAANHERLALEPLQHVEDRLDEIFCIIGLLENRNLLAQARSARLLILVWRGRNGLDGHVVPVRFNRLAPCTLSVFAVIARQDRSNLLFENNKACTSGFACQKNPEWRMIRKFDLP
NZ_CP009625_1200	66366	66416	CP009625	SMFPESGDGFRDALYSR
NZ_CP009625_1201	66332	66421	CP009625	MADDTQVRFALKHVSRKWRRFSGCALFAIA
NZ_CP009625_1202	66420	66473	CP009625	RNASIKAASAGGCCRRFG
NZ_CP009625_1203	66489	66557	CP009625	PSKVLRQSASTSTSAPLSICRAA
NZ_CP009625_1204	66425	66604	CP009625	CLNQGSKCWRVLSPVRVIEVVALESLAPVCQHFDKRAALNMPGGIIAWQIGKPETGKAGL
NZ_CP009625_1205	66343	66624	CP009625	YASSICPEACFPKVATVFGMRFIRDSVMPQSRQQVLAGAVAGSGNRGGSPRKSCASLPALRQARRSQYAGRHNRVADRQARNRQSRPVEPALCL
NZ_CP009625_1206	66576	66677	CP009625	ASPKPAKQACRTCAMLVKTRRPCVVMRISFPCRL
NZ_CP009625_1207	66652	66720	CP009625	CEYPSRAGYRSRQRIPHGSAAAD
NZ_CP009625_1208	66724	66819	CP009625	CNHGRTNPAAVSVFRPFPERRALQLSPSEYRG
NZ_CP009625_1209	66681	66908	CP009625	VQAKNSPWVGSRRLMQSWSDKSCGRFGFPPFSRKAGVATVAIGISGLMRSAIISRETSFPRRTPASWRSRTTSLRP
NZ_CP009625_1210	66823	66918	CP009625	CAVRSYLGRRAFRVAPQHPGVHAPRRCAHNRW
NZ_CP009625_1211	66608	67006	CP009625	NLRYACEDQTALCRDANILPVPAIGPGKEFPMGRQPQIDAIMVGQILRPFRFSALFQKGGRCNCRHRNIGADAQCDHISGDELSASHPSILAFTHHVAAPIIGGKLDMNIGKFGQKTFQCRPENALDRIFIRR
NZ_CP009625_1212	66933	67130	CP009625	ISGNSARKRSSAGQRTLWIAYSSADRRTVPEGRSRSSPICANPLAISASAGPTWARRRSPASVGET
NZ_CP009625_1213	66922	67146	CP009625	ARYEYREIRPENVPVQARERSGSHIHPPIGEPSRKGARAVRRSVQIRWQSRPAQARPGPEGALLLPLARHSGLSG
NZ_CP009625_1214	67150	67236	CP009625	AGEYPPAPQDCGWSGSAPIATRQAVRRRG
NZ_CP009625_1215	67010	67303	CP009625	ANRPGRALAQFADLCKSAGNLGQRRPDLGQKALSCFRWRDIAGCPVEQANTHPLLKIADGLAQRRLRHAKLCGGAGEAAGFSHGDKGVQVAKVLILHS
NZ_CP009625_1216	67134	67313	CP009625	RVVRLSRRIPTRSSRLRMVWLSADCDTPSCAAARVKLPVSATATKAFRSRRFSFCIHKLS
NZ_CP009625_1217	67347	67379	CP009625	NSSPTAIFPVN
NZ_CP009625_1218	67307	67417	CP009625	AQLITAFILYSLIEFIPHRYIPCQLNCAITRRDTEKG
NZ_CP009625_1219	67240	67425	CP009625	SCRFQPRRQRRSGREGSHSAFISSANNRIHFIQPNRIHPPPLYSLSIELRDHQTRYGKGMIQ
NZ_CP009625_1220	67421	67585	CP009625	FNEICDFQEQELGYRCPFAHPCRFRRSEEISCYCRGPSHQLLQGADSGDLCRKAG
NZ_CP009625_1221	67589	67678	CP009625	TWLCCIGIRRFDTRGKRWPRQISGRPRKPG
NZ_CP009625_1222	67438	67710	CP009625	LSRTRTGISLPICTPLPVSTKRRNILLLSWPIPSAPARSRQRRFMPQSWLNLAMLHWHSTLRHKGQAVASANIWKTPQAGLRISAVRRIIS
NZ_CP009625_1223	67682	67717	CP009625	GFPLCGGLSRDA
NZ_CP009625_1224	67714	67779	CP009625	RLISWMRTGLACWVSAAAAVTL
NZ_CP009625_1225	67795	67827	CP009625	RTAASRWSVRL
NZ_CP009625_1226	67733	67855	CP009625	EQDWRAGYLRRRRLRCERCHDGPPLQGGQYGCRCKLRASFA
NZ_CP009625_1227	67831	67902	CP009625	VQITGVFCVKAICRRMRQSRPWKR
NZ_CP009625_1228	67906	67947	CP009625	ASSGLPKRVVARLQ
NZ_CP009625_1229	67951	67980	CP009625	RRIFPNRSMR
NZ_CP009625_1230	68014	68079	CP009625	PRLSIITRPRAARSRDHPTSSM
NZ_CP009625_1231	68083	68136	CP009625	RAREQPSTGMHFTLQISF
NZ_CP009625_1232	67859	68206	CP009625	RRYVAGCGNQGHGSDKPAADCRSAWWRGCNNVVYSPIGRCVEGFRHHRYRCDRGCRLLHDPARPEAGITQQAQCDEHGSSLQLGCISPCRSAFDPAAANYYRWRTAGHFRFVPGWL
NZ_CP009625_1233	68140	68319	CP009625	PSRCKLLSVADSRAFSVRSGMVMNCSTRPVRKRKTSSLFPEPHITTFTTSRNMWIRLWRG
NZ_CP009625_1234	68210	68332	CP009625	IVRQGPFANEKPLHCSRSHTLRPLRQAGICGSGCGAAEGIL
NZ_CP009625_1235	67383	68345	CP009625	TARSPDAIRKRDDSMKSVTFKNKNWDIAAHLHTPAGFDEAKKYPAIVVAHPISSCKEQTAAIYAAKLAELGYVALAFDASTQGASGGLGKYLEDPASRVEDFRCAADYLVTLDFVDENRIGVLGICGGGGYAVNAAMTDRRFKVVSTVVGANYGRLLREGDMSPDAAIKAMEAISQQRTAEARGGEVAITSYIPQSVDALKASGITDIDVTEAVDYYTTPRGQKPGSPNKLNVTSTGAAFNWDAFHLADQLLTQPLQIIIGGGQPGIFGSFRDGYELFDKARSQTKNLFIVPGATHYDLYDKPEYVDQAVARLKEFYSEYL
NZ_CP009625_1236	68323	68367	CP009625	RNSIANIFEVKIACF
NZ_CP009625_1237	68360	68401	CP009625	PAFEQTGLRCRGNT
NZ_CP009625_1238	68371	68427	CP009625	ANRIAVPWKHLATAEPLCL
NZ_CP009625_1239	68434	68463	CP009625	RDRTNHGNRT
NZ_CP009625_1240	68482	68547	CP009625	GLSSAKPCLRKFLRGWRKPKGV
NZ_CP009625_1241	68551	68679	CP009625	SWPLPARRARANPPCPIICSTPSTRAAMRHPSSCPWTGFTSTM
NZ_CP009625_1242	68405	68686	CP009625	QRQSRYASDKGTGRITETGHDALRHEAYRARSPAFGNSCAVGENRRASDRGHCRPAGRGQIHPVRLSAPRHQQGRQCAIHHRAHGRVSHRRCDS
NZ_CP009625_1243	68690	68731	CP009625	TARIAGSQGIAAHF
NZ_CP009625_1244	68683	68766	CP009625	FLNSADCWIARDRRPLLIAQVFLPFSSA
NZ_CP009625_1245	68735	68851	CP009625	LRRFFFPSPAPERGGRRDFYPGFRPLAGVFARCRIRGWA
NZ_CP009625_1246	68855	68893	CP009625	ASHPAGRRQLPAA
NZ_CP009625_1247	68770	68934	CP009625	KGRKKRFLSRFSTARWSFRALPHPWLGLSIASCWSKAITCCLTGSRGQGLLPFST
NZ_CP009625_1248	68938	68979	CP009625	RSIWMCPLPCWSAA
NZ_CP009625_1249	68897	69043	CP009625	PGAVVKACSLFRHDGLSGCALCRAGAPPDRPLARFRLRCGNGPKPRPLQ
NZ_CP009625_1250	69047	69100	CP009625	HSQRRTRGCTVTQGRFCR
NZ_CP009625_1251	68349	69116	CP009625	GENSLLLSKPDCGAVETLSNGRAVMPLIKGQDESRKPDMTPFDMRPIEREALPSEILARLAKTEGRLIVAIAGPPGAGKSTLSDYLLHAINKGGNAPSIIVPMDGFHIDDVILEQRGLLDRKGSPPTFDCAGFSSLLQRLKGAEEEIFIPVFDRSLEFSRAAASVVGPEHRILLVEGNYLLLDREPWSRLAPFFDMTVYLDVPFAVLERRLTDRWLGFGFDAETARNRALSNDIPNAELVAAQSRKAGFVVSFDAR
NZ_CP009625_1252	69104	69166	CP009625	FRRAITGITPFKTCGAVLASA
NZ_CP009625_1253	68983	69180	CP009625	QTAGSVSASMRKRPETAPSPMTFPTPNSWLHSHARPVLSLVSTRDNRNHAFQDLRCSAGVCMMERT
NZ_CP009625_1254	69120	69200	CP009625	QESRLSRLAVQCWRLHDGANLAQCSQF
NZ_CP009625_1255	69184	69219	CP009625	HNARNSDRDSLP
NZ_CP009625_1256	69223	69264	CP009625	RLMFLRHARRRFCP
NZ_CP009625_1257	69268	69336	CP009625	RERMHAFPCTAFIASARTMPITL
NZ_CP009625_1258	69340	69402	CP009625	NWAAIRRATRPSSSRKTRIAL
NZ_CP009625_1259	69406	69477	CP009625	SRAAIFLIRQRPRMCITRSIWWWR
NZ_CP009625_1260	69508	69552	CP009625	KRRWTMFTAMRSAST
NZ_CP009625_1261	69170	69562	CP009625	WSELSTMLAILIGTAFHDDLCFCATPADVSAREGNGCTLSRAPHLLRRPELCRSRYRIGRRSDAQPALLLPEKPGSPCDRGRRFSLSAKDRGCASRDRSGGGVEERRQRYPCRKGAGPCLRLCGRHRHDAP
NZ_CP009625_1262	69566	69619	CP009625	LAGRGQKGGPPVGSGQGV
NZ_CP009625_1263	69623	69658	CP009625	TFGPLFGCRACR
NZ_CP009625_1264	69662	69706	CP009625	NRPPGAGGDFACHQR
NZ_CP009625_1265	69556	69738	CP009625	RAVTCRPWPKRRAARGKWPRRLNIRPPVRLSCLPLKQATRSRRRFRLPSTVRCASPAISTR
NZ_CP009625_1266	69710	69784	CP009625	DAPVRQSQPDDLESAGNHFLPVVAL
NZ_CP009625_1267	69742	69840	CP009625	SGKCRKPFPTCRRSLICNPAILSLQVRLRASSR
NZ_CP009625_1268	69844	69894	CP009625	SAATVWRARWMEGEYYP
NZ_CP009625_1269	69204	69905	CP009625	SGQPSMTTYVFAPRPQTFLPVKGTDARFPVHRIYCVGQNYADHAIELGGDPTRNPPFFFQKNPDRLVIEGGDFPYPPKTEDVHHEIDLVVALKSGGSDIPVEKALDHVYGYAVGIDMTRRDLQAVAKKAGRPWEVAKAFEHSAPCSAVVPAAETGHPEQAAISLAINGEMRQSGNLNQMIWKVPETISYLSSLFDLQPGDLIFTGTPAGVEPVKRGDRLEGKVDGGGILSVTVV
NZ_CP009625_1270	69788	69928	CP009625	SATRRSYLYRYACGRRAGEARRPSGGQGGWRGNTIRNRGLKHAEESE
NZ_CP009625_1271	69909	69956	CP009625	NMRRRANEHLSSRRRA
NZ_CP009625_1272	69932	69997	CP009625	APIFPKTCMMLWSGSSPNGIPD
NZ_CP009625_1273	69960	70007	CP009625	CSGAVHRRTVFRTEPD
NZ_CP009625_1274	70001	70039	CP009625	TRLRPSRLFCVNG
NZ_CP009625_1275	70035	70070	CP009625	MADAREVSFGRA
NZ_CP009625_1276	70043	70096	CP009625	RTRGIFRQSLNKAHRRKN
NZ_CP009625_1277	70074	70109	CP009625	TRHTAGRIECNE
NZ_CP009625_1278	69898	70116	CP009625	PWFETCGGERMSTYLPEDVHDALERFIAERYSGLNQTEAITLILRKWLTHERYLSAEPEQGTPPEELNATNDD
NZ_CP009625_1279	70120	70158	CP009625	GRERAMQNASAGG
NZ_CP009625_1280	70100	70177	CP009625	MQRMTIEAVSVRCKTHLLADKGTAGK
NZ_CP009625_1281	70128	70181	CP009625	ACDAKRICWRIRELRENN
NZ_CP009625_1282	70185	70244	CP009625	PWPSSHRMEQVARLRLGDAF
NZ_CP009625_1283	70162	70308	CP009625	GNCGKIIDHGQAATEWSRSQDCAWATPFDSHDRGNSARDRACVDEHLSF
NZ_CP009625_1284	70296	70370	CP009625	AFIFLIRMGGSILMILEFLLMISMH
NZ_CP009625_1285	70181	70393	CP009625	LTMAKQPQNGAGRKTALGRRLLILMIVAILLVIALVWMSIYLFDPDGGINFDDLGIFAYDFNALIEWVARI
NZ_CP009625_1286	70374	70424	CP009625	LNGSRVFDCSAEQVVTL
NZ_CP009625_1287	70397	70438	CP009625	LLGRASCYALKHSF
NZ_CP009625_1288	70378	70515	CP009625	MGRAYLIARQSKLLRFETFILTHRRRLELPLYVFCVVHDCHRPKED
NZ_CP009625_1289	70460	70519	CP009625	SFRSMSFAWYTIVIDRKKTD
NZ_CP009625_1290	70428	70613	CP009625	NIHFDAPPAFRASALCLLRGTRLSSTERRLTEAGCQGPCKPRGSGWHSRTSRRKLRCFSSKW
NZ_CP009625_1291	70519	70635	CP009625	LRRAAKARVSQEDLDGIRGHQGGNCAAFRANGNPAAGRP
NZ_CP009625_1292	70617	70673	CP009625	PSRRTPMKSVKRFVKSSMN
NZ_CP009625_1293	70672	70716	CP009625	IEGGGPAPAGRSGRA
NZ_CP009625_1294	70547	70747	CP009625	AKRIWMAFEDIKAEIALLFEQMVTQPQDAHEIRETVREKLNELKAAGLPLPEDLVELEKRIEQDFDS
NZ_CP009625_1295	70677	70862	CP009625	RRRACPCRKIWSSLKNASNKISIPENGPGHAFCAFFFICRFRPQGLHACWLRRGAQRLQHHQ
NZ_CP009625_1296	70751	70876	CP009625	ERARSCVLRFLLHLPLSPARASCLLVAPWRSAPATPPMTAMR
NZ_CP009625_1297	70880	71062	CP009625	KPRLLRRPTTRLPPPGNSLPQRRLPPRPTKLPHRHKPSPRCPIRFCRMSCPFRVFAGNPSR
NZ_CP009625_1298	70866	71126	CP009625	RQCGENRAYYADRQQGCRLRGTAFLSAACRRVRRSCPTDTNRRRAARSGSAGCRAHSGYSRAIRADDGLCRCAGRRFPGFHCRQYGL
NZ_CP009625_1299	71066	71275	CP009625	WPMPVRRPPLPRLPLPPIWPLKHPKAHRRIWMRSSPNIPLLTTCRNAWCAGSCIAKAGSIRVRAMGPIGA
NZ_CP009625_1300	71279	71356	CP009625	CRSATRPRAAWAIRVRPRAFSMRKPI
NZ_CP009625_1301	71130	71390	CP009625	NTRKRTEGSGCAHHQIFRCLRRAGTPGAPGRASRKPVQSGCAQWALLGPDADQPPDRARHGLYGFGQGPSRCGNQSEICGSLSVRGL
NZ_CP009625_1302	71412	71495	CP009625	KPGGALLCARLLLRCQAQGIVAGNRPRR
NZ_CP009625_1303	70720	71625	CP009625	KTHRTRFRFLRTGPVMRFALSSSSAAFARKGFMLVGCAVALSACNTTNDGNAVKTALITQTDNKAAASGEQPSSAPLAAASDEAAPQTQTVAALPDPVLPDVVPIPGIRGQSEPMMAYAGAQAAASPASIAANMAFETPESAPKDLDALITKYSVAYDVPERLVRRVVHRESRFNPGARNGPYWGLMQISHPTARGMGYTGSAKGLLDAETNLKYAVRYLSGAYKVAGGDESQAVRYYARGYYYDAKRKGLLQETGLDGSWKRNGPTREAAASIQPASLPEGAAIPIPGVAPIQASYAAAGQ
NZ_CP009625_1304	71360	71653	CP009625	NMRFAICPGPIRSQAAMKARRCVIMRAAIITMPSARDCCRKPASTVAGSATARPVRPPLPSNRHPCRKAPPYRFRAWLPFRLPTQRQGNKLYIDQLSS
NZ_CP009625_1305	71526	71705	CP009625	GRRFHPTGILAGRRRHTDSGRGSHSGFLRSGRAINFISTNCHLDAAKRWQFPVESASRKV
NZ_CP009625_1306	71629	71733	CP009625	TLYRPTVILTLQSDGSFLLRAHPEKCETVFGKDAR
NZ_CP009625_1307	71709	71759	CP009625	NGFRKRCALKQRTRAPI
NZ_CP009625_1308	71687	71791	CP009625	ERIPKSVKRFSEKMRVKTKDQSADLIQSDRNALWN
NZ_CP009625_1309	71763	71810	CP009625	SNQIETRSGTDDREIS
NZ_CP009625_1310	71737	71847	CP009625	NKGPERRSDPIRSKRALELTTGKFHECKTATSSQMEI
NZ_CP009625_1311	71820	71957	CP009625	DCHIQSNGNMTGPNCGPMASSMCWVSGWRLPVPLPCCSISCRTCRL
NZ_CP009625_1312	71961	72092	CP009625	LRFHPASIWRASLPRSEFPPFTISGRSPRPNGSCAVSTIRRFIC
NZ_CP009625_1313	71851	72216	CP009625	PGRIVGRWRHPCAGCRAGACRCHCHAVLFPAEHAGCDFDFIRRLSGEPRCRARNFRRLQYLAGLPDQMVPAPFRPFGDLFADCRNLHAFCHTYGRPRAAPAAVRVERGFRRHHAQTVHAGAF
NZ_CP009625_1314	72220	72273	CP009625	PAVDPALSGARLERRHGL
NZ_CP009625_1315	72096	72314	CP009625	LPEPTRLLPYIWATARCPCCCSCGAWLSSASCSNCSCRGVLTGCRSCFIWRSAGAASWSMTPWCNRCHPPSSG
NZ_CP009625_1316	71795	72463	CP009625	RQGNFMNVRLPHPVKWKYDRAELWADGVIHVLGVGLALAGAIAMLFYFLPNMPAVTSISSGVYLASLVAALGISAVYNIWPVSPTKWFLRRFDHSAIYLLIAGTYTPFAIHMGDRALPLLLFVWSVAFVGIMLKLFMPGRFDRLSILLYLALGWSGVMVYDTMVQSLPPAVFWLIAAGGMVYSLGVIFHVWERLRFQNAIWHGFVVVGAALHYCAVFFVGAWN
NZ_CP009625_1317	72467	72496	CP009625	RKGRRRGFSL
NZ_CP009625_1318	72500	72544	CP009625	RAENGVLREPERSVL
NZ_CP009625_1319	72557	72607	CP009625	APEAQQNAICRPSETES
NZ_CP009625_1320	72277	72621	CP009625	HHGAIAATRRLLADCGWRHGLFAGRHLPCLGTPAVSERHLARFCRGGRGAALLRGVFCRRVELTKRAASRIQFMTCRKWCFARTGAECTLRYMSTGSAAKRHLQAVRNRILMEVA
NZ_CP009625_1321	72318	72632	CP009625	LRLAAWSIRWASSSMSGNACGFRTPSGTVLSWWARRCIIARCFLSARGINEKGGVADSVYDVPKMVFCENRSGVYFKVHEHRKRSKTPFAGRQKQNPNGSRVSSA
NZ_CP009625_1322	72611	72652	CP009625	WKSREFGMTLTFRG
NZ_CP009625_1323	72636	72677	CP009625	PSHSVDDAPSGMER
NZ_CP009625_1324	72681	72836	CP009625	GAVLRVRSFRSMPPNGPAILPPPDARPLRGCAVCGLRYGSAARSSLRGETPS
NZ_CP009625_1325	72840	72887	CP009625	SSARSQYWRCRFHPRW
NZ_CP009625_1326	72891	72932	CP009625	ETPRPWRCRGAGAR
NZ_CP009625_1327	72656	73069	CP009625	CAIWDGAMRRCASRPLISINAAERSCNFAATRCTTPSRLRCMRPSIWISRALITSRRNTFMIFGQITILAMPVSSSMVRNTTPLALPGRWRTVTTPATFMRRPSAPSCTARQGETPSAASPSRRYCSGCPFSESRVVS
NZ_CP009625_1328	72625	73200	CP009625	VRHDPHIPWMMRHLGWSDEALCFASAHFDQCRRTVLQFCRHQMHDPFEAALYAAFDMDQPRAHHFAAKHLHDLRPDHNIGDAGFILDGKKHHALGAAGALAHGDDACHFHAASIRTFLHGAAGGNAFRRQPLAQILQRMPFQRKPRRLVIGNHMLGCRHFRKLRARFLRQFACRGGAEKRQRFVIGQAAHRP
NZ_CP009625_1329	72936	73259	CP009625	RRLPLSCGVHPHLPARRGRGKRLPPPAPRADIAADALSAKAASSRNRQSHARMPPFQEASCAVLAPVRLPRRRGKAAAFRHWAGGAPPIMRRDGRYRASRKHRHRPEA
NZ_CP009625_1330	73073	73312	CP009625	SAITCSDAAISGSFVRGSCASSLAAAARKSGSVSSLGRRRTAHNAARRSISSEPKASASARSVKARRSSRSRRCMSSMVR
NZ_CP009625_1331	73316	73399	CP009625	GSCRSAIRSSVSRLEKPSIWRKPSRNAR
NZ_CP009625_1332	73263	73439	CP009625	RRAGRAGAAGACPQWCGKAPAGRQSEARCPVWKNRRSGENRAATPGEHRVFPPEYCPIG
NZ_CP009625_1333	73403	73510	CP009625	TSGVSSRILSHWLKFTSTGSTVTPCSRASRTIWAGA
NZ_CP009625_1334	73443	73532	CP009625	NSHRRAAPSRHARAHRARSGRGRKNPWAGN
NZ_CP009625_1335	73514	73561	CP009625	KPMGWELRRAAANTSG
NZ_CP009625_1336	73536	73571	CP009625	EGLRQTLPDDGI
NZ_CP009625_1337	73575	73649	CP009625	AMRKYRPDAQSLPHGFQESHILRTP
NZ_CP009625_1338	73592	73687	CP009625	TRCAKLAAWLSGKPYSPNPLIWLKQFSAKVRS
NZ_CP009625_1339	73662	73697	CP009625	NNFRQRSGRSPG
NZ_CP009625_1340	73701	73796	CP009625	PCRRSSSSPSYGWCPSCGKWPWRGATGWLPRV
NZ_CP009625_1341	73691	73837	CP009625	PRLTMPSIIFFSIVWMVPILRKVAMARRNWLASSGVNFAASMAMRIACS
NZ_CP009625_1342	73204	73911	CP009625	CGATVDIERAESIGIGQKREGAPVEPEPPVHVLNGAVRLLPVGNQKLGVPFGKTVDLAKTEPQRQVNIGCFLQNIVPLAEIHIDGQHRHAMLARIAHDLGGGVKTHGLGIEKGCGKHFRMMAFEPCGNIDQMRKACRMAFRKAIFSEPLDLVETIFGKGPVVAPVDHAVDHLLLHRMDGAHLAESGHGAAQLVGFLGCEFCSLHGNAHRLFLKQRHALGLAENLLQFVRRSMLRRR
NZ_CP009625_1343	73800	73949	CP009625	ILQPPWQCASPVPETAARPWSCRESAAIRSPVHVAAKVMAGCRAPVRFAA
NZ_CP009625_1344	73841	73954	CP009625	NSGTPLVLPRICCNSFAGPCCGEGDGRVQGSCPLRRLR
NZ_CP009625_1345	73979	74020	CP009625	MGPGRTMATSITRS
NZ_CP009625_1346	74024	74077	CP009625	NSCGRRRGSMFICARLST
NZ_CP009625_1347	74081	74116	CP009625	KTPSESPLHSMS
NZ_CP009625_1348	74120	74170	CP009625	TALSLRGRLANVSFSPP
NZ_CP009625_1349	73953	74195	CP009625	DKDAPCRPEWDRGARWRPRSQDHRIPAGAGAAACSSAPGFPPERHRANPPCTACRRRLCPCAAGWPMSAFRRHKAAACAGE
NZ_CP009625_1350	74226	74294	CP009625	ACRATAHPPSSSPLHRYRPCPIR
NZ_CP009625_1351	74298	74357	CP009625	KISCPLPPGQWARFRPAGRG
NZ_CP009625_1352	74361	74411	CP009625	ARSRRHAATGGAENRSA
NZ_CP009625_1353	73915	74457	CP009625	WQGAGLLSASPPEIRMHHVALNGTGAHDGDLDHKIIEFLRAQARQHVHLRPAFHLKDTERIPLAQHVVDGFVLARQAGQCQLFAAIKLRLVLVNEVESLADAGEHAERQHIHLHQAHFIDIVLVPFDERSLVHCRRANGHGFVQPVAGEHEAADMLRQVARKTDQRDGQFHRALDDWIVGV
NZ_CP009625_1354	74442	74471	CP009625	LDCRGLALPA
NZ_CP009625_1355	74461	74502	CP009625	PCLPDMLPVDAAAR
NZ_CP009625_1356	74195	74593	CP009625	MRSKALRMQVSMPSDSTSTFIKPTSSISSLSHSMKDLLSIAAGPMGTVSSSRSRVSTKPPTCCDRWRGKPISVMASSTARWMIGLSGSSPACLICCLSMPPPDRPQTVLASAAVTSSLSPSALPTSRIALRER
NZ_CP009625_1357	74475	74597	CP009625	YAACRCRRPIGPRPYWQVLLSRLRSAPAPCRHRGSRCASDS
NZ_CP009625_1358	74597	74635	CP009625	LMTVATIAARSLE
NZ_CP009625_1359	74619	74726	CP009625	PRDLSNSGHRHIASPLHAAHARNRRRYPAVPFARRR
NZ_CP009625_1360	74730	74771	CP009625	NARTEDPLASGSRR
NZ_CP009625_1361	74648	74821	CP009625	TYCITSSRRSCSKSTSISGGSFRSAEMKRSNRRSTCVGFTPVMPRQKQTTELAAEPRP
NZ_CP009625_1362	74825	74863	CP009625	HRMPFSRAWVTMS
NZ_CP009625_1363	74775	74870	CP009625	CRGRNRQRNWPPSRAPDTECLSRGHGSQCHKR
NZ_CP009625_1364	74874	74921	CP009625	ENRARIQAWRSAPVPC
NZ_CP009625_1365	74882	74962	CP009625	GSYSSLAISASSLLISPCTFGGIMSAP
NZ_CP009625_1366	74966	74995	CP009625	WRAAPSQTRS
NZ_CP009625_1367	74999	75043	CP009625	RCCWAVLPGGMGSSG
NZ_CP009625_1368	74925	75074	CP009625	SALAPLAGSCPHRNGAPHLPRRGHKDVAGLSCRAGWVRRDRHISAHQAGR
NZ_CP009625_1369	75047	75118	CP009625	AYFSSSSWKVMGATKSAVAAMASG
NZ_CP009625_1370	75122	75211	CP009625	SRNRRTISCGGFRWRSAFFSRSRPAAKTVV
NZ_CP009625_1371	75269	75352	CP009625	STSLVAISGTPACAANRAMRSARRPSCP
NZ_CP009625_1372	75078	75365	CP009625	WARRNRRSLQWLQDNRGTGAPSHAAVSGGVRHSFPEAARRQKRSCDGAWPSARPEAGGGPGDDRAHHWWRSAARLPARQTGRCVPRGVRPAPDAAW
NZ_CP009625_1373	75369	75518	CP009625	APARPSRVRPVRSPSGVRQNPAHLRQAERPRSGTVAHETGGRPIRDGIRP
NZ_CP009625_1374	75356	75568	CP009625	CGMVSASQTEPGAACAISVRRAAKSGSSSSGGKTAIWNCRARNRRSAHSRWHSPLMAARCFPSVSRRHNWP
NZ_CP009625_1375	75522	75617	CP009625	WRRGAFLPSAGGTIGHKRRDHADRRPYPACRR
NZ_CP009625_1376	75593	75829	CP009625	TTISGVPSMKERRQPMKRRKPLSLRISFHCAWARTTPASVLRSAMPMPDRSSACARSTSSCGCDAPQRKEKLLAAAISK
NZ_CP009625_1377	74506	75873	CP009625	APDRIGKCCCHVFAQPQRLADIADRAARAIADDGRHNSRAISRIAVIDILHHLFTPLMLEIDVDIRRFLSLGGDETLEQKIHLRRVHAGNAEAETDNGIGRRAAPLTQNAFLAGMGHNVINGEKIGLVFKPGDQRQFLVDQPLHLWRDHVRTVMARRTFPDEVIKMLLGCLAGRDGFVGIGIFQLIKLEGDGRDEIGGRCNGFRIIAEQAHHLMRRFQVAFGILFQKPPGGKNGRVMARGRQHVLKRAAVRVMIEHIIGGDQRHACLRGKPGDAFRAASVLPLMRHGKRQPDRAGCGLCDLRQACGKIRLIFVRRKDRDLELSRTKQEVGPFEMAFALDGGAVLSFRQQAAQLAISGAITRIDDHIRRAVDEGKAAADEEAETAFLANILPLCMGAHHT…
NZ_CP009625_1378	75892	75942	CP009625	SPSRKIQKRWPFSSSTR
NZ_CP009625_1379	75973	76029	CP009625	PIAHHHSGSIRSGPSARRT
NZ_CP009625_1380	76033	76167	CP009625	WRTRRHRKKEGGLSGTSATVSINCGGRNSFMGRAGESPGSSAWLR
NZ_CP009625_1381	76171	76215	CP009625	SASVFRDPCKAGARP
NZ_CP009625_1382	75833	76297	CP009625	GTITRTAHAETSAGDWRRHKALREKSRNAGRFHPPPGNNRAVPARPDRLRTTIPARSVPALRQGAPDGAPAATGRRRADCRALRRRFRSIVADGTVLWGVRASRPAVPPGCDNRLRFSAIHARQGRGRKRAPAYGCRAERRRERGPVQAAPKAGR
NZ_CP009625_1383	76310	76426	CP009625	SRLRLPHAGRAPSGAGPLCCCAVLPAGSCRSRNRHQADR
NZ_CP009625_1384	75642	76646	CP009625	RGGNRFPCEYPSIVHGRAPHRPACCGRQCRCRTGQAHAHALPVPADAMHRKGRKNCWQRPFQNKEPSREQPMQKPARVIGAVIKPFAKNPETLAVFILHPVIIAQFRHVLTDCAPPFRLDPFRPFGKAHLMAHPPPQEEGGRTVGHFGDGFDQLWRTEQFYGACGRVARQFRLAAIIGFGFPRSMQGRGEAVSALRHMGVARKGDENAVLSKPRRKPVDKLAEAGFVFLMLVEPRLALGHCAAAQCCQPDHVEAETGIKRIGERTQPFARKAQENPVVAQGLACFDTDMAHLAIDPEERRLKQKRALAFHFKLRKQRLRQFPQYMFHQFHCRHRL
NZ_CP009625_1385	76430	76669	CP009625	AHPAFRAQGAGKSCRRARAGLFRYGYGAPRHRPGRTTPQAEARPCLPFQAAQTAPAPVPAIYVPPVPLPSPALTGGVRRF
NZ_CP009625_1386	76673	76762	CP009625	AAGCARGKSARARAAPAGRAWWQDRCRNGR
NZ_CP009625_1387	76766	76819	CP009625	GQSGAAPSRHRSVSARRA
NZ_CP009625_1388	76823	76900	CP009625	GRFLRLAPVQARKGAGGEAAGRPPLG
NZ_CP009625_1389	76219	77103	CP009625	ARSGIWVSRGKETRTRSCPSRAESRSISWLKPASSSSCWSSPVWRWATVLLRSAASRIMSKPKPASSGSVSAPSLSRARRRKILSSRKGWPVSIRIWRTSPSTRKNDASSRSAPLPSISSCANSACASSRNICSTSSIAVTGSDRRRSTVLSGRMRKGEIGARSRRASRSSLVARSVPKRAVRAERGSAITSPIRFSPARLRPVSAACASSSAERGRRGSSRSASAWLKTPPFVPRARSRAAKLLSAIAACTCSPARSKRQRASARMAAGPPNKCAQPVMSSINPCGSSKATSGV
NZ_CP009625_1390	76904	77131	CP009625	KHRPSFPAPEAGRQNCYRQSPPARAARRVQSGKGRQHAWRQARRTNARSRLCPASTHAAHRRRQAACSARTTGQGA
NZ_CP009625_1391	76650	77438	CP009625	QAAFDGSERQDAQGGNRRALAPRQPVEPGGKIGAETGGEGRAGQRHHVTDPFQPGALEAGFCGLRQFKRGKGQAGKQPVGLRLAENTALRSPRQKPGGKTVIGNRRLHVQPGAFKAAKGVSTHGGRPAEQMRAAGYVQHQPMRLIEGDKRRVALAPLGKALEKCGIMFRRCRCHVEPFHAGAGIGQRHAGKKAELCRFTIHRRQAQRIGRAFCHDQRKPLLAIRRNGAAKPVGRQKRKPEGEKQAFCRPVRGRQIRGFHCSIP
NZ_CP009625_1392	77442	77555	CP009625	SIARMCRGGCAPERRKRRACPARLLRWSAKARAPPASG
NZ_CP009625_1393	77559	77600	CP009625	RRHFALPSGGSSAG
NZ_CP009625_1394	77604	77651	CP009625	PAIARLRLQAAGGAKR
NZ_CP009625_1395	77107	77790	CP009625	RSHHWARRLRSAVSCSGAAAATSSLSTRARASVSAMPGKRPSFAASPSTAVRRSALAVRSVTTRGSRSLPSGGTARRSRSVGRNGNQRARNKRSAVPFAGAKFEGFIVPFHDPLPACAVAVALQNGGKGGLARRVCSAGARRRGRPPPAADGGTLHCRPVAPQQDDRQLRGFGCKQQAARNGEVETFRLACYRGDNAGNQMRGLAAASGFQCIIGCLQHILCRRATHD
NZ_CP009625_1396	77135	77821	CP009625	EVRYHVPALPLPRRAFPRGRGHRSAPCREKGRALPLHHPPPSGAAHWPCVLSRPEEAAPCHQAERRGEAGRSAETETRGRETSVLPSRSRAPNSRVSLFHSMIHCPHVPWRLRSRTAEKAGLPGAFAPLEREGAGAPRQRLTAALCTAVRWLLSRMTGNCAASVASSRRRETVRSRHFGWPVIEATMPETRCEALPPLPASSASLAAFSTSCAVGQRTIKSRAGSIPKA
NZ_CP009625_1397	77655	77882	CP009625	GRDISAGLLSRRQCRKPDARPCRRFRLPVHHWLPSAHPVPSGNARLKAVRDRSRRHEAPADKASHIPVQRFLPRSR
NZ_CP009625_1398	77886	78038	CP009625	SGAAVLPRGRQRQAQSRSRPYARRGFRQRSHAAHRPPDHAERLHRQAQSPA
NZ_CP009625_1399	78042	78215	CP009625	NCARARSRSLSRCPSPCLFHWQNCLADHCLQCLLPCAAAPRCRCRSRSIPVICSLYVP
NZ_CP009625_1400	77794	78219	CP009625	KPCGIDPEGMKPRRIKPAIFLCSAFFLDPDDRALRFCRAGGKGKRKAGRDHMRAGVFGKDLMQRIARQTMRKGCIGRRKAQRETARAPEAAPFPAARLPASSIGKTALRIIAFNACYHAPQRRDVDAAHVRFLLFVHFMFHN
NZ_CP009625_1401	77840	78256	CP009625	SQPYSCAALSSSIQMIGRCGFAARAAKASAKPVATICAPGFSAKISCSASPARPCGKAASAGAKPSVKLRARPKPLPFPLPVSLPLPLAKLPCGSLPSMPVTMRRSAAMSMPLTFDSCYLFTLCSIIESSEARVKRELL
NZ_CP009625_1402	78250	78291	CP009625	TALMFPRLGISDVL
NZ_CP009625_1403	78260	78295	CP009625	CFRALVSAMFYK
NZ_CP009625_1404	78219	78383	CP009625	LNRVRQESSVNCSNVSAPWYQRCSINKTGKKEPIMCWGTGRWRPKREKNSILYAI
NZ_CP009625_1405	78295	78411	CP009625	IRPGKKNRLCAGAPGDGVRKEKRIQYYMLYKKFILQLFK
NZ_CP009625_1406	78429	78467	CP009625	NYWDLQIGIFFIL
NZ_CP009625_1407	78415	78489	CP009625	HIFCKIIGIYRLGFFLFYKYQFLWE
NZ_CP009625_1408	78299	78517	CP009625	DREKRTDYVLGHRAMASEKRKEFNIICYIRNLYCNYLNNIFFVKLLGFTDWDFFYFISINFCGSKLKNIFYII
NZ_CP009625_1409	78493	78534	CP009625	IKKYILYYLGFMKK
NZ_CP009625_1410	78498	78551	CP009625	KIYSILFRFYEKISFYIR
NZ_CP009625_1411	78538	78600	CP009625	AFILGKLPVFLIKGRVIGIYI
NZ_CP009625_1412	78555	78605	CP009625	ITCLFNKRSGYWYLYIR
NZ_CP009625_1413	78575	78631	CP009625	KVGLLVFIYKVKILHAWSF
NZ_CP009625_1414	78604	78645	CP009625	GKNFTCLVFLAQRF
NZ_CP009625_1415	78673	78717	CP009625	EIISHVFAYSCLDCL
NZ_CP009625_1416	78668	78754	CP009625	NKRLYLMFLLIHVWIVCKPRLCRTGNFYQ
NZ_CP009625_1417	78794	78865	CP009625	GRLFPNRRLLWKYGARRQRFSWEK
NZ_CP009625_1418	78721	78879	CP009625	TTLMPDREFLSMMEQMMDAYGPLIRKTIPQSEITLEIRRPQTKIQLGEIVQRQ
NZ_CP009625_1419	78883	78927	CP009625	SIISHRYSNWAVPQL
NZ_CP009625_1420	78869	78985	CP009625	SSVSKVSYPIDTAIGRCRNSEMFKQRQGYADRQSPFLWE
NZ_CP009625_1421	78940	79011	CP009625	AKTGIRRPTESFFMGIARSKVRYP
NZ_CP009625_1422	78989	79039	CP009625	QGARFDIPDTWRRAFCQ
NZ_CP009625_1423	79015	79107	CP009625	HLAASFLSIMAILDWAVALILRPCASVRWQR
NZ_CP009625_1424	79079	79150	CP009625	GHAHRFDGNADRTIRLAFIGDWCG
NZ_CP009625_1425	79111	79185	CP009625	QDHQACVHWRLVRVKSQQWPRATMR
NZ_CP009625_1426	79189	79218	CP009625	QSAQRRRLHT
NZ_CP009625_1427	79231	79269	CP009625	RLVFNRRPNFLPW
NZ_CP009625_1428	79154	79285	CP009625	NRNSGLGRRCDSNRHSGAGCTRRVDSAWSSIDDRTSFPGERCYH
NZ_CP009625_1429	79289	79318	CP009625	RHKTVCFCWQ
NZ_CP009625_1430	79297	79356	CP009625	NCLLLLAVTRQAFSRSAMTR
NZ_CP009625_1431	79360	79392	CP009625	NAASPMSVQGV
NZ_CP009625_1432	79396	79458	CP009625	ARTRRMLSTAASFTPLRNRPR
NZ_CP009625_1433	79352	79489	CP009625	HVETQHHQCRCRACEQGLDGCCQRQPALRRCGTGHVRLEPDGKWNG
NZ_CP009625_1434	79474	79524	CP009625	RQMERIKAGFHRATRLT
NZ_CP009625_1435	79535	79579	CP009625	RWQFRYWQAWHWRYV
NZ_CP009625_1436	79528	79596	CP009625	AIAMAISLLASMALALRLTLHQI
NZ_CP009625_1437	79583	79621	CP009625	PCTRFESNEPCSG
NZ_CP009625_1438	79618	79650	CP009625	RVTPFWIRTDL
NZ_CP009625_1439	79625	79687	CP009625	HLSGYERTCDYRRSEHDSVWN
NZ_CP009625_1440	79735	79809	CP009625	QRLRRMLSTGDSFSLSRNRPRQAGD
NZ_CP009625_1441	79691	79828	CP009625	RGSSEYPPCCGWSSDSDFDGCCQRETAFRCLGTGRVRLETDGERNG
NZ_CP009625_1442	79819	79863	CP009625	TEWIKAGSHRATWLI
NZ_CP009625_1443	79867	79935	CP009625	AIAMAISFLASMALALRLTLHQI
NZ_CP009625_1444	79922	79960	CP009625	PCTRFESNEPRSR
NZ_CP009625_1445	79957	79989	CP009625	PVTPFWIRTDL
NZ_CP009625_1446	79964	80026	CP009625	HLSGYERTCDYRRSEHDSVWN
NZ_CP009625_1447	80074	80148	CP009625	QRPLRMLSMGDSFSLSRNRPRQAGA
NZ_CP009625_1448	80030	80167	CP009625	RGSSEYPPCCGWSCDSDLYGCCQWETAFRCLGTGRVRLEPDGERNG
NZ_CP009625_1449	80158	80202	CP009625	TEWIKAGSDRATRLI
NZ_CP009625_1450	80206	80274	CP009625	AIAMAISFLASMALALRLTLHQI
NZ_CP009625_1451	80261	80299	CP009625	PCTRFESNEPCSG
NZ_CP009625_1452	80296	80328	CP009625	RVTPFWIRTDL
NZ_CP009625_1453	80303	80365	CP009625	HLSGYERTCDYRRSEHDSVWN
NZ_CP009625_1454	80413	80487	CP009625	QRLRRMLSTGDSFSLSRNRPRQAGA
NZ_CP009625_1455	80369	80506	CP009625	RGSSEYPPCCGWSSDSDFDGCCQRETAFRCLGTGRVRLEPDGERNG
NZ_CP009625_1456	80497	80541	CP009625	TEWIKAGSHRATWLI
NZ_CP009625_1457	80545	80613	CP009625	AIAMAISFLASMALALRLTLHQI
NZ_CP009625_1458	80600	80638	CP009625	PCTRFESNEPCSG
NZ_CP009625_1459	80635	80667	CP009625	RVTPFWIRTDL
NZ_CP009625_1460	80642	80704	CP009625	HLSGYERTCDYRRSEHDSVWN
NZ_CP009625_1461	80752	80826	CP009625	QRLRRMLSTGDSFSLSRNRPRQAGA
NZ_CP009625_1462	80708	80845	CP009625	RGSSEYPPCCGWSSDSDFDGCCQRETAFRCLGTGRVRLEPDGERNG
NZ_CP009625_1463	80836	80880	CP009625	TEWIKAGSHRATWLI
NZ_CP009625_1464	80884	80952	CP009625	AIAMAISFLASMALALRLTLHQI
NZ_CP009625_1465	80939	80977	CP009625	PCTRFESNEPCSG
NZ_CP009625_1466	80974	81006	CP009625	RVTPFWIRTDL
NZ_CP009625_1467	81097	81147	CP009625	PRRMLSTAASCTVLRIL
NZ_CP009625_1468	80981	81244	CP009625	HLSGYERTCDYRRSEHDSVWHRRGSTENQPCCGWSSNSNLDGCCQRQPVAPCCAYYSRTSGWRRACQCRWLRHRAAIYGAEKTLQDDL
NZ_CP009625_1469	81269	81298	CP009625	KSVQHQRHTA
NZ_CP009625_1470	81151	81381	CP009625	PNIWVATRMSMPMAPSSGRNIRCRKNATRRFMMLLAVLMKICPTSTTYCMILKVAAASNISTPIRLERTAGPLARIQ
NZ_CP009625_1471	81308	81394	CP009625	KWRRHQIFPRQFDWSGQPGPWHEFNSGWF
NZ_CP009625_1472	81398	81433	CP009625	QCCFWRRQHISG
NZ_CP009625_1473	81437	81475	CP009625	WRASFRSWFCCLG
NZ_CP009625_1474	81479	81526	CP009625	KCRGARCQQRCIGSGV
NZ_CP009625_1475	81530	81565	CP009625	DVGSGGDEGDDD
NZ_CP009625_1476	81584	81625	CP009625	FCRRCSKRDGIGGR
NZ_CP009625_1477	81629	81694	CP009625	RGRAHHHQCCSRQDLGGIDRCG
NZ_CP009625_1478	81734	81763	CP009625	KPCCRCYRKR
NZ_CP009625_1479	81385	81816	CP009625	RLVLTVLLLAKAAYQWVMARKLPLMVLLPWVKMPRRPMPTALHWERGLRRRKWWRRRGRRLTVSTMILPEMLQAGRYRWAIKGPSAPSPMLQQAGSRWNRPMRLTARNSMRLIRRLKTLLPVLPKTINSVSNMIAILMVPRRIP
NZ_CP009625_1480	81820	81900	CP009625	HCKDGIRLRRLCLPMLPTVCTKTMRSM
NZ_CP009625_1481	81797	81910	CP009625	WYQEEFHDIARMGFGYAGCACQCCRRCAQKRCGQCEPA
NZ_CP009625_1482	81941	82003	CP009625	SESLYRPDGFADAGSGQCLYR
NZ_CP009625_1483	81904	82020	CP009625	ASLRQVFPRRLVKRKPIPTRRLCRRWIRPMPIPIKSSGS
NZ_CP009625_1484	82007	82099	CP009625	KVREVERGYCGNADRSASGGSNRPGGGIAAL
NZ_CP009625_1485	82051	82119	CP009625	KRVRRQQSAWRRHRCVMMTGPAR
NZ_CP009625_1486	78609	82277	CP009625	KFYMPGLFSSTFLSGNFRNKIRDYISCFCLFMFGLSVNHAYAGPGIFINDGTDDGCIWTFDKEDYSPIGDYFGNTAPADKDSAGRNSPASVKYHIPSIQQLGGAATLKCLSKDRDTQTDRVLFYGNSKEQGSISLTLGGELFVNNGNLGLGGGTDTKAMRIGSMATLTGPSGLRSLAIGAGEIATVASGDDAIAIGTAAQAAHVGSIALGLQSTTELPSLVKDVTINGIKLSAFAGSNPASVLSIGNDTLKRSITNVGAGRVSKDSTDAVNGSQLYAVAEQATLGWNLTANGTDKSRVSPGDTVDLSNSDGNFVIGKHGTGVTFNLAPDLKVTSLVAGNTFLDTNGLVITGGPSMTVFGIDAAHLNIRHVADGAVTATSTDAVNGRQLFAVSEQAASGW…
NZ_CP009625_1487	82106	82300	CP009625	QARQDKCCDRWWFLAWRGSRRTGAWPYQRRSAYAQQSVGCNFRRKLGYGGRFQLYLQLKIQAVLS
NZ_CP009625_1488	82281	82322	CP009625	KFRLFYHDKISLGA
NZ_CP009625_1489	82307	82405	CP009625	DQSWSIIRPQRNEGDQDYALERKAWSADLFQSD
NZ_CP009625_1490	82326	82478	CP009625	SDRSETRAIKIMLWKEKLGAPICFNPIETRAQASCRPGFSFPGPGFFAWQR
NZ_CP009625_1491	82503	82643	CP009625	TATRATLRLHPNSRICRQIYRNHGARWGLCGGISAHHPPFSQLDIGV
NZ_CP009625_1492	82409	82654	CP009625	NARSSVLSARLQLSWPWLFRMAALMLPCEKINSHPRHPPFTPKLQDLPSNLQKSWCPMGSLRGNIGASPTLFPTGHWCVTRI
NZ_CP009625_1493	82647	82700	CP009625	REFEGEKACLQYHADNHA
NZ_CP009625_1494	82658	82762	CP009625	RRKSVSAISRRQSCMKKGWSYSAGRWRLRRMASRI
NZ_CP009625_1495	82704	82820	CP009625	KRVGRIQLVVGGCGEWQAVYDHAHTRSCGGKAGNPPGFR
NZ_CP009625_1496	82766	82840	CP009625	SCAYPQLWGQGRKSAWISVMELRSS
NZ_CP009625_1497	82848	82976	CP009625	NAWLRGGGLYRLSAGWPTSACIYCQGQRTEGLLSRTGYTSRFG
NZ_CP009625_1498	82844	82984	CP009625	VKRMVARGRSVSPICRLAHVCVHILPRAAYRRSLIPYRIYVAVRLIG
NZ_CP009625_1499	82123	83034	CP009625	VLRSVVVSGVAREPSHWGLAIPAKISVCAAICRLQLQAETGVWGQVSAIPSIKNSGCFIMIRSVLEHNPTAAKRGRSRLCFGKKSLERRSVSIRLKRALKRLVGPASAFLALAFSHGSVDAAMRKNKQPPAPPSVYTQTPGFAVKSTEIMVPDGVSAGEYRRITHPFPNWTLVCDENLKAKKRVCNITQTIMHEKGLVVFSWSLAAAENGKPYMIMRIPAVVGARQEIRLDFGDGTPIIVSKTHGCEGAVCIAYLPVGPRLRAYIAKGSVPKVSYPVPDIRRGSADWLMFYAPLSGLAHALAAI
NZ_CP009625_1500	82988	83065	CP009625	CFMRRSLALPTRLLQSEPHHTFRDAL
NZ_CP009625_1501	82980	83105	CP009625	LVNVLCAALWPCPRACCNLNRITLFGMRFENKSPPESGLLSK
NZ_CP009625_1502	83109	83159	CP009625	AIFICGRVQPVCADAAH
NZ_CP009625_1503	83069	83194	CP009625	KQKPAGERAFVQMSYIYLRSRAASVRRRSALSLMKPAASFWS
NZ_CP009625_1504	83207	83236	CP009625	SSSKVTSLSE
NZ_CP009625_1505	83240	83284	CP009625	SDLADSRPITITLPL
NZ_CP009625_1506	83172	83291	CP009625	SLPHPSGRRRPDRLQRSRACRNRATWPIRDRSPSHCPCRA
NZ_CP009625_1507	83288	83326	CP009625	SLSVTSPSTWRWL
NZ_CP009625_1508	83330	83377	CP009625	SMAACSISRSGENQKP
NZ_CP009625_1509	83301	83444	CP009625	LRLRHGAGCDRWPLAAFRVPARTRSHNRSVPHSAASARLSGAPHHGRA
NZ_CP009625_1510	83399	83500	CP009625	RGISSSFRCAAPRSSVIDSMARCAASRIVPPGVS
NZ_CP009625_1511	83504	83575	CP009625	TPRDFMPTKRFSTRSRRPMPLSRP
NZ_CP009625_1512	83448	83582	CP009625	SIQWRGALQAGSYRPAFRRRRATSCRRSGFPRGRDGQCHCRGHSR
NZ_CP009625_1513	83586	83624	CP009625	AWQEGSLATGARH
NZ_CP009625_1514	83038	83628	CP009625	TASHFSGCALKTKARRRAGFCPNELYLFAVACSQCAQTQRIELDEACRILLVVGALIVFKGHELVGIERLGRFATDHHHIALVELERDFAFDMALAVIDGRLQHFAFRREPEAIIDQFRIARHQLVFQVRRTTVERDRFNGAVRCKQDRTARRFVDAARLHADEAVFHEVETANAIVAAIVVELGKKGRWRQALAID
NZ_CP009625_1515	83628	83660	CP009625	LKRHRPFQSRS
NZ_CP009625_1516	83667	83699	CP009625	SLPCRARFPAK
NZ_CP009625_1517	83703	83873	CP009625	CAYAHIPALPAMGLPEPCPPTRSAAGWHRRRTVLRPFCPWQPESGAVRQIREAACGS
NZ_CP009625_1518	83579	83926	CP009625	SLSLARRVAGDRRSPLIETASPFSKPILMIVALSGAVSGEIVRICTYSGASCDGSSRTLPSDEECSRLASTENGASPFLSLATGIWCCSANSRSCVRLLNDQSRHGAMILMSGFSA
NZ_CP009625_1519	83930	84064	CP009625	AESSKRTWSLPLPVAPWAMASAPVFLAMSIRCLEISGRAIDVPSR
NZ_CP009625_1520	83910	84143	CP009625	CPGSAHRPKARSEPGRCPCRSRHGRWRRRRFFWRCRSDAWRSVGGQSMCRADRRLHRRHWRGTSGRRNRARILRARPQ
NZ_CP009625_1521	84159	84221	CP009625	CPAFPLSCGPVQVPRPGRDQR
NZ_CP009625_1522	84080	84253	CP009625	TALARNIGKTKSRTNSSRTSSMKISLMPSISAFLRAGSSSSPWPRSAVKVTTSAPSSV
NZ_CP009625_1523	84225	84269	CP009625	RSRLPRPVPSEATSG
NZ_CP009625_1524	84257	84295	CP009625	SHFRMIEVSRPPE
NZ_CP009625_1525	84273	84314	CP009625	SRCRGRPNRRERLS
NZ_CP009625_1526	84354	84446	CP009625	CGGGWSGSSNRYIRKSFISCEAACKQDGCDL
NZ_CP009625_1527	84299	84481	CP009625	ARTTFLTSFHLLIVHFRLMRWWLERELQQIYPQVFYQLRSRVQAGWLRLIEKTRETSGGGP
NZ_CP009625_1528	84450	84491	CP009625	KRREKPVAADLDSR
NZ_CP009625_1529	84485	84532	CP009625	FALACREFSELFACHS
NZ_CP009625_1530	84545	84583	CP009625	PSFPNGQSLSSSR
NZ_CP009625_1531	84587	84622	CP009625	QLRSFPSRPAPT
NZ_CP009625_1532	84626	84775	CP009625	RFSSGVPCPKARRQVLPAWLAPAPALSFTPAWWRSVFRRLLWHRLRPLRR
NZ_CP009625_1533	84779	84892	CP009625	KWWGRAIWSGSPCRRSARGRPSRRKRMAARSIHCFRTG
NZ_CP009625_1534	84896	84943	CP009625	PGLASIFSIRRSSCSI
NZ_CP009625_1535	84495	84974	CP009625	RAANFRSFSHAIPDKPDLHSRMDNLCPVRDSNCDPFHHARPRHDAFRRAFPVRRQGGRFCLHGWRQHRHCHSHQHGGARSFGAYCGIACGLYGAESGGGGLSGLARRAGDLQGVGLLAGKEWRQEAYTVSELADRAWHQSSQSEDHPVQYDIPAAVRLRA
NZ_CP009625_1536	84947	85084	CP009625	HSCRSSSPRMILMPWANCSSSVCRLFPWRCPSPFPWWWRQIVLPGF
NZ_CP009625_1537	85106	85153	CP009625	RALWTGCLPVYSRPSR
NZ_CP009625_1538	83632	85179	CP009625	NGIALFKADLDDRCLVGRGFRRNSAHMHIFRRFLRWVFQNLALRRGVQQVGIDGERCFALFVLGNRNLVLFGKFEKLRAALERPVAPWSDDLDVRVQRIGRKLEANLVVALAGRAMGDGVGAGFFGDVDQMLGDQWAGNRCAEQIDAFIDGIGAEHREDEIAHEFFAHVLNEDFLDAQHFRFLAGRFKFLALAEISGKGHDFRAQFRLKPLQDDRGVEAARIGENDFLNVFPLAHSSLPSDAVVAGAGAPTDISASLLSVAKPRASRMAATYRKDERNQWRRTLIRVSVPRIFGAFRMPFLTNLTFIPEWTIFVQFAIATAILSITPGPDMTLFVGRSLSEGKAAGFACMAGASTGIVIHTSMVALGLSALIVASPAAFTALKVVGAGYLVWLAVQAIC…
NZ_CP009625_1539	85157	85240	CP009625	KSSPHRQSRNQSVGRDKSRPALRPASSQ
NZ_CP009625_1540	84978	85319	CP009625	SSCHGQTVLPRSVVYSHGAALHHSHGGGGRSFCRASEQEPDCDAHCGLDVCRCILGLRAENHHRTGKVEISLSGGIKAARHCGLQAANRRSRRQYRPLSLPRSRSTFPAGRCWS
NZ_CP009625_1541	85244	85375	CP009625	TKPPPIPAPVVAAIQIDISGRPLLELNGTAAPAAARPISAPATQ
NZ_CP009625_1542	85323	85415	CP009625	MVRRLPQRQDLSVRQRRNKRAILCSRALQPE
NZ_CP009625_1543	85482	85544	CP009625	RKRCSRSWFPPRTARHPHRSP
NZ_CP009625_1544	85397	85636	CP009625	PRASARIMMITAGMKLKPPAMVAMTKPLTKTLLQKLVSAQNGPTPASFAMKTKSFIIESMPRLRKRIAARNHPTARTAQQ
NZ_CP009625_1545	85548	85640	CP009625	RRNRSSSNRCPGCGKELRPETIPPPEPHSNS
NZ_CP009625_1546	85640	85669	CP009625	LKTTMAKRII
NZ_CP009625_1547	85673	85858	CP009625	SKVSFTRCTPVFSSWWYYSPWPAIIMASRARRSLLRRRSDSDFNWPQAARISRPRGVRIGDA
NZ_CP009625_1548	85880	85918	CP009625	SANFSICSQSEHW
NZ_CP009625_1549	85644	85940	CP009625	KPRWQSALYNRKCRSRGAHLCFLLGGITHHGLQSSWLRERGVRSCAGVRIPTSTGRRRQEYRVRAGCGSAMHSLPRLHNRQISRSAPSPSTGNSCRATG
NZ_CP009625_1550	85959	86018	CP009625	SWPECPATASPEAWHRRDCR
NZ_CP009625_1551	86052	86093	CP009625	CAWRSTGPDIRGRL
NZ_CP009625_1552	85207	86166	CP009625	KPPGIAACKQPIDEAAANTGPCRCRDPDRHFRQAAAGAEWYGGSRSGKTYQCASDAIKERFSVAARFSQNNDDHGGDEAEATGNGGHDEAADENAAPEAGFRPERPDTRIVRHEDEIVHHRIDAQVAEKNCGQKPSHRQNRTAIAENHDGKAHYIIESVVHAVHTCVFFLVVLLTMACNHHGFESEAFALAQAFGFRLQLAAGGKNIASARGADRRCIACRVYIIGKFLDLLPVRALVIRAGPRVEGDQVDLGRNALQQLHQKLGIVETVVDILQHHIFKRDALGVRQARIFAAGFDELSQRIFFVDRHQNVAQLVAHGM
NZ_CP009625_1553	86127	86183	CP009625	SAPECRATRRARHVAKWRA
NZ_CP009625_1554	85922	86209	CP009625	FVPGHGLKGIRLILAGMPCNSFTRSLASSRLSLISFSITYSNVMRLAFDRPGYSRQALMSSASGYFLLIGTRMSRNSSRTACSEMASMTPISSPVR
NZ_CP009625_1555	86170	86235	CP009625	RNGEHDANLVAGAINLRHDAGG
NZ_CP009625_1556	86187	86243	CP009625	RQSRRRCDKSPARRRRLKA
NZ_CP009625_1557	86213	86320	CP009625	ISGTTPEVESVMRHLERDRPSPSEAISRAFFTSSKL
NZ_CP009625_1558	86247	86357	CP009625	CGTWKGTGRHHRRRSAGPSSLPRNYRAARPCPSSRYW
NZ_CP009625_1559	86361	86468	CP009625	SCVPRQAPWRRRAYPCPENHQACRARSKAAPEFLPR
NZ_CP009625_1560	86472	86516	CP009625	GCAPASACRYGRRSR
NZ_CP009625_1561	86239	86535	CP009625	KRDAALGKGQAVTIGGDQQGLLHFLEIIERLAHAHHHDIGDLASLGRHHGAVGRILVRKITKPVARGQKLRQNFFRGEVAHQLLRAGMAEGAGERAADL
NZ_CP009625_1562	86324	86575	CP009625	SGSPMPIITILVILRPSAGTMAPSGVSLSGKSPSLSRAVKSCARISSEVRLRTSFCVPVWQKEQVSVQPTCEEMQSVPRPSSGI
NZ_CP009625_1563	86520	86690	CP009625	ACSRPVRKCRACRALLRGYRRSQSRRGGQRRAAESGTAICVCRPAKSVPQPLPGAQW
NZ_CP009625_1564	86579	86767	CP009625	TLSISTGRPAPRGGKRNSHLRVPSCEICSSTTSGRAMVKCCASIARRSLEILRMSAKSETPRT
NZ_CP009625_1565	86694	86789	CP009625	NAAPASRADPWKYCACRRNRKRRVHRANARAG
NZ_CP009625_1566	86771	86806	CP009625	SQCQSWLMRIFT
NZ_CP009625_1567	86793	86867	CP009625	CASSPDVPAPRLQSVLRPFPRATCR
NZ_CP009625_1568	86871	86936	CP009625	ATALPPGWRAHGGQAGRAYHQW
NZ_CP009625_1569	86810	87001	CP009625	RSGTPAAISAAAISSRDMPMSDGFASRLARAWRASWSRVSSMVRSNEMDICFQLLQGDRDHARR
NZ_CP009625_1570	86940	87032	CP009625	GRTKWTSVFNYCRATAITRADKTSRLSGSIT
NZ_CP009625_1571	86539	87090	CP009625	GNAERAAPFFGDIDALNLDGAASAARRKAEQPFACAVLRNLFLNHFRARNGEMLRQHRAQILGNIAHVGEIGNAAYIEPMPELADAHLHLTFRHPGCNQCCGHFLARHADERRLCLQAGARMAGKLVARIINGKVERNGHLFSTIAGRPRSRAPIKLPDYLGRLHEYMGSIIFPCEMRTRWRGS
NZ_CP009625_1572	87005	87100	CP009625	NFQIIWVDYMNIWVRSSFHARCEPDGAALSTE
NZ_CP009625_1573	87125	87193	CP009625	NLACRARLRGWAQKKKAGHEARL
NZ_CP009625_1574	87036	87269	CP009625	IYGFDHLSMRDANPMARLLAQNNPLVIPHEIWRVVQDCGDGRKRKKPGTKPGFEVLPDLLDYLHFWIAASAAEMPFRE
NZ_CP009625_1575	87094	87393	CP009625	HRITRSSSRMKSGVSCKIAGMGAKEKSRARSPALKFCLIFWIICTSGSRPVPRKCPSGNRCNWSWCRASTVPAPSCRRRRAWPRQAAALRLHFPSSRICR
NZ_CP009625_1576	87279	87458	CP009625	LVLVPRFDCACTFMSAPPRMAATSCGSSAAFSIQPDLPLTNMVKLRLPMVTITFAFGFSS
NZ_CP009625_1577	87430	87468	CP009625	RSLLHSGSVRNRP
NZ_CP009625_1578	87472	87510	CP009625	IAARRKHSGPASG
NZ_CP009625_1579	87462	87533	CP009625	PAMNCGSKETFWPGFWLTRKKLSP
NZ_CP009625_1580	87537	87578	CP009625	STLAGAFWVGTDNA
NZ_CP009625_1581	87514	87636	CP009625	RGRSCRRDRHWPGPSGSGRTMHSRPYRCRIGSYKPPMRRTV
NZ_CP009625_1582	87640	87684	CP009625	SGSVSGRVPSPPLQS
NZ_CP009625_1583	87615	87812	CP009625	APHASNCLIWLGVWASAEPAIAIVNTEAATIDFPSIVFTGSLSFASNFKAPAAPVPPGSLRSILLS
NZ_CP009625_1584	87209	87910	CP009625	SSGLFALLDRGQCRGNALQGIGVTGLGAALRLCLHLHVGAAAHGRDKLRLFGCIFHPAGFAVDEHGEVAVADGDDHFCIRVQFVTGHELRLEGNILARLLADEEEVVAVIDIGRGLLGRDGQCIADLTVAGLVAISPPCVELFNLARCLGECRARHCNREHRSCDDRFSKHCFYRFSFVCFKLQSASRAGSTGLAALYLAVLIHFQTQNRLSPLLEMLLSRDAAIPRAAPFSHP
NZ_CP009625_1585	87816	87920	CP009625	YISKRKTGCHLCWKCFYPGMPPFRAPPHSVTLNLP
NZ_CP009625_1586	87688	87948	CP009625	TPKLRRSIFQALFLPVLFRLLQTSKRQPRRFHRARCALSCCPDTFPNAKPVVTFAGNAFIPGCRHSARRPIQSPLTCLNLGYQTVKV
NZ_CP009625_1587	87964	88002	CP009625	MGKPKAPPSRAFS
NZ_CP009625_1588	87944	88006	CP009625	RFERKLEWASPRPRHPVLSVE
NZ_CP009625_1589	87924	88046	CP009625	SGLPNSEGLKENLNGQAQGPAIPCFQLNEKKAARVCRRGRD
NZ_CP009625_1590	88006	88053	CP009625	MKRKRREFVVAGEIRG
NZ_CP009625_1591	88010	88066	CP009625	KESGESLSSRERLGDKAVC
NZ_CP009625_1592	88050	88082	CP009625	GIRQYVKGIGE
NZ_CP009625_1593	88086	88115	CP009625	GSGGVCFGCT
NZ_CP009625_1594	88119	88214	CP009625	PQRPYFSLPYCPTALLPPHPQAPAARPAGAQA
NZ_CP009625_1595	88239	88268	CP009625	GPPSARQRRL
NZ_CP009625_1596	88070	88321	CP009625	GNRGIREWGSMFWLHITTATIFFTALLPYCPTAASSSSACRAASRCAGVMWARTAVRAAISTATSSVKPMPARISGMASNGRTK
NZ_CP009625_1597	88325	88384	CP009625	ARAAISVMRTRMGVFWSSAQ
NZ_CP009625_1598	88272	88409	CP009625	SRCRPEYREWRRMAGRNRPEPPSASCARAWASSGRARSNRQQRLHP
NZ_CP009625_1599	88413	88523	CP009625	TAPCGQPGARLSRSPVSPVRCAFRTGFRRRVRGFHRF
NZ_CP009625_1600	88527	88658	CP009625	RHPSWFNSCRAGSQTAHKTRKWGLSPRFASFCLNRRSRSSCAPS
NZ_CP009625_1601	88391	88720	CP009625	AATTSSMNGTMRPARRTAFQKPCFTRSLRFPNRLSSPGSRISPILTSSILVQLLSRRLSNRAQDQKMGIIAPLRKFLPQPAIAFILRAILISSSVTPFSLWVASVTSTRL
NZ_CP009625_1602	88677	88727	CP009625	PRFRCGSQVLRPHGYRH
NZ_CP009625_1603	88731	88781	CP009625	TIRGDGRAFLRKVLPAP
NZ_CP009625_1604	88830	88871	CP009625	LPRAHQLSASRPAP
NZ_CP009625_1605	88078	88962	CP009625	GNKGVGEYVLVAHNHSDHIFHCPTALLPYCRLILKRLPRGQPVRRRDVGADSGEGRHQHGNVVCEADAGQNIGNGVEWQDEIGQSRHQRHAHAHGRLLVERAVIGSNDFIHERHHAASPAHGFPEALFHPFAALSEPAFVAGFEDFTDFDVIHPGSTPVAQALKPRTRPENGDYRPASQVFASTGDRVHLARHLDIQFCNPVFAVGRKCYVHTVIGIEPFGVMVELFCVKCCLRHETEGGAEILEFEAASDCLAPINFLPAVQRPERLVHFAFRQSVACHRLSPMLRVYINRPKP
NZ_CP009625_1606	88875	88973	CP009625	APRSFRFPSIGCVPSSFAYVAGLYQPTKAVRVP
NZ_CP009625_1607	88766	89038	CP009625	SAACAMKPKAVLKSLNLKLRVIASRPSTFCQPSSALSASFISLSVNRLRAIVFRLCCGFISTDQSRESSVIIPGCSDGLTCGLVWAKNLQL
NZ_CP009625_1608	89042	89140	CP009625	ERNRRWSVSPSRFRDAKMELFCHIPKGRVVFCF
NZ_CP009625_1609	89004	89162	CP009625	LVVWYGQKIFSFRSETEGGVYLHQGFATPRWSFFAISRRDALYFASECVEMPL
NZ_CP009625_1610	89166	89231	CP009625	RSTSRREFLLSRNKIPSRQTIC
NZ_CP009625_1611	88996	89259	CP009625	RINLWFGMGKKSSALGAKPKVECISIKVSRRQDGAFLPYPEGTRCILLLNVSKCPCEDQLHGGSFSCPETKYPRAKPYVNPSLQPRPD
NZ_CP009625_1612	89235	89315	CP009625	SVTTASPRLVFFSFVPAISAALRLPKG
NZ_CP009625_1613	89263	89331	CP009625	YSFRLCRQYLPLSACRRGDGVCA
NZ_CP009625_1614	89319	89357	CP009625	WGMCLKNAASATY
NZ_CP009625_1615	89335	89469	CP009625	KTRHPPRIDRFGRNQWLPYRRRTGRAPFRWQRITGSIFQHSAAAS
NZ_CP009625_1616	89144	89521	CP009625	MCRNALVKINFTAGVSPVPKQNTLAPNHMLIRHYSLAPTSILFVCAGNICRSPLAEGVMGYVLEKRGIRHVLIDSAGTNGYHTGEEPDGLHSGGSASRARYFSTALPPVDHGRFQPLRSYPWHGPL
NZ_CP009625_1617	89473	89532	CP009625	PWPISAASILSLAWTAIICG
NZ_CP009625_1618	89525	89608	CP009625	YADDYTAPARADNGADRAFHRGCGGKTG
NZ_CP009625_1619	89612	89719	CP009625	NPRSLLWRNRRFRAGLPDGPYCLHGARRPVLAGARH
NZ_CP009625_1620	89361	89744	CP009625	SIRPEPMATIPAKNRTGSIQVAAHHGLDISAQRCRQLTMADFSRFDLILGMDRYNMRMITQRQPARITARIGLFTEVAEGKPVEIPDPYYGEIGDFELVYRMVLTASTALADQFWPERAIKGQASSTI
NZ_CP009625_1621	89563	89799	CP009625	RRGSGFSPRLRRENRLKSPIPIMAKSEISSWFTGWSLLPPRRSPTSSGRSAPLRARLPQRYKGRRRPNRATTSRRTARP
NZ_CP009625_1622	89748	89837	CP009625	GPPPTESRDDIKTNRPTLKGSVAKFARPER
NZ_CP009625_1623	89803	89895	CP009625	RAAWRSLPARKDSAPHPRCGHFSTVPVSHAA
NZ_CP009625_1624	89899	89964	CP009625	TCAGRREDAGAGRCALFRPARR
NZ_CP009625_1625	89841	89993	CP009625	CTTSSMRAFFNRASVTCGVNLRGSAGRRRRWQMRSISACKALSPGEGDTPA
NZ_CP009625_1626	89968	90042	CP009625	VRARATRPHRCCAVFWSRKHQRRRD
NZ_CP009625_1627	90052	90120	CP009625	IQGAAHDRARWRSRRPYGLPHLR
NZ_CP009625_1628	89997	90140	CP009625	MLCGFLEPKASTPERLSMNSGRRTRSSALAISSAIWPSTSPIKRKVMW
NZ_CP009625_1629	90124	90231	CP009625	NARLCGSFQHQSSVRREGRLAAARAKARRRAGFRGQ
NZ_CP009625_1630	90144	90302	CP009625	FSTSIQRAPGRPPRSSESESAASRGISRAVKRRGIRHPPRSVLCQSAGTLRDG
NZ_CP009625_1631	90306	90389	CP009625	RTLQPGESVYRSIENRFDLPIHRQRIKV
NZ_CP009625_1632	89723	90418	CP009625	GPGFLNDIRAAADRIARRHQDEPPDLEGQRGEVCPPGKIVHHILDAGIFQPCQCHMRRELARVGGKTQALADALYFGLQGVESGRGRHARIDAVRFFGAESINAGEIEHEFRAPHTIERVGDLVGHMAFHISDKTQGYVVVFNINPACAGKAASQQRERKRGVARDFEGSKKTRHKASSSKRSLSERRHPSGRVKDTPTWRVSVSFHRKSIRFANTPSANQSLSPGASCLCS
NZ_CP009625_1633	90250	90462	CP009625	GILLEAFSVRAPAPFGTGKGHSNLESQCIVPSKIDSICQYTVSESKFESGSKLFMLLMGVIRPMSPCFANS
NZ_CP009625_1634	90393	90587	CP009625	VREQAVYAPDGRHPPDVPVFCKFLSAFSTDGMKLATIVSTPFSLGCIPSSSKSPFLVATPSRKNG
NZ_CP009625_1635	90591	90623	CP009625	SGTSYLRASLG
NZ_CP009625_1636	90490	90633	CP009625	NWPRSFRHPFHWDAFRPRAKVLSWLLHRRGRTGRAAHHICAPAWDRSG
NZ_CP009625_1637	90637	90690	CP009625	ICLHSLFPYWEGQPCLQG
NZ_CP009625_1638	90694	90747	CP009625	RKCRAPSALPAFHRDSFP
NZ_CP009625_1639	90651	90896	CP009625	SFPILGGATMPARMTEMPRAFSFASISSRFFSVISGWMPRSASFAPSSRITRLVPSGMDQSIRESPPVVVSPDTPAFSTVTS
NZ_CP009625_1640	90751	90909	CP009625	YPAGCRAAHRLRQVPGSPDWYHREWTSRYAKARRSWCRPIRPHFRPSPRSPCR
NZ_CP009625_1641	90900	90959	CP009625	PLSLSAFSSCCGKAAFDGRR
NZ_CP009625_1642	90913	90969	CP009625	APFQAAVERRHSTAEDSQP
NZ_CP009625_1643	90973	91110	CP009625	GCRRSPRSSPARAVRWAAHLQGLSVLLARLHLRPRQKVPKAKPEAP
NZ_CP009625_1644	90422	91153	CP009625	WASSARCPRVLQILERLFDRRHEIGHDRFDTLFIGMHSVLEQKSFPGCYTVEEERVERHIIFARQPGIDRVEFACIVFSHIGRGNHACKDDGNAARLQLCQHFIEILFRDIRLDAAQRIVCAKFQDHQIGTIGNGPVDTRKPAGRGVARYARIFDRHLVALVVERLFKLLWKGGIRRQKIASHEAVAEAHDLHLRELFGGQRIFKACRFFLRACTCGRDKKCQKRNQKRLEHRGCGNLEFETHH
NZ_CP009625_1645	91171	91203	CP009625	GVAGKCPPDFH
NZ_CP009625_1646	91210	91245	CP009625	SAQNKFIFMARA
NZ_CP009625_1647	91157	91300	CP009625	RPISEGLRANARQTFTDNLRKTSSFLWRGLKAVMATVPSCNPYRKKIA
NZ_CP009625_1648	91304	91348	CP009625	RKSLLARLSNWKTFT
NZ_CP009625_1649	91352	91384	CP009625	RSVTLPPQSMC
NZ_CP009625_1650	90963	91496	CP009625	PAMRLSPKPTIFTCESCSVGSASSRPVGSSCALALAAATKSAKSETRSALSIAAAGIWSLKRIIEDPYLRGCGQMPARLSLIICAKQVHFYGAGLRLSWQRSRPVTHIGRKSRDGKACWPDYRTGRRSPDARSRCLLSPCAEGRFPSYRTRPVGGYRWPVRFRQVHAPHGSGRSGTCR
NZ_CP009625_1651	91388	91507	CP009625	RAFPFISHPASRWVSLARPVPASPRSSWFWPVWNMSITAS
NZ_CP009625_1652	91541	91603	CP009625	ARIRLPPSGERISALCSSPSI
NZ_CP009625_1653	91500	91673	CP009625	RHREDCGRDDQPDERGSGCRLPGSEYRHCVPVLPFDSQYDGARKCRRAAGACRAQGCF
NZ_CP009625_1654	91619	91720	CP009625	RRSKMSPCRWSLQGAGMLLTWPNANCVLSALASA
NZ_CP009625_1655	91724	91804	CP009625	PIIHPNFRAANSSAWLSPAPLRQARKS
NZ_CP009625_1656	91677	91916	CP009625	RGRTRIACCRPWRAPDPLSIRTFGRRTAARGYRPRPCAKPENPDRGRADRQSGHGHGPPDRRPSFCQAARKWPHHGSGHA
NZ_CP009625_1657	91920	92003	CP009625	SVACRALRPGNSCALRSHRGAGAGGGHS
NZ_CP009625_1658	91288	92025	CP009625	EENRVTEKLVGPIIELEDVHLTLGHAASSVHVLKGVSLHIAPGQSVGIVGPSGSGKSTLLMVLAGLEHVDNGIVKIAGETISQMSEDQAAAFRGANIGIVFQSFHLIPNMTALENVAVPLELAGRRDAFDVAERELRAVGLGERLTHYPSELSGGEQQRVAIARALAPSPKILIADEPTGNLDTATGRQIADLLFAKQRENGLTMVLVTHDPSLAARCDREIPVRSGRIAEPVQGAGIPETQAVRA
NZ_CP009625_1659	92029	92244	CP009625	IRPGPFRLPFALHCAKCAAGFPVSIFFLPVSRLAWPPLAASIRLRARSVPASPRKARAYLAAISALRSISAR
NZ_CP009625_1660	92248	92355	CP009625	RPRNVPSSKNRARWRQAPPCAPWRVCRMVPTSRWWK
NZ_CP009625_1661	92359	92394	CP009625	RPWTTPIRSMGR
NZ_CP009625_1662	92398	92427	CP009625	RFRRSNRSPI
NZ_CP009625_1663	92431	92547	CP009625	RARRMALMAPPFPGIFWTGWGFRLAQGFCLVLKLSSCVR
NZ_CP009625_1664	91808	92551	CP009625	SRTSRPAIWTRPRAARSPTFFLPSSAKMASPWFWSRMIRRLPRAATGKFLCAPVASRSRCRGRAFLKRRQCAHEFGPVLFACPSLCTARNARRAFRFLYFSCLYRAWRGRHWRRQFGCALGQFRHHRARPEHTWRRYQLCAQSARGDARGTCLHRKTGQDGGKRHHALHGAYAGWFRPVAGGSEGRGRRLSALWDVEGFAAAIARRYDAREGWRLWRRRFQGFSGQDGAFAWRKGSAWFSNFRVACAD
NZ_CP009625_1665	92555	92794	CP009625	KRAGSSVFGLQFRPALPGLAGGPACRWPRPARKPGQSYLQGCAAGWCAGCGNRQCAAAGRDRFPGCGLEYPYACQCRAGA
NZ_CP009625_1666	92551	92826	CP009625	LKTSRIFCLRASISPRASWSRWRACMPLASSSPEAWSIIFTRLRCRMVRRMRQSPMCGGRPRPVSRMRAGISVRVPMPRRRLAPMSNVFRNS
NZ_CP009625_1667	92854	92913	CP009625	SSAVLALPMRCAPISTESAA
NZ_CP009625_1668	92917	92985	CP009625	SRLSSRSARPLVSLYWSILSRSW
NZ_CP009625_1669	92998	93267	CP009625	SALPSAWFWRRSFLMRRVRPLPLICRSQPAAGFSPARWRLPPSSALLPRLPSRSFRWAVPAIFLQRPCFANRGASSAAARPFSIWASRSC
NZ_CP009625_1670	92798	93307	CP009625	RQCRTFFAIPDAGRLDGADRRRCWRCQCGARLSRRKARRDRDFQVARRARSFRCTGLSYPDHGDRIDRHCHRPGSGGDHSLCDGCGPCRLSAGRSRRRVFPRRAGACRHLRPCYHACLRDHSAGPCPRYSCNGPVSRTGGRAARPPGPFLSGPRDPADCRIGRSCALCRL
NZ_CP009625_1671	93271	93528	CP009625	LPHWPVLRSMSPMTGISRPSSSFRPLLPLAYCGLSPMVFAGLPAARRVCALPHCGLRSATFIAPARLRPPWCFHWASASRSWWRLR
NZ_CP009625_1672	93559	93666	CP009625	RRTFRHRRQISSSWISRTRIWAISPNWCAASCRMAS
NZ_CP009625_1673	93670	93729	CP009625	PLAPCCAAGSSLSTARMCAT
NZ_CP009625_1674	93311	93799	CP009625	PAYRGHLHRFGHCCLWRIAACRRWYSLACPPRAACALYRIAACGRQHSSPRRAYALRGAFIGPRPHAHGGDCADRWQSAPPGDGEHSGTGARFLLRGYPEQGYGRFHQTGARHRAGWQADLWPHAARPDRRFQRPECARHENSTGSRVGSARRPGHYLCRKGS
NZ_CP009625_1675	93733	93813	CP009625	KFHRKPRGFCAATGALPLPKRFLKTQR
NZ_CP009625_1676	93803	93844	CP009625	KRNAERRRMVACRL
NZ_CP009625_1677	93817	93897	CP009625	AKAHGGLPIIAGNRWFPFPGAKARSLA
NZ_CP009625_1678	93848	93967	CP009625	RGTAGFLFRARRQGAWPEAWRQGDGQCAWPQHHRENRQLP
NZ_CP009625_1679	93919	93993	CP009625	RSMCLAATSPRKSPASVRCSGKRWR
NZ_CP009625_1680	93997	94059	CP009625	ISSWCSRPTPLPVRPRHGLRH
NZ_CP009625_1681	94063	94101	CP009625	QSPMARKTLRPMC
NZ_CP009625_1682	94114	94146	CP009625	RRHGPPLQPSA
NZ_CP009625_1683	93971	94171	CP009625	GAVGNAGDEFRHGVLAQHLCRCARDMACDTDNPRWREKPCARCAEASDEDMARHYNRQRERCARCCK
NZ_CP009625_1684	94175	94285	CP009625	PPQPACDRHSRCGFHRACRFRSGAGRGACCGQSRPRP
NZ_CP009625_1685	94150	94293	CP009625	AMRSMLQITSSASLRPPFALRLPSRLPLPFWCWAGRLLRAIAPASMMR
NZ_CP009625_1686	94348	94434	CP009625	WNICCLGSPRRFSRLSRAASRGGMSWWKS
NZ_CP009625_1687	94289	94564	CP009625	CGSAEDIGCHARHADRSLCDGIYAAWARHGDFRACRGRRRGVVCRGGNHEAESDFPAGRGPDDGCDRAGADRRFRPCGHMACAWPEACAGAA
NZ_CP009625_1688	92007	94571	CP009625	NAGSARMNSARSFSLALRFALREMRGGLSGFYIFLACIALGVAAIGGVNSVARSVSSGITAQGQSILGGDISFALNQREVTPAERAFIEKQGKMAASATMRSMARMPDGSDQSLVEVKAVDDAYPLYGTLKVSPQQSLADMTREKDGAYGAAVSRDFLDRMGLSLGARVLLGSQTFELRALIENEPDLLSSGFNFAPRFLVSLEGLHAAGLVQPGSLVNHIYKVALPDGAPDAAIANVRRQAATGFPDAGWNIRTRANAAPALSANVERFSQFLTLVGLTALIVGGVGVANAVRAYLDGKRGVIATFKSLGAPARFAVLVYLIQIMVIGLIGIAIGLVLAAIIPYATGAALAAYLPVAAGGGFFPGALALAAIFGLVTTLAFAIIPLGRARDIPATALF…
NZ_CP009625_1689	94501	94605	CP009625	PSVSALRAHGVCLARSLRRCCVACEIFVIERAGFG
NZ_CP009625_1690	94609	94692	CP009625	LLVSHGECVSIFKMWLHVFLQRLLVREG
NZ_CP009625_1691	94575	94703	CP009625	NFCNRTGRIWLTPCIAWGMRFNLQDVASRFFTAATCTRGLKSP
NZ_CP009625_1692	94586	94762	CP009625	SNGQDLVNSLYRMGNAFQSSRCGFTFFYSGYLYARVEIPIMNHRHAGVPPAAPGGNLCI
NZ_CP009625_1693	94696	94800	CP009625	NPHNESQACWGPASGAWRQLVHMSAPTPDGTRQED
NZ_CP009625_1694	94710	94847	CP009625	ITGMLGSRQRRLAATCAYERPDTGRDKARGLKSWLTFVIFRRSKGR
NZ_CP009625_1695	94825	94911	CP009625	YSGAAKAGRRRSRRCRHRSGPAQLYAGRL
NZ_CP009625_1696	94851	94916	CP009625	AALAPMQASIRACAAICWAFIT
NZ_CP009625_1697	94920	95063	CP009625	WQSAWPLPALPHSAPPCSPSPTRLSSSFFLQARCAGSLCSLRWRQCFS
NZ_CP009625_1698	95067	95198	CP009625	ASVSRAFPSARHRRSSGVMRRSWACRFRRSSSSSRARASCAPSS
NZ_CP009625_1699	94915	95250	CP009625	HDGNRPGRYRPCRIRHRRARPVQPGFPAASFCKPAALGHYARSAGGSVFPELPYPEPFRRHGTGDLLGLCGARGPVAFVDLHRLHGPEHRAHLLRDGCVLRRALALWLHDQA
NZ_CP009625_1700	95202	95276	CP009625	RLRPSARSRSMATRPSVTCPPWARS
NZ_CP009625_1701	95283	95360	CP009625	WGFSALSLLRWSIFSLAPPHCSLQSR
NZ_CP009625_1702	95254	95427	CP009625	PVRHGLVPDDGAFRPYPCFGGQYFPWLHRIAVCNLGDWRPDLCRPHRLRYAGNQGNVL
NZ_CP009625_1703	95376	95465	CP009625	SLQASPPTIRRKSRKCTMKATLPTRRAARS
NZ_CP009625_1704	95431	95538	CP009625	RRRCRHAGPQDRDGRAASLSRLHQYVHVPAPVHGQP
NZ_CP009625_1705	94766	95542	CP009625	APRHRTGQGKRIEVMADFRNIQAQQRPVGGARADAGIDQGLRSYMLGVYNMMAIGLAVTGLAAFGTAVLAQSNPAFQQLLFASPLRWVIMLAPLAAVFFLSFRIQSLSVGTAQAIFWGYAALVGLSLSSIFIVFTGQSIVRTFFVTAASFGALSLYGYTTKRNLSAMGSFLMMGLFGLILASVVNIFLGSTALQFAISVIGVLIFAGLTAYDTQEIKEMYYEGDAADTQGRKIVMGALRLYLDFINMFMFLLQFMGNRE
NZ_CP009625_1706	95469	95567	CP009625	WARCVFISTSSICSCSCSSSWATVNNQSGTGRR
NZ_CP009625_1707	95571	95615	CP009625	GQRKRCPFCFCPCVS
NZ_CP009625_1708	95546	95635	CP009625	SVRNRTEIRAAETLPFLLLPMRFLMHVGNV
NZ_CP009625_1709	95542	95673	CP009625	IISPEPDGDKGSGNAALFAFAHAFPDACWECLNSFSGSFHARHS
NZ_CP009625_1710	95619	95729	CP009625	CMLGMFKLIFRFLPCPSFVISSLPISKPSPPSIRKPC
NZ_CP009625_1711	95677	95748	CP009625	FPACRYRNHHRHLYASRADRYRLL
NZ_CP009625_1712	95639	96016	CP009625	THFPVPSMPVIRDFQPADIETITAIYTQAVLTGTGSYEIEPPTMDEMAKRFAAFADQGFPILVAEADGRVLGYAYASYFRVRPAYRWLAEDSILSPPMRRGRALASFCCANSSRGFPPLGFASCWQ
NZ_CP009625_1713	96020	96049	CP009625	SATANTILAR
NZ_CP009625_1714	95733	96059	CP009625	PVPAPMRSSRRQWTKWQSVLRHLRTRAFRSSSRRRMAGFWAMPMRAISASGQPIAGLPRIRSYRPRCEGAGHWQASAARTHRADFRPWVSPVAGSDRRRRTQYWLGEAA
NZ_CP009625_1715	96053	96136	CP009625	SCMKAWALPIADASRVRASSTDAGWTLC
NZ_CP009625_1716	95752	96195	CP009625	DRAADNGRNGKAFCGICGPGLSDPRRGGGWPGSGLCLCELFPRQASLSLACRGFDLIAPDAKGQGIGKLLLRELIARISALGFRQLLAVIGDGEHNIGSVKLHESLGFTHCGRIEGSGFKHGRWLDTVLMQLPLNGGRSTEPGPSPLS
NZ_CP009625_1717	96199	96288	CP009625	YTMQRRIRFRQASGSCRRRATRAPAHGHAS
NZ_CP009625_1718	96140	96313	CP009625	CNCRSMAGVQRNRDHRRFHNTQCNEGSGFDKLQALVEDAQHALQLMATLHDKAACGDN
NZ_CP009625_1719	96063	96317	CP009625	KPGLYPLRTHRGFGLQARTLAGHCADAIAAQWRAFNGTGTIAAFIIHNATKDQVSTSFRLLSKTRNTRSSSWPRFMIRPLAAITE
NZ_CP009625_1720	96321	96431	CP009625	APCFCWSFGFFSMRKSGTSLARRKMEKTARSERWSMA
NZ_CP009625_1721	96435	96467	CP009625	SRHAPVATMRP
NZ_CP009625_1722	96313	96507	CP009625	LNRPPVSAGASDFSQCEKAAPRWRGGKWKRPPGRKDGRWHNRAMRPSLPCGRKYSGSFQVHACQN
NZ_CP009625_1723	96317	96514	CP009625	IGPLFLLELRIFLNAKKRHLAGAAENGKDRPVGKMVDGIIAPCARRYHAAVNIQDLSKFMPVKTDR
NZ_CP009625_1724	96518	96562	CP009625	RRWPRPVKRNDFGRL
NZ_CP009625_1725	96578	96607	CP009625	KGRRIFIRCA
NZ_CP009625_1726	96471	96650	CP009625	IFRIFPSSCLSKLIVEGVGRGRSRGTTLAVSEVWDERDDESSFAALEISISFHSSRNASR
NZ_CP009625_1727	96654	96692	CP009625	CEQFQDRTGRTVF
NZ_CP009625_1728	96511	96741	CP009625	SLKALAAAGQEERLWPSLKYGMKGTTNLHSLRLRYPYLSIPAGMPPDNANSFKIGRAEQFFEHWPGKSDQGLFWTYM
NZ_CP009625_1729	96611	96754	CP009625	DIHIFPFQPECLPIMRTVSRSDGQNSFLNIGPESPIKGCFGLICSFHP
NZ_CP009625_1730	96696	96779	CP009625	TLARKVRSRAVLDLYVVFIRRWKQHMKI
NZ_CP009625_1731	96786	96818	CP009625	CFCEINSRPLC
NZ_CP009625_1732	96822	96878	CP009625	ISACLMIFSSINWVQNLVY
NZ_CP009625_1733	96919	96960	CP009625	LLAIFSPSLLRIPA
NZ_CP009625_1734	96903	97046	CP009625	LFVMVIAGHIFAFSTSYSGLIVAATSTCCLRRFGSGQSDPKPPAQRTT
NZ_CP009625_1735	96758	97111	CP009625	MEATYENIVMLLRNKFKAALLNKCVFNDIQFYKLGAKSCILANHEKRMTVCNGDCWPYFRLLYFVFRPDCGGNIYVLPETVRFRSVRPQAPRPKDYLNRTNFSARSKRNASSRPRSIR
NZ_CP009625_1736	97050	97157	CP009625	TEPTFPPDQSATPHPDPDRSDSLLQKLATMCCFVRE
NZ_CP009625_1737	96994	97194	CP009625	DGSVQVSPTPSPPPKGLPEPNQLFRPIKAQRLIQTPIDQIAFFRSLQPCVVLSANSRAIRRRRDASA
NZ_CP009625_1738	97198	97311	CP009625	TWRRHASVPANCRCAFLAEPRHSPSRLCASARRPEARS
NZ_CP009625_1739	97161	97367	CP009625	PRDQKETGRFCLNMAAPCIGPSELSLRVSCRTTAQPVTSLRFSSEAGSSILSGFPSHMPIVSISLTVLR
NZ_CP009625_1740	97315	97371	CP009625	AAFHPTCRSCRYRSPYCDR
NZ_CP009625_1741	97371	97430	CP009625	VMAFPAFSPSVMGMVAESRK
NZ_CP009625_1742	97405	97503	CP009625	WGWWPNRGNRTEPREPDPWASCLHRYRWKGVHR
NZ_CP009625_1743	97522	97557	CP009625	RARPACLRRSSH
NZ_CP009625_1744	97561	97599	CP009625	WPRHCVRLLPPRH
NZ_CP009625_1745	97449	97619	CP009625	TGSLGFLPAPISMERRPSLSCWMLTGTSSLFAAIFALMAAPLRPFASTAPLMMACGV
NZ_CP009625_1746	97653	97706	CP009625	EFCRSVLSWVASVSRQPM
NZ_CP009625_1747	97606	97719	CP009625	WLAAYRSSWHEKRCDRNSAGRYCPGWPAYRASPCNPNN
NZ_CP009625_1748	97719	97814	CP009625	LTWNESASTLGSSAYLAKFLSAGGQDLQPWLV
NZ_CP009625_1749	97115	97861	CP009625	PSSEACNHVLFCPRIAARSEGDGTLLLEHGGAMHRSQRIVAARFLQNHGTARHVFALQLGGRKLDLERLSIPHADRVDIAHRIAIGDGFSGILTLGDGDGGRIAEIEQNHVNRIPGLLACTDIDGKASIVELLDANGHVQLVCGDLRIDGRAIASVCFHRAIDDGLRRIDHLGMKSVAIGILPVGIVLGGQRIAPAHVIPIIDVERKRQHIGIVGIFGEILVGGRAGFAALAGVKLQHGSCLVAILRSG
NZ_CP009625_1750	97723	97872	CP009625	RGTKAPAHWDRRHIWRNSCRRAGRICSPGWCKAPARQLPCCHPALWLIPG
NZ_CP009625_1751	97865	97951	CP009625	SLDENTAGERQSHNRADTPPSRQMRTGWP
NZ_CP009625_1752	97973	98005	CP009625	GLEYHVSFTLQ
NZ_CP009625_1753	97818	98048	CP009625	SSSTAVALLPSCALADPWMKTQPVNVSPITAQILRHPGKCAPVGRRSLPKDRAWNITSVLPCNNCRCHLLCKKDCNQ
NZ_CP009625_1754	98070	98099	CP009625	GLAQGVPQLP
NZ_CP009625_1755	98045	98176	CP009625	SIGIHVAVRLGAGRAAIAIVVPILGAPKEKPPDFSGGSPFLFRV
NZ_CP009625_1756	98103	98180	CP009625	WCPYWAHQKKSRRISPAALHFYFASD
NZ_CP009625_1757	98184	98231	CP009625	ATRSRRTVCRMPPFFM
NZ_CP009625_1758	97906	98265	CP009625	PRRYSAIPANAHRLAVGLFRKIGPGISRQFYPAIIVAAIYYVRRTVINRNSRCGEAWRRACRNCHSGAHIGRTKRKAAGFLRRLSIFISRLIKRRGHAERSAGCRRSSCNQARPAYRCGR
NZ_CP009625_1759	98235	98297	CP009625	SSSSSVSMRQMSGTFFTVPSA
NZ_CP009625_1760	98269	98301	CP009625	VELSSRCHRHR
NZ_CP009625_1761	98305	98355	CP009625	WKLRPAGAGAHQPGLRW
NZ_CP009625_1762	98301	98603	CP009625	VMEASTRWRGRTSARPSMVTISSPLRPSDCQLVPSSKTKGTIPMPTRLERWIRSKDCAITAFTPSRLVPLAAQSRDEPLPYSTPAKTTSGTPSALYSMAAS
NZ_CP009625_1763	98377	98751	CP009625	GPATASLCLPRRRRARYPCRRGWSGGYAQRTARSRPSRRAGWCPWQPSRATNRCHIRRLRRRRAAHPRPCIPWPRHRSTSLSSTDSGWCSRLHVRFRPACGCGYGYLRKCRASSLHGCRDVCRTG
NZ_CP009625_1764	98755	98811	CP009625	SRRRPRHGRADICPQATAP
NZ_CP009625_1765	98815	98844	CP009625	WNRQARYGRS
NZ_CP009625_1766	98848	98883	CP009625	SCHRTDPECGRP
NZ_CP009625_1767	98646	98927	CP009625	PPSRPFSPSMWLRIRIFAKVPRIITSWLPRRVPYWLKSATATPWSSRYLPAGDCALMEPAGEIWSVVILSPNRPRMRAPLTSPIMPAVLPMPTK
NZ_CP009625_1768	98887	99018	CP009625	RRRSCRQSCPCRRNKAGSAHRSNCRPMHRSDRREPERPASWRRP
NZ_CP009625_1769	99022	99057	CP009625	THPHIFPRKACG
NZ_CP009625_1770	98994	99116	CP009625	TACQLASPLNTSAYFSEKSLRVTFLAMKSWISCVEGQISRR
NZ_CP009625_1771	99120	99221	CP009625	TGLPSLSSPSGSLVRSFVTVPARAWATTSGGEAR
NZ_CP009625_1772	99076	99291	CP009625	SPGFPAWKARYRADRPDCRPCLRQAVPWSGPSSPCLPGHGRRRAAARQGNWPAHPAKRGLQSYDCPKALQPR
NZ_CP009625_1773	99310	99381	CP009625	SSWRSGPATDRNCRCRSCSRSRRG
NZ_CP009625_1774	99225	99428	CP009625	LACTSGETRPSKLRLPESTAAAMRPFSLIVLEIGAGNGPELPMQVVQPKPTRLKPSASRSFWRPASSR
NZ_CP009625_1775	99385	99468	CP009625	SRARRDPSGGRRLRDRRRRPASREQARS
NZ_CP009625_1776	99490	99567	CP009625	GPWRQRCGQEGQRRSARSGSRCWCTT
NZ_CP009625_1777	99432	99626	CP009625	AATTCEPGASEVLTHGFVLRPLATALRARRPAAISTLGFEVLVHDVMAAITTSPWPRSKFSPSTG
NZ_CP009625_1778	99583	99780	CP009625	PHRHGQDRSFHPRRDSGWSGPWSSCIRFQARSRSRSRCFPVGCGLPGASGRPSTARHRPCRARERR
NZ_CP009625_1779	99630	99833	CP009625	RVVWPVVFLYSVSSEVAKPEPMFSSGMRPSGRFGPAIDGTTSPMSSSRTSVKTGSAELESRHMPCARQ
NZ_CP009625_1780	99784	100047	CP009625	RPDLRSWNRATCPVRGNRLRPVRDDVRRGRSCSYISAFPGQPGRSRRLHHIPAPYCRWSHGLRATCCRGPRRRIRRTCRRRPSCAASA
NZ_CP009625_1781	100117	100206	CP009625	LPAEAWKPAGQAWPLQLRYRRRPSPERQGH
NZ_CP009625_1782	99837	100250	CP009625	ASTSSRRCSSRPVMFIYFSVSWSTGKKPQVAPYSGPILPMVARSASDMLSRPAPKNSTNLPTTPFLRSICVTVSTRSVAVTPSLSLPVRRKPMTSGRSMETGWPSMAASASIPPTPQPRTPRPLTMVVWESVPTQVSG
NZ_CP009625_1783	100210	100260	CP009625	PWWCGNRCPRRCRDRRG
NZ_CP009625_1784	100254	100316	CP009625	ARVTPSSSLVQTAWARYSRFT
NZ_CP009625_1785	100264	100359	CP009625	RRLLPWSRRPGPDIPDSPDGRCRCRAERRGNS
NZ_CP009625_1786	100320	100391	CP009625	WQMPVPGGTTRKFLNACWPHLRKR
NZ_CP009625_1787	100384	100467	CP009625	GSGSVRHCADIPDRHCAGKPAGCRNRPR
NZ_CP009625_1788	100543	100587	CP009625	CRRASQPDPPRRERR
NZ_CP009625_1789	100413	100619	CP009625	YSRSTLCWKASGLPKSSTMTEWSMTRSTGTSGLIFSGSPPSALMPSRIAARSTTAGTPVKSCISTRVGR
NZ_CP009625_1790	100591	100689	CP009625	SPASARASGDRRFQRQPCRGRQATWRHFRCPTS
NZ_CP009625_1791	100623	100799	CP009625	AISAPALPRSASHLATFSMSDFLTERSSSKRSRFSSRTFMEKGRLEMPARPFFSASVRL
NZ_CP009625_1792	100693	100845	CP009625	RSGRPRSGAGSQAEPSWRKEDWKCLPGRSFRLPSGCNRHIPCPPRKGFCGI
NZ_CP009625_1793	98180	101002	CP009625	LSDEVTQNGLQDAAVLHVIKLVQRIDAADEWNFLHGAIGIGDGSFDPLARAHISQAFDGDDLVALEAQRLPACAFLEDEGHDTHADEVGAVDTLKGLRDHGLHAEQVGALGSPVARRTVAIFDACEDDERHTLGLVFHGRVIDRHLFLRRIVDGVAAFTSVFAQHVVADTDICESAAHHHFMVAATCAVLVEVGDGHAMVEQIFARRRLRLDGTGRRDMVGRDLVTEQTQNAGALDVADHAGSLAHADEIRRVLHIGRIVVPCIGLTGGNLNGLPVGVALEHIRIFFREKLAGDVLGDEVLDFLRGRPDIAQIDRIAVLVFAKRFLGQVLRHRACQGMGDDERRRGKVIGLHIRRNAAFKVTIARKHCSRDEALFIDRLGDRGRQRTGIADAGRAAEAD…
NZ_CP009625_1794	100806	101045	CP009625	TYSLPPTERVLRHLKLSICDTAFVLHATGRKTRTNASAAFQGRAKVRVQSFPLSVPKLALTRGIKFEIGQKWFPRRPLAW
NZ_CP009625_1795	101006	101056	CP009625	DRPKMVSTPTAGVVALI
NZ_CP009625_1796	101049	101093	CP009625	LSYREFPKTIPDRFS
NZ_CP009625_1797	101097	101174	CP009625	IRPLAAKCCDMFGELRFNRFGRPDQV
NZ_CP009625_1798	101072	101197	CP009625	NDSRQILVNSAPCGEMLRYVRGAAVQSIWAPRSGLKRGLRGV
NZ_CP009625_1799	100849	101205	CP009625	SCRFATLRSSFMLLAGKPGRTPLLRFKDAPRCGCSHFRCPSRSLRSQGASSLRSAKNGFHADRWRGSSHIESFLKRFQTDSREFGPLRRNVAICSGSCGSIDLGAPIRSETGFAWGLKW
NZ_CP009625_1800	101209	101307	CP009625	RCGLKPKIWQANVAAKPSSRTCLSPLAQVKHSL
NZ_CP009625_1801	101311	101385	CP009625	PDRTVLANPHCCESSAASSLPKRAR
NZ_CP009625_1802	101395	101457	CP009625	PRERRLCPCVLPATIWVIKMQ
NZ_CP009625_1803	101222	101515	CP009625	SRKSGRRTWRRNHLLALVFHHWHRSSTRCDRTERFWQIHIAANHLRPPRSRSGRGETDRGNADCARACCLPLSGSSKCNEARAQRAREPPVLAEVQRR
NZ_CP009625_1804	101461	101634	CP009625	SPRSACARTSCSGRSSTAVKPSISARHWRRWIWRVWNTCLSAIFPPDRNGVFPLPSCL
NZ_CP009625_1805	101519	101662	CP009625	SPRYRRGTGGGGFGGCGTPAFRLSFHRTETACFHCQAACEPSPALDCR
NZ_CP009625_1806	101638	101742	CP009625	AIARSGLSMNRLPVSTRRPKPALQNLCANICARTA
NZ_CP009625_1807	101666	101800	CP009625	TDCRSRQGVRSPLCRTYARTYAPGRHDYRRDPYSVRAGRRHFDNG
NZ_CP009625_1808	101178	101855	CP009625	NGVCVGFKVVEMRLEAENLAGERGGETIFSHLSFTIGTGQALVVTGPNGSGKSTLLRIICGLLAPEAGEVKLTEGTQIVPVRAACHYLGHQNAMKPALSVRENLLFWQKFNGGEALDIGAALEAVDLAGVEHLPFGYLSTGQKRRVSIAKLLVSHRPLWIVDEPTAGLDKASEARFAELMREHMRQDGMIIAATHIPLGLDGAISTTGNALVRSLDMAAFSVEDIA
NZ_CP009625_1809	101859	101915	CP009625	CWPCSFAICALVCALAAAR
NZ_CP009625_1810	101773	101973	CP009625	GWTAPFRQRVTRWCVRLIWPLFRLRISPDAGPVPSRYAPWFARWRRRADRHPVLPRGDFCDALRRRA
NZ_CP009625_1811	101955	102098	CP009625	CPSASGLTSTFWRASARPCFGSARFWRRFLVSTGCFRPIARMDRSTFF
NZ_CP009625_1812	102102	102140	CP009625	SARTGTCWPSPFS
NZ_CP009625_1813	102144	102212	CP009625	NALPIGWQACCRWWWPRPCSASS
NZ_CP009625_1814	102216	102248	CP009625	IWMQRPLVPRR
NZ_CP009625_1815	102252	102344	CP009625	RFWSARLPLPSSARWGRRWRWHCRAVGCLFR
NZ_CP009625_1816	101977	102408	CP009625	PQPSGAHRPGHALDRRAFGDASWSRPAVSGRSRGWIARPSFDRRGPAHAGLHRFREMRCPLGGKRAAAGGGLAHARPLHEYGCNGHWCHGADASGRHACHCLHRRGGGGAGGGIAARWAACFGDCAATHHSGAYFRRLRLLWRD
NZ_CP009625_1817	102348	102440	CP009625	LCCHSPFRCLFSASPPPMARLMPLHRSLRLF
NZ_CP009625_1818	102444	102503	CP009625	FLPHSPCFLRFWVRWRPVPH
NZ_CP009625_1819	101846	102520	CP009625	GYRLMLALFLRDMRLGLRAGGGALIGILFFLAVISVMPFGVGPDLNLLARIGPAMLWIGALLATLLGLDRLFQADREDGSLDLLLIGADRHMLAFTVFVKCAAHWVASVLPLVVASPMLGLFMNMDATAIGATALTLLVGTPAIAFIGAVGAALAVALPRGGLLVSVIVLPLTIPVLIFGVSASYGATDAVAPFFAPFLILAALTLFFAVLGPLAASAALKNSAD
NZ_CP009625_1820	102412	102543	CP009625	CRCTVLCAFSDSCRTHPVFCGSGSVGGQCRTEKFGGLTQLIAVN
NZ_CP009625_1821	102507	102578	CP009625	KIRRIDAVDCGQLNDIGGKAKYRP
NZ_CP009625_1822	102547	102612	CP009625	TISGVKLNIDHDERRRKNCKLA
NZ_CP009625_1823	102585	102794	CP009625	KTPQKLQAGLIWPIPHASLPLRAGLCPGLGWHRQSFLLSGFTWFSCRRTIISRAARCASCIFMCLSRGSP
NZ_CP009625_1824	102616	103041	CP009625	SGQSHMLPCLCGQGCALAWAGIGNLSCCRALHGFPVAGRLSAGQHGAHHVYSCAFRVALHDVLFDHGCFLAWHTGLAAPAGRCFGACRGSHRRGVHGTGACHRLAMGQAHVGNMVGMGCAAHLGFCPLSHVSRHYCALARHG
NZ_CP009625_1825	102798	103067	CP009625	CAIRSWLFPRLAHWSGGTRWPMFRCVPRLPSARCSRHWRLPPARYGASPCGEHGGYGMRGSPRFLSSFSCISALLRSRAPWMTRQEAQSP
NZ_CP009625_1826	103071	103211	CP009625	QCSRSSASSMCRSSNSRSIGGIRCISLLPYFVSTAQPSTAPCCARFS
NZ_CP009625_1827	103215	103253	CP009625	WLSASRFCSSRCI
NZ_CP009625_1828	103045	103266	CP009625	PGKKRKARSSAHARRLHQCADHQILGRLVEYAASACFRISSRRPNHRRLHAAPAFRDGYRLHAFVLHAAYDGDA
NZ_CP009625_1829	103257	103298	CP009625	WRCVMKSGAAAWRR
NZ_CP009625_1830	102575	103363	CP009625	TMMKDAAKTASWLDLANPTCFLAFAGRVVPWLGLASAIFLAVGLYMVFLSPDDYQQGSTVRIMYIHVPFAWLSMMCYSIMAVSSLGTLVWRHPLADVSVRAAAPIGAVFTALALATGSLWGKPMWGTWWVWDARLTSVFVLFLMYLGIIALSRAMDDPARSAKPVAVLTLVGFINVPIIKFSVDWWNTLHQPASVFRLDGPTIDGSMLRPLFVMAIGFTLLFFTLHMMAMRNEIWRRRVASMKKLAARNVDRNRAGQVEEGAL
NZ_CP009625_1831	103367	103441	CP009625	AIIWASSSLPTASRLPHLPSPSAGY
NZ_CP009625_1832	103302	103445	CP009625	KNWRLAMWTAIAPGRWRRARYEQSFGLHHRFLRHHGCRTCRHHRLDID
NZ_CP009625_1833	103449	103481	CP009625	PAHPEKRAEAA
NZ_CP009625_1834	103485	103523	CP009625	GAGRAPPFCKSPR
NZ_CP009625_1835	103273	103533	CP009625	NLAPPRGVDEKTGGSQCGPQSRRAGGGGRAMSNHLGFIIASYGITVAALAVTIGWILIDQRIQKNELKRLEAQGVRRRSAKAPGKAQ
NZ_CP009625_1836	103537	103602	CP009625	PKQPKNPPRRKSAQAGWPSCHC
NZ_CP009625_1837	103475	103657	CP009625	SGLRRRACAAVLQKPPVRHNDRNNRKTRRAEKARKLGGPPAIADFRRAGRGFRGTASVGQG
NZ_CP009625_1838	103615	103680	CP009625	GWPRFSRYSFCRARITASFRRY
NZ_CP009625_1839	103732	103773	CP009625	CAMARQFRASTAKT
NZ_CP009625_1840	103777	103857	CP009625	KRGRGASLPWSMSGVRGACPAVRSTRS
NZ_CP009625_1841	103661	103942	CP009625	QHHSVGIDRQAGAVDQSAARGRADARWRASFGLQQRRPENGAGGQAYPGQCLGFVVRALPSGAPAPDGNRQGRAHPRGWHQLQGPTGKCASFSG
NZ_CP009625_1842	103861	104094	CP009625	WKSPRTSASAWLASITRTNRKMRVVFWVISAIRLPPLAPTAPDAPPSNGASMAYRKPSSSIRLARSSTSMSAHLRRNR
NZ_CP009625_1843	103527	104141	CP009625	GTMTETTEKPAAQKKRASWVALLPLLIFVGLAAVFAVQLLSGKDNSIIPSVLIGKQAPLTNLPPVEGLMRDGAPVSGFNSEDLKTGPGGKLTLVNVWGSWCVPCRQEHPLLMEIAKDERIRVVGINYKDQPENARRFLGDLGNPFAAVGADRAGRSAIEWGVYGVPETFLVDQTGKIVYKHVGPFTPESVKNDLLPAVEKALQQR
NZ_CP009625_1844	103946	104200	CP009625	SRQSVCRRWRRPRRTLRHRMGRLWRTGNLPRRSDWQDRLQACRPIYAGIGEKRSAACCGKGSSTTIEHFRAKSVKRLRGEISPLD
NZ_CP009625_1845	104169	104207	CP009625	NAYAGKSVHWTDF
NZ_CP009625_1846	104098	104238	CP009625	KTICCLLWKRLFNNDRAFSSQKCETPTRGNQSTGLISDPASIRRIMR
NZ_CP009625_1847	104229	104276	CP009625	DNAIKQIVRAAPTIPF
NZ_CP009625_1848	104255	104305	CP009625	SGSNDSVLTGTALEFLK
NZ_CP009625_1849	104251	104382	CP009625	LERLQRFRFNRNRSGISKMKSPAFPRSWSSNFRGQFNGRGFCFS
NZ_CP009625_1850	104304	104447	CP009625	NEKPRIPPKLVVQLSGAVQWAGLLLFLIIDQSGSFRTAPLAALVAIAA
NZ_CP009625_1851	104386	104589	CP009625	LSINPAAFAPRPWRHLSPLPHRLSAQWRFYACVPLPVSSLLHPARRGVRQVWRRQRQGGSCGSECRYR
NZ_CP009625_1852	104309	104668	CP009625	KAPHSPEVGRPTFGGSSMGGAFAFLNYRSIRQLSHRAPGGTCRHCRIGFQRSGDFTLAFLCRFPACCILLGAAFGKCGVVNGKVDLAVRNVDIDDIAFAHQTDRAAFGCFRRNMADGKAR
NZ_CP009625_1853	104593	104694	CP009625	YRLRAPDRSCRLRLLPAKHGRWKGPMNRPRNVRR
NZ_CP009625_1854	104451	104735	CP009625	AFSAVEILRLRSSAGFQPAASCSARRSASVASSTARWILRFGMSISMISPSRTRPIVPPSAASGETWPMERPDEPPEKRPSVISAQALPRPFDFR
NZ_CP009625_1855	104751	104789	CP009625	SISCIPGPPRGPS
NZ_CP009625_1856	104701	104817	CP009625	VRRLCRGPSTSDSWSGRAFPAFRGRRAGLHSGSARCRPA
NZ_CP009625_1857	104793	104951	CP009625	RISTMSPGLILPFKMPSTAESWLSKMRAGPENFRMESSTPAVFTMQPSSARLP
NZ_CP009625_1858	104821	104979	CP009625	SCRSKCQAQPNPGFQKCGPGRRISGWNRPRLPSSRCSRLPPDCRKARPSRHPG
NZ_CP009625_1859	104672	104995	CP009625	TARETSVGDKCAGFAEALRLQIAGRVEHFLHSGAAARAFIADQHDVARLDLAVQNAKHSRILAFKNAGRAGEFQDGIVHACRLHDAAVFRQIAVKHGQAAILAESVFL
NZ_CP009625_1860	105007	105054	CP009625	RLFRGRCPPCRSAAPG
NZ_CP009625_1861	104955	105095	CP009625	STAKPPSWLKACSFERMTPFSRSVSTLSKRRSWLKATCVGTPPGAAE
NZ_CP009625_1862	105099	105140	CP009625	NLCTISLFVRVTSQ
NZ_CP009625_1863	105058	105153	CP009625	KPPASARRRERRNRICAPFRCLCALHPNDQAP
NZ_CP009625_1864	105157	105231	CP009625	RAFRCARSGCWWSAGPHCRAVRECP
NZ_CP009625_1865	105144	105245	CP009625	SSALASVSLCTVGMLVVSRPALSSCPRMPMMPPA
NZ_CP009625_1866	105235	105339	CP009625	CRRHDARLPCEPTTRRAPPCTAPARGATDGLYPPW
NZ_CP009625_1867	105267	105488	CP009625	TDDTAGATLHSTGTRRDRRSISAMVKSISASCAAASRCRTVLVEPPMAISSVIAFSKAEKVAMERGSTLSSSCS
NZ_CP009625_1868	105343	105606	CP009625	NRFPLPAQPRADAEPYWSNRPWRYRASSRSRKPRKWRWSAAAHFRHPARNSGGRDRRSGGQLRRRGACGLHGWRASNHCRAATGRALR
NZ_CP009625_1869	105495	105701	CP009625	RRARSTIRWPASTKRRLRSAWVASVEPLPGSDRPSASVRQFIELAVNMPEHDPQVGQAERSIAFTCSSV
NZ_CP009625_1870	105634	105750	CP009625	TCPNTTHRSGRRNAQSPSPARRYNGRRPPPPWRPRGRAS
NZ_CP009625_1871	105754	105819	CP009625	QNPPTRPCLLPSAHRRRTRPEY
NZ_CP009625_1872	105823	105852	CP009625	DAAPPSACRA
NZ_CP009625_1873	105856	105903	CP009625	SCRNWRCRPSHRRNAH
NZ_CP009625_1874	105705	105953	CP009625	WSSAAATMASTRSSFLTESSHTTLPASIGPPETNTTGILRRSAAISMPGVILSQLEMQTIASAQCALTIYSTESAMSSREGSE
NZ_CP009625_1875	105934	106005	CP009625	AHGRGANRACRHGPWRCRHRPQWY
NZ_CP009625_1876	106009	106098	CP009625	IPWRRRPHFRFRARRAGRDPSDAHGRARTG
NZ_CP009625_1877	104999	106165	CP009625	ADDAFFAVGVHLVEAPLLAESHLRRHAAGSGGIEFVHHFAVCARYIPMIKRLSERFAVHGRDAGGQQARIVELSENAHDAAGMMHVFHVNRRHGGRHLAQHRHAARQTVYIRHGEIDFRFLRSREQMQNRIGRTAHGDIERHRVLESRESGDGARQHTFVILLVIAAGEIDDQVASFDEEALAVCMGGERRTIAGQRQAERFGKAIHRIGREHARTRPTGRAGGTLNRLHLLVGIMVVGRRHHGVHEVELLDRILPHDLACFHRPTGDEHDRNIETQRRHQHAGRDLVAIGDADHRIGAMRIDHIFDRVGDELTGGERIEHAVMAHGDAVIDRNGIEFLGDAARTFDFARDELAEILQMHMAGHELGERVHHGDNRLAEILILHAGGAP
NZ_CP009625_1878	105957	106217	CP009625	SMPSWPMAMPSSTAMVLNSLATPPALSISRATSWPRSFRCTWPGTNWVNEFTTAIIGLPKSSSFMPVARHRPRAPAILRPWVVVRER
NZ_CP009625_1879	106169	106240	CP009625	AARAGHIAAMGGCTRTIRRHFQTF
NZ_CP009625_1880	106123	106266	CP009625	SACRNPHPSCRWRAIGRARRPYCGHGWLYANDKEAFSNLLGTILTSPI
NZ_CP009625_1881	106221	106313	CP009625	GGIFKPFRNYSNFTDMTEPLSPSKAQIAPYC
NZ_CP009625_1882	106317	106358	CP009625	KMGHLRVCAQQKGV
NZ_CP009625_1883	106256	106381	CP009625	LHRYDRTALAEQSANCPILLKNGPFAGLRSTERGLERFRRFR
NZ_CP009625_1884	106362	106397	CP009625	SGSGDSVKQEPL
NZ_CP009625_1885	106401	106460	CP009625	LLVCRIVRRIKAGSEISPMG
NZ_CP009625_1886	106270	106473	CP009625	QNRSRRAKRKLPHIAKKWAICGFALNRKGFRAVPAIPLNRSHSNYLFVALSDASRRDQKSVQWADFPA
NZ_CP009625_1887	106385	106543	CP009625	TGATLTTCLSHCPTHQGGIRNQSNGLISPRRRFALLLEMLQRAAVLQTPASAI
NZ_CP009625_1888	106464	106559	CP009625	FPRVDASHFCWKCSSVRRFCKRQLQQSSMFLL
NZ_CP009625_1889	106477	106818	CP009625	TLRTFAGNAPACGGFANASFSNLACSCYKAKDFKRKTQRNFFVRTAPDGQLCVREKHGRIQKRIGRLHPLFGGFAKLWRQAVGMVLGCKAAAAALQIGPLQFWPKAKLHADGIG
NZ_CP009625_1890	106547	106996	CP009625	HVLVIRQKILSVKRNEISSFAPRPMANYACARSMAASRSALAVFIRCSAASRNCGGRRSGWFWAAKRRRQRCRSARFSSGPRPSSMRMASGDWQAMRRAMPSFPCSACCCSGGSISNRSEGLRGEKLFFMGAPKPAENTAQANGICGARG
NZ_CP009625_1891	106822	107010	CP009625	LAGHAQGDALVSLFGLLLFGGIDIEQERGIAGRKAVFYGRTKTGGKYGASKRHMRGAGVNHRV
NZ_CP009625_1892	106584	107099	CP009625	NATKFLRSHRARWPIMRAREAWPHPEAHWPSSSAVRRLRETVAAGGRDGFGLQSGGGSVADRPASVLAQGQAPCGWHRVIGRPCAGRCPRFLVRPVAVRGDRYRTGARDCGAKSCFLWAHQNRRKIRRKQTAYAGRGGEPPRLRPPQPVSARLQNRQARGCIVAVCTSGDAG
NZ_CP009625_1893	107014	107172	CP009625	GLLNLFQHGCKIVRHGAASLRSAHQATLDEKAVASVRVSTDGGIGFWKTGISG
NZ_CP009625_1894	107000	107215	CP009625	TTASEASSTCFSTVAKSSGTGLHRCGLHIRRRWMKRRSQVSVSARMAVSASGKPAFRDSGPQGVAANRRPYG
NZ_CP009625_1895	107219	107281	CP009625	PRRYFGFSAGPAPVPHPRLRD
NZ_CP009625_1896	107285	107317	CP009625	RPEWRHRLPAG
NZ_CP009625_1897	107176	107568	CP009625	RAARRGGKPPPVWMTTKIFRLFSRSSTGSTSPSARLTSRMAASTSCRLMRSIACRTVPTGPTTVPLASSTVAATSRATKTSSSTTSIRLCSRSFINFFCCLLGAFVFKTFRQDGLQAENAQTQAEFPFPAG
NZ_CP009625_1898	107103	107582	CP009625	KGGRKCPCQHGWRYRLLENRHFGIAGRKAWRQTAARMDDHEDISAFQPVQHRFHIPVCEIDVQNGGIDFLPVDEIDRLPHGADRSDNRAIGILDSCGDIEGNEDFVLHHKYPPMFEIVHQFFLLPPRGLCIQDLQTGWSSGRECANTSRVPFSGRIICKW
NZ_CP009625_1899	107324	107647	CP009625	DRSPAARCRPVRQPCHWHPRQLRRHRGQRRLRPPPQVSAYVRDRSSIFSAASSGPLYSRPSDRMVFRQRMRKHKQSSLFRQDNLQMVNQIFTGGEVAGGIPAAKIRTR
NZ_CP009625_1900	107651	107704	CP009625	KSALSASARYLEYQERFR
NZ_CP009625_1901	107572	107739	CP009625	FANGESNLYWRGGCGRHTRSQNQNAVKVSVVSERTIFGISRTFSLMNFPISSFSAM
NZ_CP009625_1902	107743	107778	CP009625	IFASRSNSPLVE
NZ_CP009625_1903	107782	107826	CP009625	SSDTISRWKSVSATS
NZ_CP009625_1904	107830	107949	CP009625	VLPGAHCNCRKTGFMSFPFTTKRQCVFDRTVPYWHRTHGV
NZ_CP009625_1905	107711	107995	CP009625	IFRYPRSRQCRFSPAGRIRRWWNKVPTRFRAGRAYPRLHRSCREHTAIAGKRVSCLFLSRQSASACSIVPCRIGTAPMAFEGFKHAHAAEIKSVS
NZ_CP009625_1906	107980	108030	CP009625	NQERFMIPAGRWWAIRF
NZ_CP009625_1907	108034	108123	CP009625	KPLRKCCGCIWPPPWWRVLVVRNSSSSSAT
NZ_CP009625_1908	107586	108164	CP009625	IKSLLAGRLRAAYPQPKSERGESQRCQRAHDIWNIKNVFVDEFSDILVLGNVDFRQQVEFAAGGIKFRHDFALEERIRDFIGLAGSTLQLQENGFHVFSFHDKAPVRVRSYRAVLAPHPWRLRGSSTLTRLKSRAFHDSCGQVVGDTVLKALAKMLRMHMAASVVARIGGAEFIIFFGDMKAEEVFCPYQTTS
NZ_CP009625_1909	107999	108238	CP009625	FLRAGGGRYGSESPCENAADAYGRLRGGAYWWCGIHHLLRRHESGGGFLPIPNHKLIRHDSLALHGAKKPWTDVFRGGTR
NZ_CP009625_1910	108127	108249	CP009625	KRRRFFAHTKPQVNSSRQPGSSWCQKTVDGCISRWNTINLR
NZ_CP009625_1911	108248	108280	CP009625	GDDRECAANHV
NZ_CP009625_1912	108284	108322	CP009625	EWGRGDSGSFPIS
NZ_CP009625_1913	108262	108330	CP009625	VCRKSRIRMGAWGFWQLSDIMMA
NZ_CP009625_1914	108168	108377	CP009625	FVTTAWLFMVPKNRGRMYFEVEHDKFKVMIVSVPQITYKNGGVGILAAFRYHDGLMPLRPLICALADVCP
NZ_CP009625_1915	108334	108417	CP009625	CRFVRSSAHWQMFALRVVPVSMELPEPL
NZ_CP009625_1916	108421	108480	CP009625	PFVLSHFPTQNRFTLLLEMV
NZ_CP009625_1917	108326	108526	CP009625	WLDAASSAHLRIGRCLPLEWFLFQWNCRNRSNHLFCRIFQRKTVSRFCWKWSKYRLECHKQEFFAVR
NZ_CP009625_1918	108530	108580	CP009625	NFCPCSLHSPFSCPLPR
NZ_CP009625_1919	108381	108626	CP009625	SGSCFNGIAGTALTICFVAFSNAKPFHAFAGNGLNTGWNAINRSSLQSDEIFARALSIRHSPVPCRDDLAFGGDECLGKGAA
NZ_CP009625_1920	108605	108751	CP009625	MPRKRRSLNGLTPQPGWNSVATWRRWNGSATIRQNSRWTRFWPMPFPTR
NZ_CP009625_1921	108639	108824	CP009625	PRNPAGTALRRGGDGTDQPRSGKILGGQGSGLCLFRPGDEEKHHPGRWRGLSQPRTLVQAFL
NZ_CP009625_1922	108505	108927	CP009625	TGVLCSPMKFLPVLSPFAILLSLAAMTLPSVAMNASEKAQLERLDPATRLEQRCDVEAMERISHDQAKFSVDKVLAYAFSDPVTKKNTIRADGAAFRSREHWYRLSYNCKTDDEHINIQSFSYGIGSEVPQDQWDKHYLVP
NZ_CP009625_1923	108755	108943	CP009625	RRKTPSGPMARPFAAANIGTGFPITARRMTSTSTSSLSATGSAAKCRRTSGTSTISSHKTRTR
NZ_CP009625_1924	108931	109092	CP009625	DQNPISLTRRFWSSHAAMEYFPTQNRNGPILRRCLRDKPKAASLPWPYGRLPDG
NZ_CP009625_1925	108843	109127	CP009625	RAHQHPVFQLRDRQRSAAGPVGQALSRPIRPEPDKLDPSVLVKPCGDGVFSNAKPQRAYSSAVSARQAESSVTSLAVWSASRWLRVACPPLSAQR
NZ_CP009625_1926	108953	109234	CP009625	PVGFGQAMRRWSIFQRKTATGLFFGGVCATSRKQRHFLGRMVGFQMAESCLSAPVGPAIAILLVDGDIFLQIAMPLQRNHLAFHLQDCGRWCAV
NZ_CP009625_1927	109131	109244	CP009625	LSCSSMATYFFRSPCHCSATILPSTSRTAAAGAPFERI
NZ_CP009625_1928	109096	109248	CP009625	ELPVRPCRPSDSYPARRWRHISSDRHAIAAQPSCLPPPGLRPLVRRLSGYR
NZ_CP009625_1929	109248	109280	CP009625	VTGTTTLRSQI
NZ_CP009625_1930	109238	109408	CP009625	ADIGDGHHHAALTDIIHPFDGWLLFVRLCMGGYRHQRDRQKGRCSHFFADGIFGPEA
NZ_CP009625_1931	109252	109428	CP009625	RAPPRCAHRYNPPVRWVAALRPLVHGRIQASARPPEGQMQSFFCRRHFRARSVKRHCAG
NZ_CP009625_1932	109284	109436	CP009625	STRSMGGCSSSACAWADTGISATARRADAVIFLPTAFSGQKRETALRRIMR
NZ_CP009625_1933	109412	109462	CP009625	NGIAPDNAIKQMAGAVQ
NZ_CP009625_1934	109432	109488	CP009625	CDKTNGWCGSIILKKQEWL
NZ_CP009625_1935	109440	109544	CP009625	NKWLVRFNNSEKTGMALKSIIGSLFSLVRESHGQA
NZ_CP009625_1936	109492	109587	CP009625	NRSSAASFHLCGNRMAKHRPWPCLRKLRACLL
NZ_CP009625_1937	109472	109648	CP009625	KNRNGFKIDHRQPLFTCAGIAWPSIGHGLVCASCGLACYERSAENRSRTLQRFSVCSVL
NZ_CP009625_1938	109652	109744	CP009625	VPVARLAEARRKNLPPQPRSGPHLLGISSGL
NZ_CP009625_1939	109548	109754	CP009625	AMALSAQVAGLPVMSEAPKIAAGPCNDFPFAAFCKCRSQDWPRPGEKTCPRNPDPGLTYWGFQVAYNNL
NZ_CP009625_1940	109591	109782	CP009625	AKRRKSQPDLATIFRLQRSVSAGRKTGRGPEKKLAPATPIRASLIGDFKWPIIIYKLLMFPMLF
NZ_CP009625_1941	109766	109819	CP009625	CFLCFFRKICSLSESLVT
NZ_CP009625_1942	109829	109900	CP009625	ISLPHSSFLVSFYGGANGERPAFC
NZ_CP009625_1943	109904	109960	CP009625	LPLPLFHMERLFLPGFPIS
NZ_CP009625_1944	109758	109985	CP009625	ITNVSYAFLGRFVHFQKVWSRDAKSHYRTPRSWCLFMVGQMAKDRRFADCPCRYFIWSDCFYLASQFPDEPAAGAL
NZ_CP009625_1945	110013	110060	CP009625	RQYCLRRFRLGHTDGQ
NZ_CP009625_1946	110064	110135	CP009625	TGPQHGRAAYLFRRIDFRGGALLS
NZ_CP009625_1947	109967	110170	CP009625	TGCRSPIARNLLSRLKTILSSSFSAWAHRRSMNRATTRSSRLPFPTDRFSRRRAFIMNASRAEFHAPS
NZ_CP009625_1948	110139	110252	CP009625	MPVERSFMHLHNDRSRCCRNGRFRGSIHCGGTGKGRCR
NZ_CP009625_1949	110174	110332	CP009625	RPEPMLPERAFPRQHPLRRNWKRQVSIAERSFRMTGRTMPGRLHAMSRQPCAN
NZ_CP009625_1950	110336	110371	CP009625	SRQGWLFCNLLL
NZ_CP009625_1951	110277	110411	CP009625	QAAQCLDDCTQCRGNPARIEAGKGGCFATCSYDGPHPSLSGPFRY
NZ_CP009625_1952	110375	110440	CP009625	WAAPFSIWPISVLSRSRSPHPI
NZ_CP009625_1953	110415	110447	CP009625	AGAGRHILSDR
NZ_CP009625_1954	110444	110515	CP009625	PLMAQPTSRLRLASLPWIWRLMRK
NZ_CP009625_1955	110511	110540	CP009625	GNRRLALCHL
NZ_CP009625_1956	109786	110607	CP009625	EDLFTFRKSGHVTLNLITALLVLGVFLWWGKWRKTGVLLIALAVISYGAIVSTWLPNFLMNRLQEPYSSKLAEPLEDNTVFVVFGLGTQTVNEQGHNTVEPLTFSDGSIFAAARFYHECQSSGVSCTFITTGADVAGTGVSEAASTAAELEKAGVDSRAIIQDDRPHNAWTTARNVAATLRELKPARVVVLQPAPMMGRTLLYLAHFGIKPEPVATSYLTVNGSTHFSTSLSFLAMDLALNEEIGAWRYVTYNLMDWNAPKAFVQTVPAPRSTQ
NZ_CP009625_1957	110544	110657	CP009625	SHGLECAESVCADGACSPFNAMSQSIFERKTAKRFRAG
NZ_CP009625_1958	110611	110664	CP009625	VKAFSSAKLRSGFVRDNA
NZ_CP009625_1959	110519	110677	CP009625	APGAMSLIISWTGMRRKRLCRRCLLPVQRNESKHFRAQNCEAVSCGIMRENKG
NZ_CP009625_1960	110681	110716	CP009625	CGSSDSVRLEPL
NZ_CP009625_1961	110668	110736	CP009625	KQRIVRFQRFSATGTAIMTLPFV
NZ_CP009625_1962	110740	110790	CP009625	FLCGDRKIILRYLPHTA
NZ_CP009625_1963	110661	110813	CP009625	CVKTKDSAVPAIQCDWNRYNDIAVRLVFMRRQKNYSPISPSYRVEISSLFK
NZ_CP009625_1964	110723	110851	CP009625	HCRSFSFYAATEKLFSDISLIPRRNFEPVQITVALWHPVCLGL
NZ_CP009625_1965	110817	110888	CP009625	RWPCGILFAWASDTVLADDKVEVS
NZ_CP009625_1966	110892	110951	CP009625	GYRSFLSRCRHSWLWHHWPE
NZ_CP009625_1967	110794	110970	CP009625	KFRACSNNGGLVASCLPGPLILFWLMTRWRCHEVIEVFFRAVGIRGCGITGRNDRGRPC
NZ_CP009625_1968	110955	110984	CP009625	SRSAMLTRHF
NZ_CP009625_1969	110988	111074	CP009625	TCHMIPRASFTRITTPPLPRTGRRKPAKT
NZ_CP009625_1970	111078	111122	CP009625	PSARPTADRANRPAR
NZ_CP009625_1971	111001	111282	CP009625	SHARALQGLQRRLCRALEGANRRKRDHPLVPRRIGQTGPLGDRRRAGRCGHAGARKRYRRHCRIFRQDQQGLAQAPAQQFRALYVNHRLPRAQG
NZ_CP009625_1972	111126	111317	CP009625	STACGPMWSRWRSKAISTPLQNFPARSARTGASACPTIPRPIRQPSSSSCARVIPRASRIGAIW
NZ_CP009625_1973	111286	111324	CP009625	SQGHQGLGRSGEG
NZ_CP009625_1974	111321	111434	CP009625	RMMWKSSPRTRRLQAAHAGTIWPHGHGHTGNMAATSRR
NZ_CP009625_1975	111328	111573	CP009625	CGSHHPEPEDFRRRTLELSGRMGMGIQAIWRRRAEDKGLYCRAFPACPGAGYGRAWCNHDLRAAPAWRCPACLGKRSLSLGC
NZ_CP009625_1976	111438	111806	CP009625	RTILPSFSGMSRCWIRARVVQPRPSCSASLAMSCLPGKTKPISRLLNLAMMPSILWCRRNRSLPSRRSRSWTGMPKRTARRNWQRPIWNIFIHRKGRPLPPNISTARQGPKLSRQTSSASFPT
NZ_CP009625_1977	111589	111825	CP009625	CLRYCGAAAIDPCRAAGRGRGQECRRERHDETGNGLSGISLFTGRAGHCRQTFLPPVKARNYPGKPAAQVSRLDAGDDR
NZ_CP009625_1978	111829	111900	CP009625	SDFRRMGQGAALSFRRWRNLRPDI
NZ_CP009625_1979	110873	111913	CP009625	QGGGVMRLSKFSFALSAFVAVASLAGMIEVGHADQTLLNVSYDPTRELYKDYNAAFAAHWKAQTGENVTIRSSHGGSGKQARSVIDGVRADVVTLALESDIDAIAEFSGKISKDWRKRLPNNSAPYTSTIVFLVRKGNPKGIKDWGDLVKDDVEVITPNPKTSGGARWNYLAAWAWAYRQYGGDEQKIKDYIAELFRHVPVLDTGARGATTTFVQRQLGDVLLAWENEAYLSVAEFGDDAFDIVVPPQSILAEPPVAVVDRNAEENGTTKLATAYLEYLYSPEGQAIAAKHFYRPSRPEIIPANQQRKFPDLTLVTIDDPIFGGWAKAQPYHFGDGGTFDQIYKPGK
NZ_CP009625_1980	111904	111936	CP009625	TRQIAGACPRK
NZ_CP009625_1981	111819	111977	CP009625	RSMIRFSADGPRRSPIISAMEEPSTRYINPANSGSMSPKVRTYGLEILSQANR
NZ_CP009625_1982	111964	112083	CP009625	ARPTDNAADKREQNTACLRSLHRPEQGGTSESRALFPVSG
NZ_CP009625_1983	112114	112209	CP009625	PLSFSFRWRLWCCVRAMWALPASGGSSPTSAR
NZ_CP009625_1984	111917	112219	CP009625	REHVPESENLRPGNSKPGQPITQLTRGNKTPHVFAPCTGQSRVALQKAERYSRFQADVRLQCCLSDPYHSHSAGGSGAAFERCGPCRLLADRHRRAHAEGA
NZ_CP009625_1985	112213	112683	CP009625	RRLKRASAPPSSLRWSMWSLGSFWLGFWCAIALRDAVSSMPSWIFPLRCRLPLQAFRWPRSMRRMAGSAACSALMASASPLRVWASSLRSSSSDCPSWCAPCSRSSRKSAARWRRRRQRLALPVSRRSGGCFCLACNRPLLPALRSPLRAVSANMAP
NZ_CP009625_1986	112223	112750	CP009625	NELRHRLHRCAGQCGLWGHSGLGSGALSLCGTPFRRCHRGYSLCAADCRCRHFAGRDLCAEWLDRRPAQPLWHPHRLYAYGHRHCAHLHRTALRGAHRAADHRGNQPRGGGGGGNAWRFPFPDDLAGASAWPATGHYYRLCARLCARYRRIWLRDLHRGQYALQVGDCATSHRHQA
NZ_CP009625_1987	112687	112791	CP009625	SSSRAIRPTSRRLRHFSSSSSLRNMIMRARRRWPR
NZ_CP009625_1988	111990	112874	CP009625	QEGTKHRMSSLPAQARAGWHFRKPSVIPGFRLTFGFSVAYLTLIILIPLAALVLRSSDVGLAGFWRIVTDERTLKALETSFGTAFIAALVNVVFGVILAWVLVRYRFAGRRFVDAIVDIPFALPTAVAGISLAAIYAPNGWIGGLLSPYGIRIAFTRMGIVIALIFIGLPFVVRTVQPIIEEISREVEEAAATLGASRFQTIWRVLLPGLQPAIITGFALAFARGIGEYGSVIFIAGNTPYKSEIAPLLIVIKLEEYDYAGATALATVMLALSFAMLLFINLIQTRIRRKYGHGA
NZ_CP009625_1989	112763	112903	CP009625	LCGRDGAGHGDAGAFFRDASVHQSHSDTHTEEIRPWRMKPLAPVMAP
NZ_CP009625_1990	112937	113071	CP009625	LRWRLPFWRSFSSSRWSPFSWKPSARECPNISPRWWSRMRGPPSN
NZ_CP009625_1991	113081	113173	CP009625	RSPPLPCRSMSSSELRLHGLSPSSNSRARRF
NZ_CP009625_1992	113186	113335	CP009625	STCRFRYRRSYRASSSCCFFPATACSAHGCRAMASKFSLPCRALCWQQCS
NZ_CP009625_1993	112878	113357	CP009625	SRLHPSWRRDRKPAGAYCADCAGACLSGALSHPPGGRRFRGSLPQGNVRIYRRAGGAGCVGRHQTDIDGRRHCRAAQCRLRNCGCMGYRQVRIQGQGAFDHTDRPAVFGIAGHIGPRLRAAFFQPQPARPMAVAPWHRNSLCRAGHCAGNSVRDLSFRGA
NZ_CP009625_1994	113361	113393	CP009625	ADPAHAGTGNG
NZ_CP009625_1995	113400	113597	CP009625	GSGDLAWRQWLAGLPLCHIAQHQMGPALRRPALQCARNGRVRRGFGRVWPYSRPHQYDAASCRNPL
NZ_CP009625_1996	113366	113659	CP009625	SRSCRNRERVMRKRRSRLAPVAGRPSAMSHCPTSNGACFTASCFAMRAQWASSARFRSCLAIFAASPIRCRFMSKSFIMSIILSEPSRWRRCLPFSRC
NZ_CP009625_1997	112795	113730	CP009625	CWRFLSRCFCSSISFRHAYGGNTAMAHEAACTRHGAVTESPPVRIALIALALAFLALFLILPVVAVFVEAFRKGMSEYIAALVEPDAWAAIKLTLTVAAIAVPLNVVFGIAAAWAIAKFEFKGKALLTTLIDLPFSVSPVISGLVFVLLFSSHSLLGPWLSRHGIEILFAVPGIVLATVFVTFPFVARELIPLMQEQGTGDEEAAISLGASGWQAFRYVTLPNIKWGLLYGVLLCNARAMGEFGAVSVVSGHIRGLTNTMPLHVEILYNEYNFVGAFAVASLLAFLALLTLAIKAVLELRYGDELAGSGNGH
[truncated: 63,537 more rows]

## Sheet: Table S2
Table S2: List of proteins identified in this study.
Number of proteins identified: 1729
Protein accessions	Descriptive Name	Chromosome	Length	MolWt	PI	Gravy	TMH	Subcellular localization	COGs	Validated Peptides	Validated PSMs	Sequence Coverage [%]	NSAF	Confidence [%]	Validation
A0A0M3UYE8	Uncharacterized protein	CP009625	615	66361.9	6.82	-0.41187	0	Periplasmic	COG4166	11	33	24.07	7.5713e-05	100	Confident
A0A0M3UYF2	DNA polymerase III subunits gamma and tau (EC 2.7.7.7)	CP009625	602	65251.1	5.04	-0.144518	0	Cytoplasmic	COG2812	16	58	34.88	0.000135945	100	Confident
A0A0M3UYF5	Lipoprotein	CP009625	241	26749.7	9.28	-0.415768	1	Unknown	COG1376	9	43	33.61	0.000251758	100	Confident
A0A0M3UYF9	Argininosuccinate synthase (EC 6.3.4.5) (Citrulline--aspartate ligase)	CP009625	406	45272.7	6.06	-0.300246	0	Cytoplasmic	COG0137	41	454	63.05	0.00157783	100	Confident
A0A0M3UYG2	ABC transporter	CP009625	242	25486.2	5.61	0.0789256	0	Cytoplasmic Membrane	COG4181	6	16	32.64	9.32902e-05	100	Confident
A0A0M3UYG6	Sulfate/thiosulfate transporter subunit	CP009625	288	31274.2	10.09	0.811458	6	Cytoplasmic Membrane	COG0555	4	17	14.24	8.3289e-05	100	Confident
A0A0M3UYG8	3'-5' exonuclease	CP009625	205	23111.4	6.38	-0.273659	0	Cytoplasmic	COG0349	4	26	30.73	0.000178958	100	Confident
A0A0M3UYH4	Nitrogen regulatory protein	CP009625	154	16497	5.78	0.0493506	0	Cytoplasmic	COG1762	14	85	60.39	0.000778807	100	Confident
A0A0M3UYH6	Non-canonical purine NTP pyrophosphatase (EC 3.6.1.19) (Non-standard purine NTP pyrophosphatase) (Nucleoside-triphosphate diphosphatase) (Nucleoside-triphosphate pyrophosphatase)	CP009625	220	23764.8	4.83	-0.299091	0	Cytoplasmic	COG0127	4	18	21.82	0.000115447	100	Confident
A0A0M3UYH8	Methionine synthase	CP009625	1261	138652	5.03	-0.17724	0	Cytoplasmic	COG1410	30	158	26.96	0.000176796	100	Confident
A0A0M3UYI0	Alcohol dehydrogenase	CP009625	344	36246.6	5.76	0.0581395	0	Cytoplasmic	COG1064	30	369	56.4	0.00151356	100	Confident
A0A0M3UYI6	Sugar ABC transporter ATPase	CP009625	363	39732.8	7.87	-0.142424	0	Cytoplasmic Membrane	COG3839	39	460	73.83	0.00178806	100	Confident
A0A0M3UYI8	Uncharacterized protein	CP009625	148	16690.8	8.96	-0.718243	0	Unknown		3	12	33.78	0.000114407	100	Confident
A0A0M3UYJ2	Uncharacterized protein	CP009625	81	8503.78	6.16	0.177778	0	Unknown		3	6	27.16	0.00010452	100	Confident
A0A0M3UYJ6	Urease subunit gamma (EC 3.5.1.5) (Urea amidohydrolase subunit gamma)	CP009625	100	11102.9	5.9	-0.076	0	Cytoplasmic	COG0831	5	28	67	0.000395084	100	Confident
A0A0M3UYJ7	Enoyl-CoA hydratase (EC 4.2.1.17)	CP009625	264	28215.3	5.91	0.0632576	0	Cytoplasmic	COG1024	10	33	43.94	0.000176377	100	Confident
A0A0M3UYJ9	Cytidylate kinase (CK) (EC 2.7.4.25) (Cytidine monophosphate kinase)	CP009625	219	23381.9	6.16	0.0410959	0	Cytoplasmic	COG0283	9	47	42.92	0.00030282	100	Confident
A0A0M3UYK0	Long-chain fatty acid--CoA ligase	CP009625	581	63734.8	8.6	-0.0924269	1	Cytoplasmic	COG0318	3	9	6.02	2.18574e-05	100	Confident
A0A0M3UYK1	3-deoxy-manno-octulosonate cytidylyltransferase (EC 2.7.7.38) (CMP-2-keto-3-deoxyoctulosonic acid synthase)	CP009625	251	27304.4	6.33	-0.159363	0	Cytoplasmic	COG1212	8	64	37.85	0.000359781	100	Confident
A0A0M3UYK2	GcrA cell cycle regulator	CP009625	180	19625.3	9.84	-0.438333	0	Unknown	COG5352	8	45	42.22	0.000352754	100	Confident
A0A0M3UYK8	Invasion protein	CP009625	173	15575.8	8.44	0.0895954	1	Unknown	COG5342	32	549	69.94	0.00447773	100	Confident
A0A0M3UYL1	Guanine deaminase	CP009625	434	48409.8	5.26	-0.218433	0	Cytoplasmic	COG0402	3	12	11.52	3.90142e-05	100	Confident
A0A0M3UYL2	SAM-dependent methyltransferase	CP009625	262	29590.5	5.04	-0.24542	0	Cytoplasmic	COG2226	6	28	22.14	0.000150795	100	Confident
A0A0M3UYL4	DNA gyrase subunit B (EC 5.99.1.3)	CP009625	813	89488.3	5.5	-0.32952	0	Cytoplasmic	COG0187	40	235	44.65	0.000407858	100	Confident
A0A0M3UYL5	Membrane protein	CP009625	223	23666.6	4.96	-0.121525	1	Unknown	COG4649	13	106	60.99	0.000670706	100	Confident
A0A0M3UYL6	Chemotaxis protein CheY	CP009625	187	20787.6	6.19	-0.435294	0	Cytoplasmic	COG4567	14	173	58.29	0.00130538	100	Confident
A0A0M3UYL8	SAM-dependent methyltransferase	CP009625	381	42579.7	9.55	-0.537533	0	Cytoplasmic	COG1092	3	13	12.6	4.81448e-05	100	Confident
A0A0M3UYL9	2-hydroxyacid dehydrogenase	CP009625	470	50600.7	5.21	-0.0542553	0	Cytoplasmic	COG0277	8	28	26.17	8.40604e-05	100	Confident
A0A0M3UYM5	Metal ABC transporter permease	CP009625	628	69985.8	6.55	0.0528662	6	Cytoplasmic Membrane	COG5265	8	40	17.83	8.98735e-05	100	Confident
A0A0M3UYM7	3-oxoacyl-ACP synthase	CP009625	245	25958.9	6.44	0.0620408	0	Cytoplasmic	COG1028	38	256	64.08	0.00147437	100	Confident
A0A0M3UYM8	Transcriptional regulator	CP009625	149	16914.4	9.39	-0.663758	0	Cytoplasmic	COG0789	8	34	39.6	0.000321976	100	Confident
A0A0M3UYN1	Diguanylate cyclase	CP009625	964	102932	5.45	0.135685	8	Cytoplasmic Membrane	COG5001	13	42	17.12	6.14757e-05	100	Confident
A0A0M3UYN6	Teichoic acid ABC transporter ATPase	CP009625	252	27098.4	6.53	0.292063	0	Cytoplasmic Membrane	COG1134	16	130	45.24	0.000727904	100	Confident
A0A0M3UYP0	ABC transporter substrate-binding protein	CP009625	320	32036.3	4.61	-0.095625	0	Periplasmic	COG1879	9	34	28.13	0.00014992	100	Confident
A0A0M3UYP1	UDP-N-acetylglucosamine 1-carboxyvinyltransferase (EC 2.5.1.7) (Enoylpyruvate transferase) (UDP-N-acetylglucosamine enolpyruvyl transferase)	CP009625	429	45719.5	6.57	0.0298368	0	Cytoplasmic	COG0766	21	191	49.42	0.000628214	100	Confident
A0A0M3UYP2	AbrB family transcriptional regulator	CP009625	76	8740.11	9.1	-0.528947	0	Unknown		2	3	39.47	5.56979e-05	100	Confident
A0A0M3UYP3	Urease accessory protein UreG	CP009625	208	22704.9	5.17	-0.170673	0	Cytoplasmic	COG0378	4	25	21.15	0.000169593	100	Confident
A0A0M3UYP4	Metallophosphoesterase	CP009625	111	9159.39	9.07	0.018018	0	Unknown		2	19	18.02	0.000241525	100	Confident
A0A0M3UYP6	Uncharacterized protein	CP009625	115	13014.6	4.66	-0.275652	0	Unknown	COG5447	2	7	18.26	8.58878e-05	100	Confident
A0A0M3UYQ0	Protein ApaG	CP009625	130	14562.2	4.61	-0.462308	0	Unknown	COG2967	2	10	23.85	0.00010854	100	Confident
A0A0M3UYQ1	Serine peptidase	CP009625	513	53469.9	5.79	-0.25575	1	Periplasmic	COG0265	38	509	52.05	0.00140001	100	Confident
A0A0M3UYQ3	AP endonuclease	CP009625	322	35279.1	7.92	0.253416	3	Cytoplasmic Membrane	COG3021	6	27	19.57	0.000118315	100	Confident
A0A0M3UYQ4	3-methyl-2-oxobutanoate hydroxymethyltransferase (EC 2.1.2.11) (Ketopantoate hydroxymethyltransferase)	CP009625	275	29418	5.72	0.0978182	0	Cytoplasmic	COG0413	2	4	10.18	2.05238e-05	100	Confident
A0A0M3UYQ5	Histidinol-phosphate aminotransferase (EC 2.6.1.9)	CP009625	377	40735.4	5.77	-0.0960212	0	Cytoplasmic	COG0079	22	148	51.72	0.000553926	100	Confident
A0A0M3UYQ6	GTP pyrophosphokinase	CP009625	750	83856.1	8.11	-0.373333	0	Cytoplasmic	COG0317	20	93	23.33	0.000174966	100	Confident
A0A0M3UYQ7	Uncharacterized protein	CP009625	272	30537.7	5.31	-0.244118	0	Cytoplasmic	COG3257	8	29	29.78	0.000150439	100	Confident
A0A0M3UYQ8	GTPase Era	CP009625	311	34684.8	6.49	-0.303537	0	Cytoplasmic Membrane	COG1159	9	52	32.48	0.000235925	100	Confident
A0A0M3UYQ9	FixH	CP009625	165	18116.8	6.18	-0.00606061	1	Cytoplasmic Membrane	COG5456	2	4	13.33	3.42064e-05	100	Confident
A0A0M3UYR2	Permease	CP009625	402	44723.9	9.02	0.287811	6	Cytoplasmic Membrane	COG0795	3	11	6.22	3.86098e-05	100	Confident
A0A0M3UYR3	ATP synthase I	CP009625	132	14090	6.35	-0.37803	2	Unknown	COG5336	4	12	18.94	0.000128274	100	Confident
A0A0M3UYR4	UvrABC system protein C (Protein UvrC) (Excinuclease ABC subunit C)	CP009625	690	76188.4	8.1	-0.381739	0	Cytoplasmic	COG0322	3	12	4.78	2.45394e-05	100	Confident
A0A0M3UYR5	Na(+)/H(+) antiporter NhaA (Sodium/proton antiporter NhaA)	CP009625	736	78587.4	9.17	0.48981	11	Cytoplasmic Membrane	COG3004	14	109	13.72	0.000208968	100	Confident
A0A0M3UYR7	Enoyl-CoA hydratase	CP009625	250	26813.9	5.54	0.092	0	Cytoplasmic	COG1024	3	20	20	0.000112881	100	Confident
A0A0M3UYR9	Cold-shock protein	CP009625	69	7301.13	6.03	-0.124638	0	Cytoplasmic	COG1278	4	19	63.77	0.00038854	100	Confident
A0A0M3UYS0	Membrane protein	CP009625	82	8286.77	10.5	0.231707	0	Unknown		12	205	45.12	0.00352754	100	Confident
A0A0M3UYS1	Uncharacterized protein	CP009625	183	18031.3	4.61	-0.0650273	0	Unknown	COG3753	2	25	18.58	0.000192762	100	Confident
A0A0M3UYS2	Uncharacterized protein	CP009625	398	39663.9	4.94	-0.193467	1	Unknown		16	69	52.51	0.000244623	100	Confident
A0A0M3UYS3	Replicative DNA helicase (EC 3.6.4.12)	CP009625	501	55737.2	5.21	-0.293014	0	Cytoplasmic	COG0305	7	27	18.36	7.60427e-05	100	Confident
A0A0M3UYS4	Riboflavin biosynthesis protein RibD	CP009625	373	39321.1	6.68	0.0482574	0	Cytoplasmic	COG1985	11	63	39.68	0.000238321	100	Confident
A0A0M3UYS5	Uncharacterized protein	CP009625	299	32632	5.55	-0.244482	0	Cytoplasmic	COG1561	10	54	41.81	0.000254832	100	Confident
A0A0M3UYS6	UDP-phosphate glucose phosphotransferase	CP009625	512	57668.1	9.69	0.0962891	5	Cytoplasmic Membrane	COG2148	2	4	5.86	1.10235e-05	100	Confident
A0A0M3UYS7	4-hydroxy-3-methylbut-2-enyl diphosphate reductase (EC 1.17.1.2)	CP009625	346	37738.2	5.49	-0.0294798	0	Cytoplasmic	COG0761	4	13	16.76	5.3015e-05	100	Confident
A0A0M3UYS8	O-acetylhomoserine aminocarboxypropyltransferase (EC 2.5.1.49)	CP009625	427	45722.6	5.87	-0.0112412	0	Cytoplasmic	COG2873	26	206	50.59	0.000680724	100	Confident
A0A0M3UYS9	Lipoprotein	CP009625	192	18212.5	8.74	-0.3875	0	Unknown		12	159	53.13	0.0011685	100	Confident
A0A0M3UYT0	NADH-quinone oxidoreductase subunit D (EC 1.6.5.11) (NADH dehydrogenase I subunit D) (NDH-1 subunit D)	CP009625	396	45026.9	6.08	-0.230556	0	Cytoplasmic	COG0649	34	241	58.59	0.000858723	100	Confident
A0A0M3UYT2	Capsular biosynthesis protein	CP009625	622	69119.8	8.12	0.247267	3	Cytoplasmic Membrane	COG1086	16	59	19.77	0.000133842	100	Confident
A0A0M3UYT5	Uncharacterized protein	CP009625	137	12561.5	9.78	-0.208759	0	Unknown		10	111	49.64	0.00114323	100	Confident
A0A0M3UYT7	Phosphoribosylaminoimidazole-succinocarboxamide synthase (EC 6.3.2.6) (SAICAR synthetase)	CP009625	254	28937.3	5.51	-0.257874	0	Cytoplasmic	COG0152	13	153	56.3	0.000849942	100	Confident
A0A0M3UYU1	Nicotinate-nucleotide--dimethylbenzimidazole phosphoribosyltransferase (NN:DBI PRT) (EC 2.4.2.21) (N(1)-alpha-phosphoribosyltransferase)	CP009625	339	35116.5	5.4	0.232743	0	Cytoplasmic	COG2038	15	106	39.23	0.000441202	100	Confident
A0A0M3UYU3	Antifreeze protein	CP009625	990	106361	4.12	-0.695051	2	Outer Membrane		19	120	23.43	0.000171032	100	Confident
A0A0M3UYU4	Penicillin-binding protein	CP009625	724	80406.1	9.68	-0.234392	0	Cytoplasmic Membrane	COG0744	9	27	14.09	5.26207e-05	100	Confident
A0A0M3UYU5	Peptidase M24	CP009625	432	44206.9	9.66	-0.220833	0	Outer Membrane	COG0739	34	393	66.9	0.00128363	100	Confident
A0A0M3UYU8	Histidine kinase	CP009625	436	47667.7	6.17	-0.0259174	1	Cytoplasmic Membrane	COG0642	8	43	19.04	0.00013916	100	Confident
A0A0M3UYV0	Histidine kinase	CP009625	783	86511.6	6.3	-0.153257	3	Cytoplasmic Membrane	COG0642	3	4	5.11	7.20825e-06	100	Confident
A0A0M3UYV1	Anhydro-N-acetylmuramic acid kinase (EC 2.7.1.170) (AnhMurNAc kinase)	CP009625	373	39828.1	5.71	-0.158445	0	Cytoplasmic	COG2377	4	11	16.35	4.16117e-05	100	Confident
A0A0M3UYV2	Glutathione S-transferase	CP009625	236	27003.8	6.23	-0.558898	0	Cytoplasmic	COG0625	5	22	27.97	0.000131535	100	Confident
A0A0M3UYV3	RNA helicase	CP009625	482	53274.1	9.08	-0.391494	0	Cytoplasmic	COG0513	14	63	30.91	0.000184427	100	Confident
A0A0M3UYV8	Dihydroorotase (DHOase) (EC 3.5.2.3)	CP009625	444	48838.4	6.24	-0.358784	0	Cytoplasmic	COG0044	16	103	31.31	0.00032733	100	Confident
A0A0M3UYV9	Uncharacterized protein	CP009625	104	11638.4	9.52	-0.7875	0	Unknown	COG3514	2	13	20.19	0.000176377	100	Confident
A0A0M3UYW4	Uncharacterized protein	CP009625	156	13618.5	7.88	0.0115385	0	Unknown	COG5511	2	43	12.82	0.000388933	100	Confident
A0A0M3UYW5	Glutathione reductase	CP009625	464	50712	5.8	-0.21444	0	Cytoplasmic	COG1249	15	85	29.96	0.000258483	100	Confident
A0A0M3UYW6	ETC complex I subunit	CP009625	101	11954.6	9.47	-0.934653	0	Unknown		13	105	61.39	0.0014669	100	Confident
A0A0M3UYW7	ABC transporter substrate-binding protein	CP009625	331	35951.9	6.21	-0.156193	1	Unknown	COG1463	10	58	33.53	0.000247247	100	Confident
A0A0M3UYX1	Molybdenum cofactor biosynthesis protein	CP009625	252	27091.8	5.41	-0.0928571	0	Cytoplasmic	COG1058	7	43	33.73	0.000240768	100	Confident
A0A0M3UYX2	Delta-aminolevulinic acid dehydratase (EC 4.2.1.24)	CP009625	345	38068.5	5.32	-0.225507	0	Cytoplasmic	COG0113	13	154	44.64	0.000629844	100	Confident
A0A0M3UYX4	Ubiquinol-cytochrome C chaperone	CP009625	184	20732	6.42	-0.0880435	0	Cytoplasmic	COG5452	6	33	35.33	0.000253062	100	Confident
A0A0M3UYX5	Threonine--tRNA ligase (EC 6.1.1.3) (Threonyl-tRNA synthetase)	CP009625	658	74602.9	5.79	-0.420061	0	Cytoplasmic	COG0441	36	170	45.29	0.000364548	100	Confident
A0A0M3UYX6	Heme A synthase (HAS) (EC 1.3.-.-) (Cytochrome aa3-controlling protein)	CP009625	358	40048.2	10.03	0.468715	8	Cytoplasmic Membrane	COG1612	5	22	11.45	8.67104e-05	100	Confident
A0A0M3UYY0	NADH-quinone oxidoreductase subunit H (EC 1.6.5.11) (NADH dehydrogenase I subunit H) (NDH-1 subunit H)	CP009625	347	38428.2	6.58	1.08646	8	Cytoplasmic Membrane	COG1005	2	18	6.34	7.31938e-05	100	Confident
A0A0M3UYY4	Glutaredoxin	CP009625	110	12136.9	5.04	-0.0918182	0	Unknown	COG0278	11	193	67.27	0.00247569	100	Confident
A0A0M3UYY5	2-dehydro-3-deoxyphosphooctonate aldolase (EC 2.5.1.55) (3-deoxy-D-manno-octulosonic acid 8-phosphate synthase) (KDO-8-phosphate synthase) (Phospho-2-dehydro-3-deoxyoctonate aldolase)	CP009625	277	29532.1	6.12	0.0476534	0	Cytoplasmic	COG2877	13	147	39.35	0.000748805	100	Confident
A0A0M3UYY7	LexA repressor (EC 3.4.21.-) (EC 3.4.21.88)	CP009625	240	26070.1	7.04	-0.132917	0	Cytoplasmic	COG1974	10	61	47.92	0.000358633	100	Confident
A0A0M3UYY9	Ribosome-recycling factor (RRF) (Ribosome-releasing factor)	CP009625	186	20663.7	5.98	-0.381183	0	Cytoplasmic	COG0233	22	324	58.06	0.0024579	100	Confident
A0A0M3UYZ2	Sec-independent protein translocase protein TatA	CP009625	72	7999.38	8.01	-0.205556	1	Cytoplasmic Membrane	COG1826	8	39	55.56	0.000764299	100	Confident
A0A0M3UYZ4	Phytoene synthase	CP009625	277	30692.3	6.46	-0.065343	0	Cytoplasmic	COG1562	7	21	33.21	0.000106972	100	Confident
A0A0M3UYZ5	Uncharacterized protein	CP009625	136	15497.5	7.74	-0.370588	0	Unknown	COG4321	2	5	18.38	5.18755e-05	100	Confident
A0A0M3UYZ6	Acetyl-CoA carboxylase	CP009625	156	16266.7	4.79	0.120513	0	Unknown	COG0511	12	125	70.51	0.00113062	100	Confident
A0A0M3UYZ7	30S ribosomal protein S11	CP009625	129	13890.8	10.88	-0.52093	0	Cytoplasmic	COG0100	9	134	51.16	0.0014657	100	Confident
A0A0M3UYZ9	30S ribosomal protein S14	CP009625	101	11665.9	11.76	-0.654455	0	Cytoplasmic	COG0199	7	71	33.66	0.000991901	100	Confident
A0A0M3UZ00	Cysteine desulfurase	CP009625	251	27397.5	5	-0.105179	0	Cytoplasmic	COG0396	13	136	55.78	0.000764534	100	Confident
A0A0M3UZ01	Protein-L-isoaspartate O-methyltransferase	CP009625	222	23817	4.39	0.14009	0	Cytoplasmic	COG2518	13	120	51.35	0.00076271	100	Confident
A0A0M3UZ02	50S ribosomal protein L2	CP009625	277	30167.6	10.91	-0.626715	0	Cytoplasmic	COG0090	14	174	44.04	0.000886341	100	Confident
A0A0M3UZ03	Uncharacterized protein	CP009625	119	13731.6	6.84	-0.517647	0	Unknown	COG3536	7	29	57.98	0.000343861	100	Confident
A0A0M3UZ04	DNA-directed RNA polymerase subunit beta (RNAP subunit beta) (EC 2.7.7.6) (RNA polymerase subunit beta) (Transcriptase subunit beta)	CP009625	1377	153694	5.05	-0.352723	0	Cytoplasmic	COG0085	124	1231	59.77	0.00126141	100	Confident
A0A0M3UZ08	Fructose-1,6-bisphosphatase	CP009625	328	34974.2	5.51	-0.106402	0	Cytoplasmic	COG1494	12	69	41.16	0.000296829	100	Confident
A0A0M3UZ09	Thymidylate kinase (EC 2.7.4.9) (dTMP kinase)	CP009625	214	23171.3	5.31	-0.156542	0	Cytoplasmic	COG0125	4	17	23.36	0.00011209	100	Confident
A0A0M3UZ11	Nitrogen regulatory protein P-II 1	CP009625	112	12282.2	5.5	-0.0491071	0	Cytoplasmic Membrane	COG0347	6	114	61.61	0.00143621	100	Confident
A0A0M3UZ13	Glutamate--tRNA ligase (EC 6.1.1.17) (Glutamyl-tRNA synthetase)	CP009625	457	50827.7	6	-0.320569	0	Cytoplasmic	COG0008	6	29	18.82	8.95392e-05	100	Confident
A0A0M3UZ15	2Fe-2S ferredoxin	CP009625	107	11442.7	4.02	-0.152336	0	Unknown	COG0633	3	22	40.19	0.000290115	100	Confident
A0A0M3UZ17	Uncharacterized protein	CP009625	415	44540.9	4.96	-0.476867	1	Cytoplasmic Membrane		30	284	53.49	0.00096561	100	Confident
A0A0M3UZ19	Cysteine synthase	CP009625	342	36700.6	5.41	-0.154094	0	Cytoplasmic	COG0031	38	397	65.2	0.00163793	100	Confident
A0A0M3UZ23	GTP cyclohydrolase 1 (EC 3.5.4.16) (GTP cyclohydrolase I)	CP009625	213	23776.3	6.09	-0.235681	0	Cytoplasmic	COG0302	6	27	38.03	0.000178861	100	Confident
A0A0M3UZ25	Queuine tRNA-ribosyltransferase (EC 2.4.2.29) (Guanine insertion enzyme) (tRNA-guanine transglycosylase)	CP009625	377	41451.7	6.33	-0.237666	0	Cytoplasmic	COG0343	5	15	10.34	5.61412e-05	100	Confident
A0A0M3UZ26	Acetolactate synthase	CP009625	190	20687.8	7.15	-0.0242105	0	Cytoplasmic	COG0440	5	48	32.63	0.000356467	100	Confident
A0A0M3UZ27	UvrABC system protein A (UvrA protein) (Excinuclease ABC subunit A)	CP009625	974	107423	6.36	-0.324743	0	Cytoplasmic	COG0178	29	125	30.7	0.000181085	100	Confident
A0A0M3UZ28	TetR family transcriptional regulator	CP009625	274	29833.1	6.51	-0.168978	0	Cytoplasmic	COG1309	8	28	26.64	0.000144191	100	Confident
A0A0M3UZ29	Chemotaxis protein CheY	CP009625	491	54507.7	6.45	-0.24053	0	Cytoplasmic	COG2204	5	9	11.81	2.58638e-05	100	Confident
A0A0M3UZ30	DNA helicase (EC 3.6.4.12)	CP009625	858	95706.9	6.06	-0.472611	0	Cytoplasmic	COG0210	11	52	19.35	8.5516e-05	100	Confident
A0A0M3UZ31	Acetyltransferase component of pyruvate dehydrogenase complex (EC 2.3.1.12)	CP009625	447	46748.8	5.89	-0.0789709	0	Cytoplasmic	COG0508	35	200	61.74	0.000631326	100	Confident
A0A0M3UZ32	Cell division protein FtsA	CP009625	440	46306.1	7.81	0.0468182	0	Cytoplasmic	COG0849	4	13	11.82	4.16891e-05	100	Confident
A0A0M3UZ33	Triosephosphate isomerase (TIM) (EC 5.3.1.1) (Triose-phosphate isomerase)	CP009625	254	26485.1	5.63	0.0279528	0	Cytoplasmic	COG0149	15	129	57.09	0.000716618	100	Confident
A0A0M3UZ34	UDP-N-acetylmuramyl-tripeptide synthetase (EC 6.3.2.-)	CP009625	490	51585.9	5.53	0.0946939	0	Cytoplasmic	COG0769	18	124	52.24	0.000357073	100	Confident
A0A0M3UZ35	Acyl-[acyl-carrier-protein]--UDP-N-acetylglucosamine O-acyltransferase (UDP-N-acetylglucosamine acyltransferase) (EC 2.3.1.129)	CP009625	278	29386.4	6.56	-0.0147482	0	Cytoplasmic	COG1043	3	10	18.71	5.07559e-05	100	Confident
A0A0M3UZ37	Endoribonuclease	CP009625	154	15837.4	5.87	0.461688	0	Unknown	COG0251	10	121	68.18	0.00110865	100	Confident
A0A0M3UZ39	MerR family transcriptional regulator	CP009625	128	15079.4	9.2	-0.608594	0	Cytoplasmic	COG0789	3	15	25	0.000165353	100	Confident
A0A0M3UZ41	Methylmalonyl-CoA mutase	CP009625	712	77911.1	5.64	-0.165169	0	Cytoplasmic	COG1884	10	43	19.24	8.52158e-05	100	Confident
A0A0M3UZ43	Protein RecA (Recombinase A)	CP009625	361	38735.1	5.15	-0.150693	0	Cytoplasmic	COG0468	18	152	45.15	0.000594111	100	Confident
A0A0M3UZ44	Glycosyl transferase family 1	CP009625	354	39237.5	9.83	-0.0353107	0	Cytoplasmic	COG0438	7	25	22.6	9.96479e-05	100	Confident
A0A0M3UZ45	50S ribosomal protein L15	CP009625	156	16244.9	10.66	-0.294872	0	Cytoplasmic	COG0200	11	184	56.41	0.00166427	100	Confident
A0A0M3UZ46	30S ribosomal protein S17	CP009625	80	9123.49	9.93	-0.6875	0	Cytoplasmic	COG0186	16	318	83.75	0.00560878	100	Confident
A0A0M3UZ48	30S ribosomal protein S10	CP009625	102	11627.5	10.18	-0.510784	0	Cytoplasmic	COG0051	5	133	45.1	0.00183985	100	Confident
A0A0M3UZ49	Laccase domain protein	CP009625	265	29070.7	5.99	-0.344906	0	Unknown	COG1496	7	75	24.15	0.000399344	100	Confident
A0A0M3UZ50	50S ribosomal protein L11	CP009625	142	15017.6	9.81	-0.123944	0	Cytoplasmic	COG0080	20	434	47.18	0.00431254	100	Confident
A0A0M3UZ51	Ribosomal protein P2	CP009625	295	28842.4	5.07	-0.145763	2	Periplasmic	COG2857	14	81	52.54	0.000387431	100	Confident
A0A0M3UZ52	Alpha/beta hydrolase	CP009625	256	27457.3	5.42	0.0351562	0	Unknown	COG0596	4	19	17.58	0.000104724	100	Confident
A0A0M3UZ53	DNA mismatch repair protein MutT	CP009625	207	23022	5.54	-0.271498	0	Cytoplasmic		2	4	10.14	2.7266e-05	100	Confident
A0A0M3UZ55	2-isopropylmalate synthase (EC 2.3.3.13) (Alpha-IPM synthase) (Alpha-isopropylmalate synthase)	CP009625	575	63678.2	5.15	-0.320522	0	Cytoplasmic	COG0119	30	199	41.74	0.000488334	100	Confident
A0A0M3UZ56	Precorrin-3B C17-methyltransferase	CP009625	568	60982.1	6.78	-0.0246479	0	Cytoplasmic	COG1010	3	9	4.93	2.23576e-05	100	Confident
A0A0M3UZ58	Cobalt-precorrin-5B C(1)-methyltransferase (EC 2.1.1.195) (Cobalt-precorrin-6A synthase)	CP009625	368	38530.3	5.27	0.116848	0	Cytoplasmic	COG1903	3	6	14.4	2.30057e-05	100	Confident
A0A0M3UZ60	Adenosylcobinamide kinase	CP009625	173	18669.6	6.09	0.13526	0	Cytoplasmic	COG2087	3	18	16.18	0.000146811	100	Confident
A0A0M3UZ61	Mechanosensitive ion channel protein	CP009625	858	90639.1	9.11	0.27704	11	Cytoplasmic Membrane	COG3264	8	24	11.31	3.94689e-05	100	Confident
A0A0M3UZ62	Oxidoreductase	CP009625	318	35734.8	5.78	-0.193082	0	Unknown	COG0673	11	82	28.93	0.000363846	100	Confident
A0A0M3UZ63	Membrane protein	CP009625	522	57640.1	5.03	0.309195	6	Cytoplasmic Membrane	COG0861	3	14	7.09	3.78433e-05	100	Confident
A0A0M3UZ65	Glycoside hydrolase family 43	CP009625	355	37571.8	8.94	-0.0884507	1	Cytoplasmic Membrane	COG1566	9	42	27.89	0.000166937	100	Confident
A0A0M3UZ67	Cobalt ABC transporter permease	CP009625	254	27985.4	11.08	0.510236	4	Cytoplasmic Membrane	COG0619	2	11	9.45	6.11069e-05	100	Confident
A0A0M3UZ68	Membrane protein	CP009625	172	18188.5	8.27	0.65814	4	Cytoplasmic Membrane	COG1495	4	14	13.95	0.00011485	100	Confident
A0A0M3UZ69	Ketol-acid reductoisomerase (EC 1.1.1.86) (Acetohydroxy-acid isomeroreductase) (Alpha-keto-beta-hydroxylacyl reductoisomerase)	CP009625	339	37048.3	5.9	-0.20944	0	Cytoplasmic	COG0059	17	116	41	0.000482825	100	Confident
A0A0M3UZ70	Two-component response regulator	CP009625	264	29039.2	4.76	0.0765152	0	Cytoplasmic	COG0784	10	130	36.74	0.000694818	100	Confident
A0A0M3UZ71	Protein HflC	CP009625	300	34141.9	8.77	-0.289667	1	Cytoplasmic Membrane	COG0330	28	173	56.33	0.000813685	100	Confident
A0A0M3UZ74	Transcriptional regulator	CP009625	465	49824.2	4.97	-0.580645	1	Unknown		24	209	40.43	0.000634198	100	Confident
A0A0M3UZ75	X-Pro aminopeptidase	CP009625	608	65906.8	5.47	-0.210197	0	Cytoplasmic	COG0006	41	220	53.45	0.000510564	100	Confident
A0A0M3UZ77	UDP-N-acetylmuramate--L-alanine ligase (EC 6.3.2.8) (UDP-N-acetylmuramoyl-L-alanine synthetase)	CP009625	471	50749.7	5.95	-0.0424628	1	Cytoplasmic	COG0773	19	176	40.76	0.000527258	100	Confident
A0A0M3UZ79	2Fe-2S ferredoxin	CP009625	142	15597.9	6.22	-0.0274648	0	Cytoplasmic	COG3543	2	8	19.01	7.94938e-05	100	Confident
A0A0M3UZ81	DeoR faimly transcriptional regulator	CP009625	233	26817.8	9.16	-0.327468	0	Cytoplasmic	COG2378	4	11	23.61	6.66144e-05	100	Confident
A0A0M3UZ82	Lysophospholipase	CP009625	314	34612.6	8.69	-0.0802548	0	Cytoplasmic	COG2267	5	17	16.88	7.63925e-05	100	Confident
A0A0M3UZ86	Pyruvate carboxylase (EC 6.4.1.1)	CP009625	1158	127812	5.67	-0.238946	0	Cytoplasmic	COG1038	48	247	36.87	0.000300968	100	Confident
A0A0M3UZ87	Na+ cotransporter	CP009625	558	61312.9	9	0.2681	7	Cytoplasmic Membrane	COG1283	14	80	23.12	0.000202296	100	Confident
A0A0M3UZ88	ATP synthase subunit beta (EC 3.6.3.14) (ATP synthase F1 sector subunit beta) (F-ATPase subunit beta)	CP009625	521	54790.6	5.48	-0.028215	0	Cytoplasmic Membrane	COG0055	83	2411	81.38	0.00652967	100	Confident
A0A0M3UZ90	Usg family protein	CP009625	95	11069.6	5.9	-0.115789	0	Unknown	COG5425	2	5	32.63	7.42639e-05	100	Confident
A0A0M3UZ92	Murein transglycosylase	CP009625	275	26568	9.34	-0.196364	0	Cytoplasmic Membrane	COG2951	17	155	45.09	0.000795299	100	Confident
A0A0M3UZ93	ATPase	CP009625	447	50373.1	6.75	-0.111633	2	Cytoplasmic Membrane	COG0642	6	14	11.63	4.41928e-05	100	Confident
A0A0M3UZ94	Membrane protein	CP009625	449	44490.6	5.59	-0.29265	0	Unknown	COG4942	8	20	15.14	6.28514e-05	100	Confident
A0A0M3UZ95	50S ribosomal protein L25 (General stress protein CTC)	CP009625	207	22382.5	5.89	-0.211594	0	Cytoplasmic	COG1825	28	548	67.15	0.00373544	100	Confident
A0A0M3UZ96	50S ribosomal protein L21	CP009625	142	15037.4	10.11	-0.470423	0	Cytoplasmic	COG0261	9	105	47.18	0.00104336	100	Confident
A0A0M3UZ97	Ubiquinone biosynthesis O-methyltransferase (2-polyprenyl-6-hydroxyphenol methylase) (3-demethylubiquinone 3-O-methyltransferase)	CP009625	248	27485.5	5.79	-0.13871	0	Cytoplasmic	COG2227	47	1129	70.16	0.00642353	100	Confident
A0A0M3UZ98	Multidrug ABC transporter ATP-binding protein	CP009625	622	69323.7	5.96	0.252572	6	Cytoplasmic Membrane	COG1132	6	21	14.31	4.76387e-05	100	Confident
A0A0M3UZ99	Uncharacterized protein	CP009625	458	46459.7	5	-0.264629	0	Extracellular	COG4223	52	500	74.67	0.00154041	100	Confident
A0A0M3UZA0	RNA-binding protein	CP009625	948	102405	5.49	-0.0872363	3	Cytoplasmic Membrane		7	28	11.92	4.16755e-05	100	Confident
A0A0M3UZA1	2-octaprenyl-6-methoxyphenyl hydroxylase	CP009625	414	44990.2	5.86	-0.0975845	0	Cytoplasmic	COG0654	23	189	46.38	0.000644159	100	Confident
A0A0M3UZA2	ArsR family transcriptional regulator	CP009625	153	17502	6.32	-0.298693	0	Cytoplasmic	COG1522	6	34	39.22	0.000313559	100	Confident
A0A0M3UZA6	Hydroxyacylglutathione hydrolase (EC 3.1.2.6) (Glyoxalase II)	CP009625	260	29140.2	5.89	-0.285	0	Cytoplasmic	COG0491	13	85	46.15	0.000461293	100	Confident
A0A0M3UZA7	Uncharacterized protein	CP009625	303	34024.1	9.15	-0.534653	1	Cytoplasmic		13	60	25.08	0.000279409	100	Confident
A0A0M3UZB3	Sugar ABC transporter permease	CP009625	334	34439.4	9.82	0.837425	8	Cytoplasmic Membrane	COG1172	5	8	14.07	3.37968e-05	100	Confident
A0A0M3UZB4	Uncharacterized protein	CP009625	886	97849.4	6.01	-0.609819	3	Cytoplasmic Membrane		6	14	7.45	2.22959e-05	100	Confident
A0A0M3UZB5	Acetyltransferase	CP009625	164	18330.9	5.74	-0.120122	0	Cytoplasmic	COG1247	2	5	12.8	4.30187e-05	100	Confident
A0A0M3UZB6	Uncharacterized protein	CP009625	300	33325	9.63	-0.187	1	Unknown	COG1434	4	11	19.33	5.17372e-05	100	Confident
A0A0M3UZC1	Sodium transporter	CP009625	318	33166.9	8.84	1.19182	8	Cytoplasmic Membrane	COG0385	2	7	5.97	3.10601e-05	100	Confident
A0A0M3UZC2	Uncharacterized protein	CP009625	403	41805.5	9.25	-0.406203	0	Unknown	COG3034	7	34	15.38	0.000119043	100	Confident
A0A0M3UZC3	Biopolymer transporter ExbD	CP009625	150	16268	6.28	0.064	1	Cytoplasmic Membrane	COG0848	5	49	38	0.000460931	100	Confident
A0A0M3UZC5	Flagellar motor protein MotA	CP009625	349	38582.3	6.19	-0.0595989	4	Cytoplasmic Membrane		9	98	19.77	0.000396216	100	Confident
A0A0M3UZC7	Cell division protein ZapA	CP009625	121	13290	4.78	-0.342975	0	Cytoplasmic	COG3027	7	45	55.37	0.000524757	100	Confident
A0A0M3UZC8	Membrane protein	CP009625	178	20048.1	9.93	0.755618	5	Cytoplasmic Membrane	COG1981	3	13	10.67	0.000103052	100	Confident
A0A0M3UZC9	Uncharacterized protein	CP009625	63	6953.88	4.84	-0.249206	0	Unknown	COG5509	2	18	28.57	0.000403147	100	Confident
A0A0M3UZD0	XRE family transcriptional regulator	CP009625	126	14470.7	10.17	-0.451587	0	Cytoplasmic		2	6	24.6	6.71912e-05	100	Confident
A0A0M3UZD1	UPF0335 protein NL70_08370	CP009625	86	9933.27	4.81	-0.627907	0	Cytoplasmic	COG3750	5	123	36.05	0.00201808	100	Confident
A0A0M3UZD2	Pantothenate kinase (EC 2.7.1.33) (Pantothenic acid kinase)	CP009625	322	37495.2	7.85	-0.267081	0	Cytoplasmic	COG1072	5	27	19.25	0.000118315	100	Confident
A0A0M3UZD3	Helicase	CP009625	1028	112909	6.85	-0.392315	0	Cytoplasmic	COG0513	29	109	26.56	0.000149611	100	Confident
A0A0M3UZD4	Chlorosome protein	CP009625	511	56417.3	5.24	-0.150489	0	Cytoplasmic	COG3178	11	46	30.72	0.000127019	100	Confident
A0A0M3UZD6	Uncharacterized protein	CP009625	211	23723.2	5.1	-0.13128	0	Cytoplasmic	COG1434	3	17	17.54	0.000113684	100	Confident
A0A0M3UZD7	Primosomal protein N' (EC 3.6.4.-) (ATP-dependent helicase PriA)	CP009625	744	81304.5	7.61	-0.14422	0	Cytoplasmic	COG1198	7	19	13.31	3.6034e-05	100	Confident
A0A0M3UZD8	Phenylalanine--tRNA ligase beta subunit (EC 6.1.1.20) (Phenylalanyl-tRNA synthetase beta subunit)	CP009625	804	85794.1	5.28	-0.0700249	0	Cytoplasmic	COG0072	27	141	40.42	0.000247454	100	Confident
A0A0M3UZD9	Bifunctional purine biosynthesis protein PurH	CP009625	538	56453.2	5.77	0.0171004	0	Cytoplasmic	COG0138	44	407	62.64	0.00106744	100	Confident
A0A0M3UZE0	Methylmalonate-semialdehyde dehydrogenase	CP009625	498	53530.1	5.74	-0.101807	0	Cytoplasmic	COG1012	23	145	43.17	0.000410838	100	Confident
A0A0M3UZE1	Phosphonate ABC transporter substrate-binding protein	CP009625	348	34860.3	5.09	-0.189655	0	Cytoplasmic Membrane	COG0226	20	164	58.62	0.000664961	100	Confident
A0A0M3UZE2	Probable nicotinate-nucleotide adenylyltransferase (EC 2.7.7.18) (Deamido-NAD(+) diphosphorylase) (Deamido-NAD(+) pyrophosphorylase) (Nicotinate mononucleotide adenylyltransferase)	CP009625	224	25353.3	10.03	-0.280804	0	Unknown	COG1057	2	4	8.48	2.51967e-05	100	Confident
A0A0M3UZE3	Alanine acetyltransferase	CP009625	166	18666.4	9.87	-0.218675	0	Cytoplasmic	COG0456	3	9	24.1	7.65008e-05	100	Confident
A0A0M3UZE5	Ribosome maturation factor RimP	CP009625	219	24067.2	4.75	-0.324201	0	Cytoplasmic	COG0779	11	69	48.4	0.000444566	100	Confident
A0A0M3UZE7	3-hydroxydecanoyl-[acyl-carrier-protein] dehydratase (EC 4.2.1.59) (3-hydroxyacyl-[acyl-carrier-protein] dehydratase FabA) (Beta-hydroxydecanoyl thioester dehydrase) (Trans-2-decenoyl-[acyl-carrier-protein] isomerase)	CP009625	172	19086	5.63	-0.245349	0	Cytoplasmic	COG0764	13	169	43.02	0.0013864	100	Confident
A0A0M3UZE8	Uncharacterized protein	CP009625	96	10358.9	5.52	-0.053125	0	Unknown	COG2350	13	126	86.46	0.00185196	100	Confident
A0A0M3UZF2	Ribosome maturation factor RimM	CP009625	189	20554.2	4.63	-0.335979	0	Cytoplasmic	COG0806	4	28	23.28	0.000209039	100	Confident
A0A0M3UZF3	Ornithine-acyl-ACP acyltransferase	CP009625	281	31730.3	6.46	-0.13879	0	Cytoplasmic	COG3176	6	23	26.69	0.000115492	100	Confident
A0A0M3UZF4	Succinyl-CoA ligase [ADP-forming] subunit beta (EC 6.2.1.5) (Succinyl-CoA synthetase subunit beta)	CP009625	398	42526.9	4.9	0.0128141	0	Cytoplasmic	COG0045	65	1340	76.63	0.00475065	100	Confident
A0A0M3UZF5	Fis family transcriptional regulator	CP009625	322	34746.4	5.83	-0.10528	0	Cytoplasmic	COG3284	3	4	13.35	1.75281e-05	100	Confident
A0A0M3UZF8	LysR family transcriptional regulator	CP009625	327	35959.9	9.22	0.177064	0	Cytoplasmic	COG0583	2	9	9.79	3.88353e-05	100	Confident
A0A0M3UZG1	Amidophosphoribosyltransferase (ATase) (EC 2.4.2.14) (Glutamine phosphoribosylpyrophosphate amidotransferase)	CP009625	496	53982.3	6.09	-0.125	0	Cytoplasmic	COG0034	9	64	23.19	0.000182066	100	Confident
A0A0M3UZG4	Prephenate dehydrogenase	CP009625	321	34656.3	5.36	-0.0573209	0	Cytoplasmic	COG0287	15	114	44.86	0.000501108	100	Confident
A0A0M3UZG6	ATP synthase subunit E	CP009625	218	23643.2	9.84	-0.398624	1	Unknown	COG3743	8	43	44.04	0.000278319	100	Confident
A0A0M3UZG9	BolA family transcriptional regulator	CP009625	104	11371.6	5.86	-0.6625	0	Cytoplasmic	COG0271	5	13	54.81	0.000176377	100	Confident
A0A0M3UZH0	Inositol monophosphatase	CP009625	275	29956	5.79	-0.136	0	Cytoplasmic	COG0483	2	7	10.55	3.59167e-05	100	Confident
A0A0M3UZH1	Amidohydrolase	CP009625	387	41515.1	5.55	-0.127132	0	Cytoplasmic	COG1473	11	69	34.37	0.000251576	100	Confident
A0A0M3UZH5	Chromosome partitioning protein ParA	CP009625	265	28726	5.29	0.0656604	0	Cytoplasmic Membrane	COG1192	3	13	15.09	6.92196e-05	100	Confident
A0A0M3UZH6	DNA gyrase subunit A (EC 5.99.1.3)	CP009625	922	101658	5.03	-0.311063	0	Cytoplasmic	COG0188	34	262	32.54	0.000400961	100	Confident
A0A0M3UZH7	Dephospho-CoA kinase (EC 2.7.1.24) (Dephosphocoenzyme A kinase)	CP009625	200	21454.8	6.86	-0.01	0	Cytoplasmic	COG0237	9	35	58	0.000246928	100	Confident
A0A0M3UZH8	C4-dicarboxylate ABC transporter permease	CP009625	682	73095.3	8.78	0.908504	15	Cytoplasmic Membrane	COG4666	13	113	11.44	0.00023379	100	Confident
A0A0M3UZH9	Imidazoleglycerol-phosphate dehydratase (IGPD) (EC 4.2.1.19)	CP009625	202	21956.8	6.12	-0.129703	0	Cytoplasmic	COG0131	2	7	16.83	4.88965e-05	100	Confident
A0A0M3UZI0	Thiosulfate transporter subunit	CP009625	334	35080.3	5.22	-0.341916	0	Periplasmic	COG4150	59	588	72.46	0.00248406	100	Confident
A0A0M3UZI1	Transcriptional regulator	CP009625	239	27032	5.76	-0.343933	0	Cytoplasmic	COG0745	23	148	65.27	0.000873766	100	Confident
A0A0M3UZI2	Acetolactate synthase (EC 2.2.1.6)	CP009625	584	63906	5.58	-0.1	0	Cytoplasmic	COG0028	15	101	21.4	0.000244028	100	Confident
A0A0M3UZI3	Thioredoxin	CP009625	107	11421.1	4.53	0.121495	0	Cytoplasmic	COG3118	13	209	53.27	0.00275609	100	Confident
A0A0M3UZI4	Carbamoyl-phosphate synthase small chain (EC 6.3.5.5) (Carbamoyl-phosphate synthetase glutamine chain)	CP009625	407	43536.2	5.56	-0.140295	0	Cytoplasmic	COG0505	16	155	39.07	0.000537364	100	Confident
A0A0M3UZI9	Phosphate-specific transport system accessory protein PhoU	CP009625	240	26946.8	5.16	-0.235417	0	Cytoplasmic	COG0704	11	67	45.42	0.000393908	100	Confident
A0A0M3UZJ0	Metalloprotease	CP009625	476	50800.8	9.36	-0.0995798	0	Unknown	COG4784	32	233	59.03	0.000690686	100	Confident
A0A0M3UZJ1	Endoribonuclease YbeY (EC 3.1.-.-)	CP009625	168	18422.5	4.46	-0.29881	0	Cytoplasmic	COG0319	2	26	16.07	0.000218371	100	Confident
A0A0M3UZJ2	Protease HtpX homolog (EC 3.4.24.-)	CP009625	325	34499.6	6.6	0.0406154	4	Cytoplasmic Membrane	COG0501	2	13	9.85	5.64406e-05	100	Confident
A0A0M3UZJ3	30S ribosomal protein S15	CP009625	89	10209.7	10.32	-0.698876	0	Cytoplasmic	COG0184	5	94	29.21	0.00149028	100	Confident
A0A0M3UZJ4	Peptide chain release factor 1 (RF-1)	CP009625	359	39924.9	4.99	-0.464067	0	Cytoplasmic	COG0216	21	127	54.6	0.000499161	100	Confident
A0A0M3UZJ5	2-hydroxyacid dehydrogenase	CP009625	334	36857.7	7.14	-0.0763473	0	Cytoplasmic	COG1052	3	7	14.37	2.95722e-05	100	Confident
A0A0M3UZJ8	Tryptophan synthase beta chain (EC 4.2.1.20)	CP009625	406	43562.6	5.87	-0.173892	0	Cytoplasmic	COG0133	29	161	71.18	0.00055954	100	Confident
A0A0M3UZJ9	Sulfate/thiosulfate import ATP-binding protein CysA (EC 3.6.3.25) (Sulfate-transporting ATPase)	CP009625	386	42597.6	8.83	-0.332642	0	Cytoplasmic Membrane	COG1118	15	74	33.68	0.000270505	100	Confident
A0A0M3UZK0	Enoyl-CoA hydratase (EC 4.2.1.17)	CP009625	257	28070.3	5.48	-0.0280156	0	Cytoplasmic	COG1024	21	207	63.42	0.0011365	100	Confident
A0A0M3UZK4	Uncharacterized protein	CP009625	61	7158.98	5.38	-0.598361	0	Unknown		4	18	55.74	0.000416365	100	Confident
A0A0M3UZK6	Glycine--tRNA ligase alpha subunit (EC 6.1.1.14) (Glycyl-tRNA synthetase alpha subunit)	CP009625	308	34945.3	5.14	-0.409416	0	Cytoplasmic	COG0752	7	24	22.73	0.000109949	100	Confident
A0A0M3UZK8	Beta-lactamase	CP009625	301	32538.8	5.8	-0.18206	0	Cytoplasmic	COG0491	3	10	19.93	4.68776e-05	100	Confident
A0A0M3UZK9	Zinc import ATP-binding protein ZnuC (EC 3.6.3.-)	CP009626	298	32232.7	6.41	-0.253691	0	Cytoplasmic Membrane	COG1121	7	35	29.87	0.000165723	100	Confident
A0A0M3UZL0	Cysteine desufuration protein SufE	CP009625	141	15862.9	4.76	-0.346809	0	Cytoplasmic	COG2166	7	23	43.26	0.000230165	100	Confident
A0A0M3UZL2	DNA polymerase III subunit chi	CP009625	149	17187.1	4.88	-0.686577	0	Unknown	COG2927	4	10	44.3	9.4699e-05	100	Confident
A0A0M3UZL8	Fumarate hydratase	CP009625	539	59033.3	5.79	-0.284787	0	Cytoplasmic	COG1951	44	299	60.11	0.000782733	100	Confident
A0A0M3UZM0	Patatin	CP009625	315	34385.7	6.27	-0.0765079	0	Extracellular	COG1752	6	20	24.13	8.95882e-05	100	Confident
A0A0M3UZM1	Bicyclomycin resistance protein	CP009626	319	32029.7	5.17	0.0031348	0	Unknown	COG0715	17	87	55.17	0.000384822	100	Confident
A0A0M3UZM2	Phosphatidate cytidylyltransferase	CP009625	300	31706.7	9.63	0.029	0	Cytoplasmic	COG3494	5	21	23	9.8771e-05	100	Confident
A0A0M3UZM4	Serine acetyltransferase	CP009625	274	29826	6.45	-0.0875912	0	Cytoplasmic	COG1045	5	17	18.25	8.75447e-05	100	Confident
A0A0M3UZM6	LacI family transcriptional regulator	CP009625	309	29566.6	5.1	0.0799353	0	Unknown	COG1879	16	59	55.34	0.000269417	100	Confident
A0A0M3UZM8	DNA ligase (EC 6.5.1.2) (Polydeoxyribonucleotide synthase [NAD(+)])	CP009625	719	78681.3	5.59	-0.242698	0	Cytoplasmic	COG0272	41	140	45.62	0.000274745	100	Confident
A0A0M3UZM9	3-oxoacyl-ACP reductase	CP009626	245	26057.9	5.7	0.0881633	0	Cytoplasmic	COG1028	7	37	37.55	0.000213092	100	Confident
A0A0M3UZN1	MFS transporter	CP009626	120	13585.7	4.89	-0.13	0	Cytoplasmic	COG2204	6	15	56.67	0.000176377	100	Confident
A0A0M3UZN2	7-alpha-hydroxysteroid dehydrogenase (EC 1.1.1.159)	CP009625	255	26227.1	6.21	0.221176	0	Cytoplasmic	COG1028	20	154	68.24	0.000852142	100	Confident
A0A0M3UZN4	Probable transcriptional regulatory protein NL70_08215	CP009625	248	26949.2	4.94	-0.5	0	Cytoplasmic	COG0217	12	145	42.74	0.000824988	100	Confident
A0A0M3UZN7	Keto-deoxy-phosphogluconate aldolase (EC 4.1.2.14) (EC 4.1.3.16)	CP009626	212	22017.6	5.43	0.329245	0	Cytoplasmic	COG0800	14	91	67.45	0.000605671	100	Confident
A0A0M3UZN9	LysR family transcriptional regulator	CP009626	297	33394.3	5.94	-0.130976	0	Cytoplasmic	COG0583	3	8	18.86	3.80071e-05	100	Confident
A0A0M3UZP0	Acyl-CoA thioesterase	CP009625	300	33908.5	5.9	-0.384333	0	Cytoplasmic	COG1946	7	41	23	0.000192839	100	Confident
A0A0M3UZP1	Cobalamin biosynthesis protein CobS	CP009625	328	36729.8	5.4	-0.0859756	0	Cytoplasmic	COG0714	13	125	44.21	0.000537734	100	Confident
A0A0M3UZP2	6-phosphogluconate dehydrogenase, decarboxylating (EC 1.1.1.44)	CP009626	469	50245.6	5.71	-0.0579957	0	Cytoplasmic	COG0362	43	354	65.88	0.00106503	100	Confident
A0A0M3UZP3	Gluconolaconase	CP009625	291	32061.4	6.22	-0.272165	0	Cytoplasmic	COG3386	7	25	29.55	0.000121221	100	Confident
A0A0M3UZQ0	Ferredoxin	CP009626	138	12021.9	9.27	0.128261	0	Unknown	COG4893	3	9	32.61	9.20227e-05	100	Confident
A0A0M3UZQ8	3-deoxy-D-manno-octulosonic acid transferase	CP009626	446	48901.1	9.42	-0.145964	0	Cytoplasmic	COG1519	7	26	21.08	8.22564e-05	100	Confident
A0A0M3UZR0	Histidine kinase (EC 2.7.13.3)	CP009626	447	48864.4	6.62	-0.00894855	2	Cytoplasmic Membrane	COG0642	4	11	14.77	3.47229e-05	100	Confident
A0A0M3UZR5	Sulfoxide reductase catalytic subunit YedY (EC 1.8.-.-)	CP009626	319	29740.9	6.25	-0.274608	0	Unknown	COG2041	16	99	37.3	0.000437901	100	Confident
A0A0M3UZR7	2-deoxy-D-gluconate 3-dehydrogenase	CP009626	249	26513.2	6.16	-0.0164659	0	Cytoplasmic	COG1028	4	13	24.5	7.36674e-05	100	Confident
A0A0M3UZR9	Nodulation protein NodN	CP009626	158	17534	5.05	-0.116456	0	Cytoplasmic	COG2030	2	14	12.66	0.000125027	100	Confident
A0A0M3UZS0	GntR family transcriptional regulator	CP009626	246	27525.3	5.81	-0.331707	0	Cytoplasmic	COG2186	5	26	21.95	0.000149132	100	Confident
A0A0M3UZS5	D-amino acid aminotransferase	CP009626	293	32422.2	5.62	-0.136519	0	Cytoplasmic	COG0115	22	157	57.68	0.000756073	100	Confident
A0A0M3UZS7	Alanine racemase (EC 5.1.1.1)	CP009626	399	42727.1	8.29	0.0689223	0	Cytoplasmic	COG0787	4	15	16.04	5.30457e-05	100	Confident
A0A0M3UZS8	Ferrochelatase (EC 4.99.1.1) (Heme synthase) (Protoheme ferro-lyase)	CP009626	352	40082.7	5.89	-0.405114	0	Cytoplasmic	COG0276	9	108	33.24	0.000432925	100	Confident
A0A0M3UZS9	Aminotransferase	CP009626	343	36059.2	7.08	0.0997085	0	Cytoplasmic	COG2222	23	140	68.51	0.000575924	100	Confident
A0A0M3UZT1	UPF0434 protein NL70_12680	CP009626	64	7126.27	4.99	-0.190625	0	Unknown	COG2835	3	12	56.25	0.000264565	100	Confident
A0A0M3UZT3	ATP-binding protein	CP009626	331	35431.9	6.09	0.11571	0	Cytoplasmic	COG2301	11	75	30.82	0.000319716	100	Confident
A0A0M3UZT4	Iron ABC transporter substrate-binding protein	CP009626	367	36629.1	4.83	-0.178474	0	Unknown	COG1840	36	349	66.49	0.00134181	100	Confident
A0A0M3UZT5	Triosephosphate isomerase (TIM) (EC 5.3.1.1) (Triose-phosphate isomerase)	CP009626	256	27870.8	5.17	-0.0671875	0	Cytoplasmic	COG0149	9	66	35.94	0.000363777	100	Confident
A0A0M3UZT8	Amino acid dehydrogenase	CP009626	250	26953.5	9.5	0.1628	0	Cytoplasmic	COG3394	2	7	8	3.95084e-05	100	Confident
A0A0M3UZT9	DEAD/DEAH box helicase	CP009626	989	110629	6.28	-0.347422	0	Cytoplasmic	COG0610	19	46	20.32	6.56286e-05	100	Confident
A0A0M3UZU1	Uncharacterized protein	CP009626	340	36893.3	6.62	-0.558529	1	Unknown		26	133	50.29	0.000551956	100	Confident
A0A0M3UZU2	Aldolase	CP009626	274	29007.7	5.54	0.281752	0	Cytoplasmic	COG2301	5	17	27.37	8.75447e-05	100	Confident
A0A0M3UZU3	GntR family transcriptional regulator	CP009626	257	28663.8	8.03	-0.397276	0	Cytoplasmic	COG1802	6	39	29.18	0.000214123	100	Confident
A0A0M3UZU5	2,5-diketo-D-gluconic acid reductase	CP009626	275	30640.8	5.86	-0.301091	0	Cytoplasmic	COG0656	23	254	68	0.00130326	100	Confident
A0A0M3UZU6	DNA-binding protein	CP009626	218	23982	5.65	-0.323853	0	Cytoplasmic	COG2932	7	21	37.61	0.000135923	100	Confident
A0A0M3UZU7	60 kDa chaperonin (GroEL protein) (Protein Cpn60)	CP009626	546	57515	5.08	-0.0725275	0	Cytoplasmic	COG0459	212	9911	93.22	0.0256128	100	Confident
A0A0M3UZU8	Pyrroline-5-carboxylate reductase (P5C reductase) (P5CR) (EC 1.5.1.2) (PCA reductase)	CP009626	271	28211.7	5.87	0.26679	0	Cytoplasmic	COG0345	14	56	50.92	0.000291575	100	Confident
A0A0M3UZU9	Patatin	CP009626	293	31856.8	5.81	0.137201	0	Extracellular	COG1752	7	47	28.67	0.00022634	100	Confident
A0A0M3UZV3	Catenin	CP009626	257	26787.4	5.37	0.270817	0	Unknown	COG1028	4	14	22.18	7.68646e-05	100	Confident
A0A0M3UZV6	IclR family transcriptional regulator	CP009626	264	30045.2	6.09	-0.264394	0	Cytoplasmic	COG1414	3	7	11.36	3.74133e-05	100	Confident
A0A0M3UZV7	Bifunctional protein PutA	CP009626	1227	132122	5.95	-0.0447433	0	Cytoplasmic	COG4230	12	39	15.57	4.48489e-05	100	Confident
A0A0M3UZV8	Creatininase	CP009626	256	27884.9	5.3	0.00742187	0	Cytoplasmic	COG1402	4	14	16.02	7.71648e-05	100	Confident
A0A0M3UZV9	Inositol 2-dehydrogenase	CP009626	334	35633.6	5.87	0.00718563	0	Unknown	COG0673	18	90	48.8	0.000380213	100	Confident
A0A0M3UZW1	Iron ABC transporter ATP-binding protein	CP009626	367	39907.7	6.36	-0.105177	0	Cytoplasmic Membrane	COG3842	4	17	18.26	6.53603e-05	100	Confident
A0A0M3UZW2	GlcNAc transferase	CP009626	295	32107.6	7.75	-0.507458	0	Extracellular		22	229	37.97	0.00109533	100	Confident
A0A0M3UZW3	Sugar ABC transporter ATPase	CP009626	371	40328.6	8.38	-0.0444744	0	Cytoplasmic Membrane	COG3839	22	221	50.4	0.000840523	100	Confident
A0A0M3UZW4	ABC transporter permease	CP009626	401	41225.4	5.15	-0.17581	0	Unknown	COG0683	14	78	28.18	0.000274462	100	Confident
A0A0M3UZW6	D-galactose 1-dehydrogenase	CP009626	311	34088.7	5.79	-0.115113	0	Cytoplasmic	COG0673	27	275	64.63	0.00124768	100	Confident
A0A0M3UZW8	Imidazolonepropionase (EC 3.5.2.7) (Imidazolone-5-propionate hydrolase)	CP009626	405	43550.5	5.08	-0.0469136	0	Cytoplasmic	COG1228	9	39	26.42	0.000135875	100	Confident
A0A0M3UZX1	Beta-ketoadipyl CoA thiolase	CP009626	400	41602.5	6.25	0.0105	0	Cytoplasmic	COG0183	16	91	33.25	0.000321006	100	Confident
A0A0M3UZX2	FAD-dependent oxidoreductase	CP009626	427	45983.7	8.91	-0.106323	0	Cytoplasmic	COG0665	10	36	22.48	0.000118961	100	Confident
A0A0M3UZX5	50S ribosomal protein L33	CP009626	55	6399.62	10.12	-0.689091	0	Cytoplasmic		5	104	45.45	0.0026681	100	Confident
A0A0M3UZX6	Magnesium transporter MgtE	CP009626	465	50703	4.8	0.376989	3	Cytoplasmic Membrane	COG2239	4	9	8.39	2.731e-05	100	Confident
A0A0M3UZX7	Aspartyl/glutamyl-tRNA(Asn/Gln) amidotransferase subunit C (Asp/Glu-ADT subunit C) (EC 6.3.5.-)	CP009626	95	10302.8	4.46	0.0905263	0	Cytoplasmic	COG0721	3	28	46.32	0.000415878	100	Confident
A0A0M3UZX8	Uncharacterized protein	CP009626	218	23084.4	9.2	-0.062844	1	Unknown	COG5618	30	384	82.11	0.00248546	100	Confident
A0A0M3UZX9	Uncharacterized protein	CP009626	95	11337.9	4.93	-0.407368	0	Cytoplasmic	COG2938	3	10	45.26	0.000148528	100	Confident
A0A0M3UZY0	Uncharacterized protein	CP009626	148	16763.2	8.55	-0.353378	0	Unknown		9	53	54.73	0.000505296	100	Confident
A0A0M3UZY1	ABC transporter	CP009626	520	55626.1	6.82	0.0151923	0	Cytoplasmic Membrane	COG3845	6	19	15.77	5.15563e-05	100	Confident
A0A0M3UZY4	Peptidoglycan-binding protein	CP009626	913	99499.2	6.05	-0.525082	0	Cytoplasmic	COG0790	4	16	4.16	2.47275e-05	100	Confident
A0A0M3UZY6	ABC transporter substrate-binding protein	CP009626	393	40631.7	5.21	-0.227226	0	Unknown	COG4134	2	15	7.38	5.38555e-05	100	Confident
A0A0M3UZY7	Aminopeptidase	CP009626	340	36149.2	7.14	-0.0808824	0	Cytoplasmic	COG3191	5	27	20	0.000112051	100	Confident
A0A0M3UZZ0	Uncharacterized protein	CP009626	114	13039.9	6.5	-0.24386	0	Unknown		5	36	33.33	0.000445583	100	Confident
A0A0M3UZZ1	ArsR family transcriptional regulator	CP009626	194	22411.7	5.82	-0.435567	0	Cytoplasmic	COG1510	8	41	35.57	0.000298204	100	Confident
A0A0M3UZZ2	3-ketoacyl-ACP reductase (EC 1.1.1.100)	CP009626	249	26662.5	5.29	0.0341365	0	Cytoplasmic	COG1028	8	36	33.33	0.000204002	100	Confident
A0A0M3UZZ5	Bleomycin resistance protein	CP009626	259	27482.4	4.93	-0.0316602	0	Unknown	COG3324	8	22	25.48	0.000119855	100	Confident
A0A0M3UZZ6	Histidinol phosphatase	CP009626	264	28747.2	6.79	0.0481061	0	Cytoplasmic Membrane	COG1120	4	25	20.45	0.000133619	100	Confident
A0A0M3UZZ9	Membrane protein	CP009626	352	39048.7	9.01	0.879545	8	Cytoplasmic Membrane	COG0628	2	4	7.1	1.60343e-05	100	Confident
A0A0M3V004	Alkyl hydroperoxide reductase AhpD (EC 1.11.1.15) (Alkylhydroperoxidase AhpD)	CP009626	175	18782.6	6.11	0.106286	0	Unknown	COG2128	23	540	71.43	0.00435399	100	Confident
A0A0M3V006	Oxidoreductase	CP009626	114	12292.5	4.2	-0.454386	0	Unknown	COG3453	2	7	26.32	8.66412e-05	100	Confident
A0A0M3V008	ATP-binding protein	CP009626	253	27668.9	7.85	-0.0470356	0	Cytoplasmic Membrane	COG1126	3	15	15.81	8.3657e-05	100	Confident
A0A0M3V010	Aldehyde dehydrogenase	CP009626	481	51636.9	5.25	-0.141996	0	Cytoplasmic	COG1012	46	447	51.14	0.00131128	100	Confident
A0A0M3V011	Inosine-5'-monophosphate dehydrogenase (EC 1.1.1.205)	CP009626	497	52337.9	6.89	-0.0291751	0	Cytoplasmic	COG0516	42	580	67.2	0.00164666	100	Confident
A0A0M3V012	Glycerol-3-phosphate ABC transporter substrate-binding protein	CP009626	433	44571.2	5.31	-0.321016	0	Periplasmic	COG1653	16	129	33.95	0.000420371	100	Confident
A0A0M3V013	Hemolysin D	CP009626	411	43990.1	7.67	-0.100973	0	Cytoplasmic Membrane	COG0845	29	310	58.64	0.00106427	100	Confident
A0A0M3V015	Spermidine/putrescine ABC transporter substrate-binding protein	CP009626	348	35795.4	4.91	-0.258046	0	Periplasmic	COG0687	10	70	27.59	0.000283825	100	Confident
A0A0M3V016	Amino acid ABC transporter	CP009626	253	25154.3	4.66	-0.149012	0	Periplasmic	COG0834	3	10	16.21	5.57713e-05	100	Confident
A0A0M3V024	Bicyclomycin resistance protein	CP009626	615	66331.9	6.09	-0.361138	1	Periplasmic	COG4166	19	62	34.63	0.000142249	100	Confident
A0A0M3V025	Universal stress protein	CP009626	175	19318.3	4.46	0.00742857	0	Cytoplasmic		3	17	20	0.00013707	100	Confident
A0A0M3V026	Ferroxidase (EC 1.16.3.1)	CP009626	161	18567.9	4.7	-0.547826	0	Cytoplasmic	COG2193	9	59	53.42	0.00051708	100	Confident
A0A0M3V030	ABC transporter	CP009626	307	33111.3	9.55	0.826384	6	Cytoplasmic Membrane	COG0601	8	32	21.17	0.000147076	100	Confident
A0A0M3V031	Membrane protein	CP009626	333	38316.1	7.76	0.0408408	3	Cytoplasmic Membrane		2	8	6.61	3.38982e-05	100	Confident
A0A0M3V033	tRNA pseudouridine synthase A (EC 5.4.99.12) (tRNA pseudouridine(38-40) synthase) (tRNA pseudouridylate synthase I) (tRNA-uridine isomerase I)	CP009626	251	28171.8	7.78	-0.411155	0	Cytoplasmic	COG0101	7	28	25.1	0.000157404	100	Confident
A0A0M3V034	Phage tail protein	CP009626	257	27966.9	9.06	-0.186381	0	Cytoplasmic	COG2188	2	8	11.28	4.39226e-05	100	Confident
A0A0M3V038	Adenosylmethionine-8-amino-7-oxononanoate aminotransferase (EC 2.6.1.62)	CP009626	424	46322.8	5.66	-0.053066	0	Cytoplasmic	COG0161	3	6	16.27	1.99672e-05	100	Confident
A0A0M3V042	Cupin	CP009626	132	14506.3	5.83	-0.420455	0	Unknown	COG1917	4	24	28.03	0.000256548	100	Confident
A0A0M3V044	ABC transporter	CP009626	313	33170.2	5.98	0.746965	4	Cytoplasmic Membrane	COG2354	4	18	14.38	8.11446e-05	100	Confident
A0A0M3V045	Transcriptional regulator	CP009626	145	16536.5	9.12	-1	0	Cytoplasmic		3	19	28.97	0.000184892	100	Confident
A0A0M3V046	Transcriptional regulator	CP009626	295	32100.3	6.41	0.155593	0	Cytoplasmic	COG0583	2	9	14.58	4.30479e-05	100	Confident
A0A0M3V047	Zinc protease	CP009626	514	56038.5	5.3	-0.231128	1	Periplasmic	COG0612	8	49	19.07	0.000134513	100	Confident
A0A0M3V049	Histidine ammonia-lyase (Histidase) (EC 4.3.1.3)	CP009626	511	53253.6	6.1	0.219178	0	Cytoplasmic	COG2986	16	119	26.03	0.000328592	100	Confident
A0A0M3V050	Alcohol dehydrogenase	CP009626	375	39615.9	6.17	0.147733	2	Cytoplasmic	COG1062	10	44	26.93	0.000165559	100	Confident
A0A0M3V051	GntR family transcriptional regulator	CP009626	225	24928.7	5.99	-0.173778	0	Cytoplasmic	COG1802	4	7	23.56	4.38982e-05	100	Confident
A0A0M3V053	Phenylacetic acid degradation protein	CP009626	151	16388	5.24	0.0311258	0	Cytoplasmic	COG2050	4	12	24.5	0.000112134	100	Confident
A0A0M3V054	Acyl-CoA dehydrogenase	CP009626	386	42455.5	5.81	-0.186788	0	Cytoplasmic	COG1960	7	59	18.13	0.000215673	100	Confident
A0A0M3V057	Uncharacterized protein	CP009626	175	20243	7.69	-0.401143	0	Cytoplasmic		3	16	18.29	0.000129007	100	Confident
A0A0M3V058	DNA topoisomerase 1 (EC 5.99.1.2) (DNA topoisomerase I)	CP009626	877	95953.7	8.83	-0.492132	0	Cytoplasmic	COG0550	25	79	29.19	0.000127104	100	Confident
A0A0M3V059	Probable septum site-determining protein MinC	CP009626	248	26588.5	5.17	-0.00725806	0	Cytoplasmic	COG0850	14	75	41.94	0.000426718	100	Confident
A0A0M3V061	MFS transporter	CP009626	951	103702	8.96	0.563722	24	Cytoplasmic Membrane	COG2223	22	135	15.67	0.000200302	100	Confident
A0A0M3V066	3-isopropylmalate dehydrogenase	CP009626	276	31173.8	5.67	-0.232246	0	Cytoplasmic	COG1611	9	47	30.8	0.000240281	100	Confident
A0A0M3V069	ATPase AAA	CP009626	270	29499.1	5.25	-0.00444444	0	Cytoplasmic	COG0714	7	26	25.19	0.000135875	100	Confident
A0A0M3V073	Peptide ABC transporter	CP009626	317	33921.4	9.9	0.863407	6	Cytoplasmic Membrane	COG0601	3	11	13.56	4.89626e-05	100	Confident
A0A0M3V075	Membrane protein insertase YidC (Foldase YidC) (Membrane integrase YidC) (Membrane protein YidC)	CP009626	610	69038.9	9.06	-0.141803	5	Cytoplasmic Membrane	COG0706	27	282	38.36	0.000652305	100	Confident
A0A0M3V077	Uncharacterized protein	CP009626	101	11550.2	6.09	-0.440594	0	Unknown	COG3526	2	5	20.79	6.98522e-05	100	Confident
A0A0M3V079	Glucokinase (EC 2.7.1.2) (Glucose kinase)	CP009626	343	37073.4	5.34	0.0215743	1	Cytoplasmic	COG0837	16	110	53.64	0.000452512	100	Confident
A0A0M3V081	Peptide chain release factor 3 (RF-3)	CP009626	525	58955.3	5.45	-0.286857	0	Cytoplasmic	COG4108	20	93	32.57	0.000249951	100	Confident
A0A0M3V087	Lytic transglycosylase	CP009626	412	42385	9.55	-0.385922	1	Cytoplasmic Membrane	COG2951	7	20	17.23	6.84958e-05	100	Confident
A0A0M3V089	Uncharacterized protein	CP009626	128	14405.7	8.17	0.09375	1	Unknown		3	8	30.47	8.81884e-05	100	Confident
A0A0M3V093	Uncharacterized protein	CP009626	466	51462	5	-0.259013	0	Cytoplasmic	COG5383	10	41	24.03	0.000124145	100	Confident
A0A0M3V097	Exodeoxyribonuclease 7 large subunit (EC 3.1.11.6) (Exodeoxyribonuclease VII large subunit)	CP009626	511	56362.6	10.29	-0.267319	0	Cytoplasmic	COG1570	7	19	17.61	5.24643e-05	100	Confident
A0A0M3V099	Amino acid-binding protein	CP009626	390	39526.8	5.4	-0.0746154	0	Periplasmic	COG0683	8	41	23.85	0.000148337	100	Confident
A0A0M3V0A0	Virulence factor	CP009626	386	41332.9	4.67	-0.125648	0	Unknown	COG3946	15	72	39.38	0.000263194	100	Confident
A0A0M3V0A2	N-acetylglucosamine kinase	CP009626	295	30684.9	5.65	0.0983051	0	Unknown	COG2971	3	9	20.68	4.30479e-05	100	Confident
A0A0M3V0A8	Ubiquinone/menaquinone biosynthesis C-methyltransferase UbiE (EC 2.1.1.163) (EC 2.1.1.201) (2-methoxy-6-polyprenyl-1,4-benzoquinol methylase) (Demethylmenaquinone methyltransferase)	CP009626	247	27713.7	5.91	-0.19919	0	Cytoplasmic	COG2226	10	30	38.06	0.000171378	100	Confident
A0A0M4RZ94	Chromosomal replication initiator protein DnaA	CP009625	546	60256.9	9.17	-0.208059	0	Cytoplasmic	COG0593	6	17	14.47	4.39327e-05	100	Confident
A0A0M4RZA8	Membrane protein	CP009625	427	46638.4	9.49	-0.255972	1	Cytoplasmic Membrane	COG2951	4	15	14.05	4.95672e-05	100	Confident
A0A0M4RZB6	Gramicidin biosynthesis protein GrsT	CP009625	1579	161300	5.28	-0.00816973	1	Unknown	COG2911	70	439	46.3	0.000392296	100	Confident
A0A0M4RZC3	Uncharacterized protein	CP009625	62	7182.14	4.34	-0.470968	0	Unknown		6	34	25.81	0.000773782	100	Confident
A0A0M4RZD7	Cytochrome c biogenesis ATP-binding export protein CcmA (EC 3.6.3.41) (Heme exporter protein A)	CP009625	215	22922.4	5.8	0.113488	0	Cytoplasmic Membrane	COG4133	3	12	15.35	7.87543e-05	100	Confident
A0A0M4RZE3	Sulfate transporter subunit	CP009625	342	35623.9	5.47	-0.30731	0	Periplasmic	COG1613	28	170	54.97	0.000701381	100	Confident
A0A0M4RZF0	DNA polymerase I	CP009625	978	107000	5.28	-0.1682	0	Cytoplasmic	COG0749	22	114	26.58	0.000164474	100	Confident
A0A0M4RZG4	ABC transporter ATP-binding protein	CP009625	277	29980.4	9.17	-0.0375451	0	Cytoplasmic	COG1137	15	113	49.82	0.000575612	100	Confident
A0A0M4RZH9	Aminotransferase	CP009625	456	49593.7	5.99	-0.0859649	0	Cytoplasmic	COG0161	50	382	66.67	0.00118203	100	Confident
A0A0M4RZK5	Maltose ABC transporter permease	CP009625	291	32065.9	9.69	0.640206	6	Cytoplasmic Membrane	COG0395	6	45	14.43	0.000218198	100	Confident
A0A0M4RZM7	DNA gyrase inhibitor YacG	CP009625	71	7795.85	7.58	-0.812676	0	Unknown	COG3024	2	7	25.35	0.000139114	100	Confident
A0A0M4RZQ8	2-deoxycytidine 5-triphosphate deaminase (EC 3.5.4.13)	CP009625	363	39526.1	5.72	-0.0688705	0	Cytoplasmic	COG0717	17	113	41.32	0.000439241	100	Confident
A0A0M4RZT1	Nitrogen fixation protein FixG	CP009625	516	58213.4	8.58	-0.000581395	5	Cytoplasmic Membrane	COG0348	9	76	19.96	0.000207824	100	Confident
A0A0M4RZU7	Ribonuclease HII (RNase HII) (EC 3.1.26.4)	CP009625	220	23332	8.93	-0.0277273	0	Cytoplasmic	COG0164	2	8	10	5.13096e-05	100	Confident
A0A0M4RZW7	RNA methyltransferase	CP009625	415	45053.2	8.52	-0.0549398	0	Cytoplasmic	COG2265	6	15	17.83	5.10005e-05	100	Confident
A0A0M4RZX6	Malonyl CoA-acyl carrier protein transacylase (EC 2.3.1.39)	CP009625	314	32318.1	4.94	0.282803	0	Cytoplasmic	COG0331	16	169	57.96	0.000759431	100	Confident
A0A0M4RZZ3	Diguanylate phosphodiesterase	CP009625	544	60240.1	8.34	-0.136213	1	Cytoplasmic Membrane	COG4943	3	5	7.17	1.29689e-05	100	Confident
A0A0M4S001	Polysaccharide deacetylase	CP009625	272	27056.3	8.59	-0.00588235	0	Unknown	COG0726	3	5	12.87	2.59378e-05	100	Confident
A0A0M4S034	ErfK/YbiS/YcfS/YnhG family protein	CP009625	238	24274.8	8.43	-0.210084	0	Unknown	COG1376	15	183	47.06	0.00108494	100	Confident
A0A0M4S057	Membrane protein	CP009625	150	12696.8	8.57	-0.191333	0	Unknown	COG4520	12	72	62	0.000677287	100	Confident
A0A0M4S069	Antifreeze protein	CP009625	216	19266.7	9.32	-0.349074	1	Unknown		21	226	51.39	0.00147634	100	Confident
A0A0M4S078	Crp/Fnr family transcriptional regulator	CP009625	251	27850.4	6.02	-0.0207171	0	Cytoplasmic	COG0664	2	9	8.37	5.05941e-05	100	Confident
A0A0M4S095	Uncharacterized protein	CP009625	254	27675.9	4.83	-0.0114173	0	Unknown		2	4	7.87	2.22207e-05	100	Confident
A0A0M4S0A3	Molecular chaperone SurA	CP009625	318	32242	9.8	-0.372327	1	Unknown	COG0760	17	160	44.97	0.000709944	100	Confident
A0A0M4S0C7	Exopolyphosphatase	CP009625	512	55810.4	8.71	-0.0732422	0	Cytoplasmic	COG0248	7	27	14.26	7.4409e-05	100	Confident
A0A0M4S0D4	Transcriptional repressor NrdR	CP009625	158	17933.3	6.62	-0.48481	0	Cytoplasmic	COG1327	7	48	50.63	0.000428663	100	Confident
A0A0M4S0E5	Uncharacterized protein	CP009625	133	14511	9.67	0.0932331	0	Unknown		5	50	39.85	0.000530457	100	Confident
A0A0M4S0F3	NADH-quinone oxidoreductase subunit K (EC 1.6.5.11) (NADH dehydrogenase I subunit K) (NDH-1 subunit K)	CP009625	102	10942.1	5.6	1.32647	3	Cytoplasmic Membrane	COG0713	4	14	12.75	0.000193669	100	Confident
A0A0M4S0G1	Uncharacterized protein	CP009625	65	7077.03	8.01	-0.889231	0	Unknown		2	6	27.69	0.000130247	100	Confident
A0A0M4S0G5	2,4-dihydroxyhept-2-ene-1,7-dioic acid aldolase	CP009625	255	27250.9	5.67	0.0490196	0	Cytoplasmic	COG3836	5	21	28.24	0.000116201	100	Confident
A0A0M4S0H2	Glycerol-3-phosphatase	CP009625	227	24560.1	5.3	0.0361233	0	Cytoplasmic	COG0637	6	42	29.52	0.000261069	100	Confident
A0A0M4S0J1	Glycosyl hydrolase family 5	CP009625	156	17273.8	9.23	-0.257051	0	Unknown	COG4765	5	61	30.13	0.000551743	100	Confident
A0A0M4S0N0	PhnP	CP009625	272	30542.6	5.77	-0.303676	0	Cytoplasmic	COG1235	4	22	23.16	0.000114126	100	Confident
A0A0M4S0N7	Uncharacterized protein	CP009625	178	15968.1	5.94	-0.00617978	0	Unknown	COG3184	32	474	64.61	0.00375742	100	Confident
A0A0M4S0P1	Kinesin	CP009625	1578	169074	4.89	-0.314956	2	Unknown		117	852	58.94	0.00076184	100	Confident
A0A0M4S0P9	NAD(FAD)-utilizing dehydrogenase	CP009625	402	43506.1	9.25	-0.0679104	0	Unknown	COG2081	3	9	9.95	3.15899e-05	100	Confident
A0A0M4S0Q4	GCN5 family acetyltransferase	CP009625	173	19671.5	5.72	-0.121387	0	Cytoplasmic		5	39	28.32	0.00031809	100	Confident
A0A0M4S0Q9	Uncharacterized protein	CP009625	336	32039.9	5.07	-0.277976	0	Unknown		5	26	20.54	0.000109186	100	Confident
A0A0M4S0R5	Acriflavine resistance protein B	CP009625	1029	110320	5.14	0.382993	12	Cytoplasmic Membrane	COG0841	32	158	31.39	0.000216657	100	Confident
A0A0M4S0S2	Transcriptional regulator HU subunit alpha	CP009625	91	9074.33	9.77	-0.0285714	0	Cytoplasmic	COG0776	34	731	93.41	0.0113346	100	Confident
A0A0M4S0T2	Bifunctional enzyme IspD/IspF	CP009625	447	48031.8	6.29	-0.106264	0	Cytoplasmic	COG0245	10	33	30.2	0.000104169	100	Confident
A0A0M4S0U1	Enolase (EC 4.2.1.11) (2-phospho-D-glycerate hydro-lyase) (2-phosphoglycerate dehydratase)	CP009625	425	45261.1	5.03	-0.151294	0	Cytoplasmic	COG0148	52	961	67.29	0.00319055	100	Confident
A0A0M4S0U9	Glutamate--tRNA ligase (EC 6.1.1.17) (Glutamyl-tRNA synthetase)	CP009625	473	52031.1	5.37	-0.280973	0	Cytoplasmic	COG0008	16	151	31.71	0.000450451	100	Confident
A0A0M4S0V6	Glycerophosphodiester phosphodiesterase	CP009625	246	27216	5.82	-0.185366	0	Cytoplasmic	COG0584	15	100	49.19	0.000573583	100	Confident
A0A0M4S0W4	Uncharacterized protein	CP009625	104	11216.7	6.11	-0.298077	1	Unknown		16	402	46.15	0.00545411	100	Confident
A0A0M4S0X0	Glutamine amidotransferase	CP009625	194	20777.8	6.18	0	0	Cytoplasmic	COG0693	10	32	37.11	0.000232745	100	Confident
A0A0M4S0X8	Adenylate kinase (EC 2.7.4.3)	CP009625	194	20877	6.63	-0.208247	0	Cytoplasmic	COG0563	33	381	82.47	0.00277112	100	Confident
A0A0M4S0Y5	50S ribosomal protein L29	CP009625	66	7511.72	10.54	-0.868182	0	Cytoplasmic		3	40	36.36	0.00085516	100	Confident
A0A0M4S0Z3	30S ribosomal protein S7	CP009625	156	17625.2	10.17	-0.576923	0	Cytoplasmic	COG0049	24	376	71.15	0.00340091	100	Confident
A0A0M4S106	Aminotransferase	CP009625	406	44762.2	7.78	-0.141626	0	Cytoplasmic	COG0436	17	100	33.99	0.00034754	100	Confident
A0A0M4S112	Uncharacterized protein	CP009625	155	13331.2	9.27	0.016129	0	Unknown		10	170	58.06	0.00154756	100	Confident
A0A0M4S125	3-hydroxyisobutyrate dehydrogenase (HIBADH) (EC 1.1.1.31)	CP009625	296	30482.6	5.32	0.0445946	0	Cytoplasmic	COG2084	18	110	54.39	0.000524363	100	Confident
A0A0M4S152	ATP-binding protein	CP009625	373	41666.3	6.99	-0.405094	0	Unknown	COG0507	9	40	29.22	0.000151315	100	Confident
A0A0M4S168	Uncharacterized protein	CP009625	234	27237.3	9.04	-0.540598	0	Cytoplasmic	COG5587	4	17	20.09	0.00010251	100	Confident
A0A0M4S174	UDP-N-acetylmuramoylalanine--D-glutamate ligase (EC 6.3.2.9) (D-glutamic acid-adding enzyme) (UDP-N-acetylmuramoyl-L-alanyl-D-glutamate synthetase)	CP009625	467	48693.5	5.65	0.176874	0	Unknown	COG0771	22	112	50.11	0.000338402	100	Confident
A0A0M4S179	Lytic transglycosylase	CP009625	410	42719.5	5.08	-0.262195	0	Cytoplasmic Membrane	COG2951	6	24	18.05	8.2596e-05	100	Confident
A0A0M4S186	Uncharacterized protein	CP009625	284	28015.4	4.75	-0.158099	0	Unknown		5	22	20.42	0.000109304	100	Confident
A0A0M4S194	Glutamyl-tRNA amidotransferase	CP009625	150	16847.5	5.45	-0.434667	0	Cytoplasmic	COG1610	9	36	28.67	0.000338643	100	Confident
A0A0M4S1A3	Thioredoxin reductase (EC 1.8.1.9)	CP009625	324	34680.5	5.22	0.0114198	1	Cytoplasmic	COG0492	10	60	35.8	0.000261299	100	Confident
A0A0M4S1B8	Ribose-phosphate pyrophosphokinase (RPPK) (EC 2.7.6.1) (5-phospho-D-ribosyl alpha-1-diphosphate) (Phosphoribosyl diphosphate synthase) (Phosphoribosyl pyrophosphate synthase)	CP009625	310	33331.1	5.74	0.0664516	0	Cytoplasmic	COG0462	32	252	74.84	0.00114702	100	Confident
A0A0M4S1C5	tRNA (cytidine(34)-2'-O)-methyltransferase (EC 2.1.1.207) (tRNA (cytidine/uridine-2'-O-)-methyltransferase TrmL)	CP009625	159	17640.2	7.91	-0.198113	0	Cytoplasmic	COG0219	3	12	33.96	0.000106492	100	Confident
A0A0M4S1E2	Glycine/betaine ABC transporter substrate-binding protein	CP009625	322	32514.1	5	-0.0667702	0	Unknown	COG2113	22	238	49.38	0.00104292	100	Confident
A0A0M4S1F0	Uncharacterized protein	CP009625	91	10344.9	9.5	-0.296703	0	Unknown		4	26	46.15	0.000403147	100	Confident
A0A0M4S1G5	Membrane protein	CP009625	261	24983.7	4.78	-0.0482759	0	Outer Membrane	COG3637	13	216	45.21	0.00116774	100	Confident
A0A0M4S1I8	Deoxyuridine 5'-triphosphate nucleotidohydrolase (EC 3.6.1.23)	CP009625	157	16660.1	6.6	-0.0407643	0	Cytoplasmic	COG0756	10	130	74.52	0.00116836	100	Confident
A0A0M4S1J4	ATP-dependent zinc metalloprotease FtsH (EC 3.4.24.-)	CP009625	644	70200	6.72	-0.293789	2	Cytoplasmic Membrane	COG0465	60	715	54.5	0.00156658	100	Confident
A0A0M4S1K8	Metallophosphoesterase	CP009625	274	29777.8	5.41	-0.0989051	0	Cytoplasmic	COG1692	6	33	19.34	0.00016994	100	Confident
A0A0M4S1N6	ATP synthase subunit alpha (EC 3.6.3.14) (ATP synthase F1 sector subunit alpha) (F-ATPase subunit alpha)	CP009625	509	54970	6.32	-0.114735	0	Cytoplasmic	COG0056	85	1851	64.05	0.00513121	100	Confident
A0A0M4S1P1	NAD-glutamate dehydrogenase	CP009625	1600	175638	5.72	-0.17575	0	Cytoplasmic Membrane	COG2902	120	790	50.31	0.000696688	100	Confident
A0A0M4S1Q5	50S ribosomal protein L27	CP009625	89	9376.59	10.75	-0.519101	0	Cytoplasmic	COG0211	5	68	59.55	0.00107808	100	Confident
A0A0M4S1R3	Uncharacterized protein	CP009625	141	16045.1	5.36	-0.57234	0	Cytoplasmic	COG5319	3	11	24.11	0.000110079	100	Confident
A0A0M4S1R9	Ubiquinol-cytochrome C reductase	CP009625	142	16368.7	5.23	-0.571831	0	Unknown	COG2947	2	8	14.08	7.94938e-05	100	Doubtful
A0A0M4S1S4	50S ribosomal protein L19	CP009625	145	16077.4	9.9	-0.548276	0	Cytoplasmic	COG0335	12	327	48.97	0.00318208	100	Confident
A0A0M4S1U0	Amino acid ABC transporter substrate-binding protein	CP009625	281	27886.9	5.43	-0.0911032	1	Periplasmic	COG0834	6	20	32.03	0.000100428	100	Confident
A0A0M4S1U8	Electron transfer flavoprotein subunit beta	CP009625	309	31682.2	4.75	0.252751	0	Unknown	COG2025	32	673	66.67	0.00307318	100	Confident
A0A0M4S1V6	Diaminopimelate decarboxylase (DAP decarboxylase) (DAPDC) (EC 4.1.1.20)	CP009625	421	45611.3	5.81	0.0137767	0	Cytoplasmic	COG0019	11	66	33.02	0.000221204	100	Confident
A0A0M4S1W4	Cell division protein FtsE	CP009625	219	24898.1	9.56	-0.13105	0	Cytoplasmic Membrane	COG2884	7	37	33.79	0.000238391	100	Confident
A0A0M4S1Z1	DNA polymerase III subunit delta	CP009625	347	38064.9	8.69	-0.129395	0	Cytoplasmic	COG1466	4	10	12.97	4.06632e-05	100	Confident
A0A0M4S1Z8	DNA polymerase III subunit epsilon	CP009625	234	25632.2	5.72	-0.159829	0	Cytoplasmic	COG0847	2	4	13.25	2.41199e-05	100	Confident
A0A0M4S206	1-(5-phosphoribosyl)-5-[(5-phosphoribosylamino)methylideneamino] imidazole-4-carboxamide isomerase (EC 5.3.1.16) (Phosphoribosylformimino-5-aminoimidazole carboxamide ribotide isomerase)	CP009625	243	25589.4	5	0.197119	0	Cytoplasmic	COG0106	9	58	36.63	0.000336785	100	Confident
A0A0M4S214	Alkaline phosphatase	CP009625	837	88461.9	4.99	-0.13178	0	Cytoplasmic Membrane	COG2205	6	11	10.87	1.85438e-05	100	Confident
A0A0M4S228	Orotidine 5'-phosphate decarboxylase (EC 4.1.1.23) (OMP decarboxylase)	CP009625	238	25193.3	8.63	0.12521	0	Cytoplasmic	COG0284	10	41	54.62	0.000243074	100	Confident
A0A0M4S243	tRNA (guanine-N(7)-)-methyltransferase (EC 2.1.1.33) (tRNA (guanine(46)-N(7))-methyltransferase) (tRNA(m7G46)-methyltransferase)	CP009625	233	26986.5	7.97	-0.641202	0	Cytoplasmic	COG0220	6	15	21.46	9.08378e-05	100	Confident
A0A0M4S257	Dioxygenase	CP009625	259	25785.4	5.03	-0.0749035	0	Cytoplasmic Membrane	COG1464	13	97	51.74	0.000528449	100	Confident
A0A0M4S265	Molybdopterin biosynthesis enzyme	CP009625	321	34134.8	7.11	0.242679	0	Cytoplasmic	COG0303	4	17	19.63	7.47266e-05	100	Confident
A0A0M4S271	Universal stress protein UspA	CP009625	162	17537	4.85	-0.0759259	0	Cytoplasmic Membrane		3	31	29.63	0.000270009	100	Confident
A0A0M4S278	Uncharacterized protein	CP009625	129	12981.4	10.13	-1.10388	0	Unknown		2	13	10.08	0.000142195	100	Confident
A0A0M4S2A5	Glycosyl transferase family 1	CP009625	372	41954.3	9.35	-0.0959677	0	Cytoplasmic	COG0438	6	24	17.74	9.10332e-05	100	Confident
A0A0M4S2B8	ABC transporter ATP-binding protein	CP009625	249	28526.2	6.51	-0.258233	0	Cytoplasmic Membrane	COG1126	2	4	9.24	2.26669e-05	100	Doubtful
A0A0M4S2C5	Amino acid ABC transporter	CP009625	262	26081.2	4.71	-0.333206	1	Periplasmic	COG0834	5	18	30.92	9.69399e-05	100	Confident
A0A0M4S2D6	RND transporter MFP subunit	CP009625	382	40782.9	7.79	0.0217277	1	Cytoplasmic Membrane	COG0845	22	249	46.86	0.000919745	100	Confident
A0A0M4S2E1	30S ribosomal protein S12	CP009625	123	13871.3	11.62	-0.780488	0	Cytoplasmic	COG0048	7	60	41.46	0.0006883	100	Confident
A0A0M4S2E9	1-carboxy-3-chloro-3,4-dihydroxycyclo hexa-1,5-diene dehydrogenase	CP009625	371	40877.7	5.97	-0.156065	0	Periplasmic	COG0673	6	20	17.25	7.60655e-05	100	Confident
A0A0M4S2F4	ABC transporter ATP-binding protein	CP009625	549	60844.9	5.26	-0.457195	0	Cytoplasmic	COG0488	22	145	41.17	0.000372672	100	Confident
A0A0M4S2H6	Amino acid ABC transporter substrate-binding protein	CP009625	371	37270.9	5.07	-0.244474	1	Periplasmic	COG0683	3	89	22.1	0.000338491	100	Confident
A0A0M4S2I2	Cro/Cl family transcriptional regulator	CP009625	642	70375.9	5.55	-0.0934579	0	Cytoplasmic		13	37	22.59	8.13201e-05	100	Confident
A0A0M4S2J4	2-hydroxymuconic semialdehyde hydrolase	CP009625	263	28744.6	5.37	-0.221673	0	Cytoplasmic	COG0596	8	20	33.84	0.000107301	100	Confident
A0A0M4S2M3	Fur family transcriptional regulator	CP009626	145	16243.4	6.28	-0.267586	0	Cytoplasmic	COG0735	3	17	21.38	0.000165429	100	Confident
A0A0M4S2P5	MarR family transcriptional regulator	CP009626	163	18872.8	6.76	-0.416564	0	Cytoplasmic	COG1846	6	37	29.45	0.000320292	100	Confident
A0A0M4S2R5	Nucleoside hydrolase	CP009626	311	33620.6	4.9	0.111897	0	Cytoplasmic	COG1957	2	14	8.04	6.35183e-05	100	Confident
A0A0M4S2T1	MFS transporter	CP009626	729	78831.5	5.29	-0.10192	0	Cytoplasmic	COG0022	5	17	8.64	3.29043e-05	100	Confident
A0A0M4S2U0	Molecular chaperone	CP009626	156	17429.6	6.1	-0.516667	0	Cytoplasmic	COG0071	2	7	14.74	6.33147e-05	100	Confident
A0A0M4S2X9	NAD-dependent epimerase	CP009626	321	33924.8	5.23	0.186293	0	Unknown	COG0451	10	40	30.84	0.000175827	100	Confident
A0A0M4S2Y6	Carnitine dehydratase	CP009626	405	43552.6	5.27	-0.0446914	0	Cytoplasmic	COG1804	4	11	13.09	3.83238e-05	100	Confident
A0A0M4S2Z9	Isoleucine--tRNA ligase (EC 6.1.1.5) (Isoleucyl-tRNA synthetase)	CP009626	972	110042	5.57	-0.442901	0	Cytoplasmic	COG0060	25	114	26.65	0.000165489	100	Confident
A0A0M4S307	Uncharacterized protein	CP009626	258	28439	10.32	-0.294961	0	Unknown	COG2121	2	12	7.75	6.56286e-05	100	Confident
A0A0M4S315	Uncharacterized protein	CP009626	131	12163.9	9.36	-0.518321	0	Unknown	COG5591	3	6	20.61	6.46266e-05	100	Confident
A0A0M4S326	Transcriptional regulator	CP009626	339	36832	7.08	-0.178761	0	Cytoplasmic	COG1609	12	67	38.64	0.000278873	100	Confident
A0A0M4S333	HAD family hydrolase	CP009626	223	24164.5	4.65	-0.00941704	0	Cytoplasmic	COG0637	3	8	20.63	5.06193e-05	100	Confident
A0A0M4S339	Histidinol dehydrogenase	CP009626	241	26501.9	9.15	0.0228216	0	Unknown	COG0410	5	51	31.95	0.000298596	100	Confident
A0A0M4S345	Dihydroxy-acid dehydratase (EC 4.2.1.9)	CP009626	601	65119	5.63	-0.24376	0	Cytoplasmic	COG0129	51	496	60.73	0.0011645	100	Confident
A0A0M4S353	Beta alanine--pyruvate aminotransferase	CP009626	442	47180.2	6.03	0.123077	0	Cytoplasmic	COG0161	16	59	26.47	0.000188348	100	Confident
A0A0M4S374	GTP-binding protein TypA	CP009626	608	66818.4	5.4	-0.258059	0	Cytoplasmic Membrane	COG1217	25	132	37.99	0.000306339	100	Confident
A0A0M4S3A1	Spermidine/putrescine ABC transporter ATP-binding protein	CP009626	355	38337	6.47	-0.0892958	0	Cytoplasmic Membrane	COG3839	3	9	9.58	3.57722e-05	100	Confident
A0A0M4S3B0	Acyl-CoA dehydrogenase	CP009626	597	64820.8	5.5	-0.163819	0	Cytoplasmic	COG1960	29	199	39.7	0.000470338	100	Confident
A0A0M4S3E5	ArsR family transcriptional regulator	CP009626	164	18651.6	8.9	-0.251829	0	Cytoplasmic	COG1522	4	12	21.95	0.000103245	100	Confident
A0A0M4S3F2	LysR family transcriptional regulator	CP009626	301	33078.2	6	0.09701	0	Cytoplasmic	COG0583	3	9	11.3	4.21898e-05	100	Confident
A0A0M4S3G0	Sulfurtransferase FdhD	CP009626	269	28875.1	5.3	0.124535	0	Cytoplasmic	COG1526	4	13	18.59	6.81903e-05	100	Confident
A0A0M4S3H0	5-oxoprolinase	CP009626	1204	129455	5.5	-0.117027	0	Cytoplasmic	COG0146	43	186	31.15	0.000217981	100	Confident
A0A0M4S3J6	Amino acid dehydrogenase	CP009626	416	45854.8	9.66	-0.187019	0	Cytoplasmic Membrane	COG0665	2	3	7.69	1.01756e-05	100	Confident
A0A0M4S3L4	UPF0173 metal-dependent hydrolase NL70_14080	CP009626	237	25124.4	5.58	0.0843882	0	Unknown	COG2220	14	134	56.96	0.000797789	100	Confident
A0A0M4S3M6	Fosmidomycin resistance protein	CP009626	139	16150.2	5.82	-0.570504	0	Cytoplasmic		2	14	15.11	0.000142117	100	Confident
A0A0M4S3X0	Leucine/isoleucine/valine transporter ATP-binding subunit	CP009626	234	25661.6	5.87	0.0153846	0	Cytoplasmic	COG0410	6	16	34.62	9.64796e-05	100	Confident
A0A0M4S3Y3	GMP synthase [glutamine-hydrolyzing] (EC 6.3.5.2) (GMP synthetase) (Glutamine amidotransferase)	CP009626	520	57141.3	5.53	-0.0988462	0	Cytoplasmic	COG0519	37	254	54.42	0.000689226	100	Confident
A0A0M4S424	Nitrous-oxide reductase (EC 1.7.2.4) (N(2)OR) (N2O reductase)	CP009626	639	66752.3	5.42	-0.405321	1	Periplasmic	COG4263	30	177	40.69	0.000390844	100	Confident
A0A0M4S450	ABC transporter	CP009626	341	37067	6.38	-0.026393	0	Cytoplasmic Membrane	COG0444	3	30	13.2	0.000124136	100	Confident
A0A0M4S458	HAD family hydrolase	CP009626	234	26671.3	4.83	-0.279487	0	Cytoplasmic	COG1011	3	10	12.82	6.02998e-05	100	Confident
A0A0M4S467	3-beta hydroxysteroid dehydrogenase	CP009626	328	35813.6	9.95	-0.0219512	0	Unknown	COG0702	37	432	69.21	0.00185841	100	Confident
A0A0M4S494	Amino acid ABC transporter substrate-binding protein	CP009626	406	41211.4	5.2	-0.146798	0	Periplasmic	COG0683	39	410	68.72	0.00142492	100	Confident
A0A0M4S4A2	Homospermidine synthase	CP009626	481	54293.1	8.47	-0.42183	0	Cytoplasmic	COG5310	8	46	20.79	0.000134941	100	Confident
A0A0M4S4A9	Pseudouridine synthase (EC 5.4.99.-)	CP009626	581	64030.6	10.35	-1.1673	0	Cytoplasmic	COG1187	6	24	14.11	5.82863e-05	100	Confident
A0A0M4S4B7	N-acetylglucosamine-6-phosphate deacetylase (EC 3.5.1.25) (GlcNAc 6-P deacetylase)	CP009626	387	41331.2	6.01	-0.0302326	0	Cytoplasmic	COG1820	8	32	27.91	0.000116673	100	Confident
A0A0M4S4C6	Uncharacterized protein	CP009626	95	10553.7	9.06	-0.743158	0	Unknown		6	23	64.21	0.000341614	100	Confident
A0A0M4S4D4	Multicopper oxidase	CP009626	534	55116.7	5.72	-0.167603	0	Periplasmic	COG2132	4	9	12.92	2.37811e-05	100	Confident
A0A0M4S4G6	Site-determining protein	CP009626	271	29412.9	6.22	-0.0870849	0	Cytoplasmic	COG2894	18	227	59.78	0.00118192	100	Confident
A0A0M4S4Z5	Microcin ABC transporter ATP-binding protein	CP009625	541	59950.3	8.74	-0.165065	0	Cytoplasmic Membrane	COG4172	11	65	26.62	0.00016953	100	Confident
A0A0M4S530	Iron-sulfur cluster carrier protein	CP009625	387	41250.8	6.56	-0.0829457	0	Cytoplasmic Membrane	COG0489	7	29	19.38	0.000105735	100	Confident
A0A0M4S539	Hydrolase GDSL	CP009625	241	22290.4	4.74	0.0190871	0	Periplasmic	COG2755	3	7	16.18	4.09838e-05	100	Confident
A0A0M4S541	Dihydroxy-acid dehydratase (DAD) (EC 4.2.1.9)	CP009625	611	65310.4	5.67	-0.09018	0	Cytoplasmic	COG0129	31	216	41.57	0.00049882	100	Confident
A0A0M4S553	Carbohydrate kinase	CP009625	311	33342.1	5.16	0.124116	0	Cytoplasmic	COG0524	9	35	46.62	0.000158796	100	Confident
A0A0M4S583	Sulfite reductase	CP009625	556	62036.7	5.84	-0.229856	0	Cytoplasmic	COG0155	2	3	3.6	7.61339e-06	100	Confident
A0A0M4S5B5	Oxidoreductase	CP009625	244	25559.4	5.54	0.255738	0	Cytoplasmic	COG1028	35	549	56.56	0.00317478	100	Confident
A0A0M4S5E3	Histidinol dehydrogenase (HDH) (EC 1.1.1.23)	CP009625	430	46102.4	5.1	0.0465116	0	Cytoplasmic	COG0141	20	140	51.16	0.0004594	100	Confident
A0A0M4S5F2	Histidine kinase	CP009625	517	56917.2	6.75	-0.123985	2	Cytoplasmic Membrane	COG0642	7	21	15.86	5.73139e-05	100	Confident
A0A0M4S5G0	Peptidase M14	CP009625	353	38571.3	5.66	-0.118697	0	Cytoplasmic	COG3608	15	97	46.18	0.000387729	100	Confident
A0A0M4S5G7	Histidine kinase	CP009625	438	48426.8	6.05	-0.00182648	2	Cytoplasmic Membrane	COG5002	8	28	23.74	9.02018e-05	100	Confident
A0A0M4S5H9	Proline iminopeptidase (EC 3.4.11.5)	CP009625	316	36546.6	5.93	-0.442722	0	Cytoplasmic	COG0596	14	70	42.72	0.000312566	100	Confident
A0A0M4S5I7	Ferredoxin-NADP reductase	CP009625	258	29478.7	5.48	-0.350388	0	Cytoplasmic	COG1018	9	47	41.47	0.000257045	100	Confident
A0A0M4S5K6	Peptidase S41	CP009625	541	61369.1	9.29	0.536784	14	Cytoplasmic Membrane	COG3278	13	91	12.2	0.000237343	100	Confident
A0A0M4S5M5	Methyltransferase	CP009625	260	26898.1	9.71	0.173462	0	Cytoplasmic	COG4123	4	14	23.46	7.59777e-05	100	Confident
A0A0M4S5N6	Phosphoribosylamine--glycine ligase (EC 6.3.4.13) (GARS) (Glycinamide ribonucleotide synthetase) (Phosphoribosylglycinamide synthetase)	CP009625	427	44970.7	5.05	0.0840749	0	Cytoplasmic	COG0151	5	35	11.24	0.000115657	100	Confident
A0A0M4S5P5	Chorismate synthase (CS) (EC 4.2.3.5) (5-enolpyruvylshikimate-3-phosphate phospholyase)	CP009625	364	38987.9	6.33	-0.26456	0	Cytoplasmic	COG0082	20	92	48.9	0.00035663	100	Confident
A0A0M4S5Q4	Colicin V synthesis protein	CP009625	192	20559.5	4.67	0.688021	4	Cytoplasmic Membrane	COG1286	4	18	28.13	0.000132283	100	Confident
A0A0M4S5R3	Guanylate kinase (EC 2.7.4.8) (GMP kinase)	CP009625	220	25222.7	5.15	-0.345	0	Cytoplasmic	COG0194	8	35	37.27	0.00022448	100	Confident
A0A0M4S5S3	Alkyl hydroperoxide reductase	CP009625	161	16669.1	5.35	0.210559	0	Unknown	COG0678	15	184	90.68	0.00161259	100	Confident
A0A0M4S5T3	2-haloalkanoic acid dehalogenase	CP009625	205	23300.2	5.79	-0.293659	0	Cytoplasmic	COG1011	6	26	29.27	0.000178958	100	Confident
A0A0M4S5U2	5-hydroxyisourate hydrolase (HIU hydrolase) (HIUHase) (EC 3.5.2.17)	CP009625	118	13032.7	5.22	-0.169492	0	Unknown	COG2351	6	61	40.68	0.000729423	100	Confident
A0A0M4S5W0	Glycosyl transferase family 1	CP009625	369	41199.1	7.25	-0.120325	0	Cytoplasmic	COG0438	6	16	28.46	6.11822e-05	100	Confident
A0A0M4S5W9	Cytochrome C biogenesis protein CcmH	CP009625	129	14296	4.7	-0.00697674	0	Unknown	COG3654	3	15	16.28	0.000164071	100	Confident
A0A0M4S5X7	Transcriptional regulator	CP009625	142	16024.4	7.84	-0.578873	0	Cytoplasmic	COG4957	24	287	72.54	0.00285184	100	Confident
A0A0M4S603	Cytochrome C	CP009625	158	14819	5.58	-0.0310127	2	Unknown	COG3088	3	18	24.05	0.000160748	100	Confident
A0A0M4S619	4-hydroxy-tetrahydrodipicolinate synthase (HTPA synthase) (EC 4.3.3.7)	CP009625	293	31612.3	6.26	-0.0443686	0	Cytoplasmic	COG0329	22	309	64.16	0.00148807	100	Confident
A0A0M4S633	Holo-[acyl-carrier-protein] synthase (Holo-ACP synthase) (EC 2.7.8.7) (4'-phosphopantetheinyl transferase AcpS)	CP009625	134	14645	9.66	-0.152985	0	Cytoplasmic	COG0736	4	14	23.88	0.000147419	100	Confident
A0A0M4S651	Uncharacterized protein	CP009625	187	20524.7	9.88	-0.0534759	2	Unknown		7	61	34.22	0.000460277	100	Confident
A0A0M4S682	Putative arginyl-tRNA--protein transferase (Arginyltransferase) (R-transferase) (EC 2.3.2.8)	CP009625	249	28714.8	8.34	-0.488755	0	Cytoplasmic	COG2935	7	24	34.94	0.000136001	100	Confident
A0A0M4S693	Metal-binding protein	CP009625	185	20354	4.46	-0.296216	0	Cytoplasmic		4	7	32.97	5.33897e-05	100	Confident
A0A0M4S6A0	30S ribosomal protein S9	CP009625	158	17188.8	10.34	-0.417722	0	Cytoplasmic	COG0103	12	113	53.8	0.00100914	100	Confident
A0A0M4S6A7	NADH-quinone oxidoreductase subunit C (EC 1.6.5.11) (NADH dehydrogenase I subunit C) (NDH-1 subunit C)	CP009625	202	23309.3	4.62	-0.355446	0	Cytoplasmic	COG0852	25	332	69.8	0.00231909	100	Confident
A0A0M4S6B4	Beta-lactamase	CP009625	558	61272.2	5.22	-0.138351	0	Cytoplasmic	COG0595	8	33	17.38	8.34471e-05	100	Confident
A0A0M4S6C1	Transcriptional regulator	CP009625	77	8371.53	5.41	-0.202597	0	Unknown	COG0271	6	15	63.64	0.000274873	100	Confident
A0A0M4S6C8	3-oxoacyl-ACP synthase (EC 2.3.1.41)	CP009625	425	44270.8	5.3	-0.0543529	0	Cytoplasmic Membrane	COG0304	22	172	59.06	0.000571046	100	Confident
A0A0M4S6E7	Chromosome segregation protein ScpA	CP009625	283	31490	5.44	-0.165371	0	Cytoplasmic	COG1354	2	3	6.71	1.49577e-05	100	Doubtful
A0A0M4S6G3	Peptidase	CP009625	471	50196.6	9.92	-0.153079	0	Unknown	COG4783	14	44	24.84	0.000131815	100	Confident
A0A0M4S6H2	Tyrosine--tRNA ligase (EC 6.1.1.1) (Tyrosyl-tRNA synthetase)	CP009625	417	46156.6	5.26	-0.177938	0	Cytoplasmic	COG0162	26	162	42.45	0.000548164	100	Confident
A0A0M4S6L0	ATPase	CP009625	260	28695.8	4.9	-0.144615	0	Cytoplasmic	COG5387	4	13	22.69	7.05507e-05	100	Confident
A0A0M4S6M4	Dihydropteroate synthase (DHPS) (EC 2.5.1.15) (Dihydropteroate pyrophosphorylase)	CP009625	279	30255.4	5.34	-0.0476703	0	Cytoplasmic	COG0294	11	49	36.2	0.000247813	100	Confident
A0A0M4S6N2	Universal stress protein	CP009625	281	30699.1	5.15	-0.0227758	0	Cytoplasmic		8	77	25.62	0.000386648	100	Confident
A0A0M4S6P5	Phosphoribosyl-AMP cyclohydrolase (PRA-CH) (EC 3.5.4.19)	CP009625	139	15280.3	6.19	-0.317986	0	Cytoplasmic	COG0139	6	43	38.85	0.000436501	100	Confident
A0A0M4S6Q3	Peptidyl-prolyl cis-trans isomerase (EC 5.2.1.8)	CP009625	196	18243.7	6.99	-0.122959	0	Periplasmic	COG0652	12	142	52.04	0.00102227	100	Confident
A0A0M4S6R1	RNA-binding protein Hfq	CP009625	78	8854.28	7.95	0	1	Cytoplasmic	COG1923	10	132	92.31	0.00238787	100	Confident
A0A0M4S6S3	Peptidylprolyl isomerase	CP009625	628	68080.5	4.79	-0.321975	1	Cytoplasmic Membrane	COG0760	46	396	69.9	0.000889748	100	Confident
A0A0M4S6T1	Outer membrane protein assembly factor BamA	CP009625	781	82998.5	5.31	-0.317798	1	Outer Membrane	COG4775	70	791	59.54	0.00142908	100	Confident
A0A0M4S6V7	Membrane protein	CP009625	194	19960.4	10.45	-0.365979	0	Cytoplasmic Membrane	COG4764	5	16	20.62	0.000116372	100	Confident
A0A0M4S6W2	50S ribosomal protein L18	CP009625	120	12668.6	10.77	-0.166667	0	Cytoplasmic	COG0256	9	243	49.17	0.0028573	100	Confident
A0A0M4S6X0	30S ribosomal protein S19	CP009625	92	10444.1	10.16	-0.605435	0	Cytoplasmic	COG0185	8	171	66.3	0.00262265	100	Confident
A0A0M4S6Y0	50S ribosomal protein L10	CP009625	172	17944.7	9.6	0.0581395	0	Cytoplasmic	COG0244	25	453	74.42	0.00371622	100	Confident
A0A0M4S6Y7	Uncharacterized protein	CP009625	159	15774.3	5.72	0.144025	0	Unknown	COG1430	4	46	25.79	0.000408218	100	Confident
A0A0M4S6Z4	Methionine aminopeptidase (MAP) (MetAP) (EC 3.4.11.18) (Peptidase M)	CP009625	275	30273.5	5.99	-0.150909	0	Cytoplasmic	COG0024	31	235	82.55	0.00120578	100	Confident
A0A0M4S712	Cobalamin biosynthesis protein CobN	CP009625	1263	136769	5.32	-0.157245	0	Cytoplasmic	COG1429	12	33	12.03	3.68674e-05	100	Confident
A0A0M4S758	Tail fiber protein	CP009625	384	42424.2	5.32	-0.710938	1	Cytoplasmic	COG0330	18	173	51.04	0.000635691	100	Confident
A0A0M4S764	Lactate dehydrogenase	CP009625	468	50268.5	5.32	-0.015812	0	Cytoplasmic	COG0277	9	52	18.8	0.000156779	100	Confident
A0A0M4S771	Cell division protein FtsZ	CP009625	566	60637.9	5.4	-0.361307	0	Cytoplasmic	COG0206	45	493	63.43	0.00122903	100	Confident
A0A0M4S7A6	Glycosyl transferase family 1	CP009625	621	68970	9.2	0.0901771	5	Cytoplasmic Membrane	COG4178	12	48	23.99	0.000109064	100	Confident
A0A0M4S7B4	Uncharacterized protein	CP009625	351	34332.7	5.19	-0.24302	0	Unknown		13	50	48.15	0.000200999	100	Confident
A0A0M4S7E0	Poly(A) polymerase	CP009625	423	46601.1	5.92	-0.261939	0	Cytoplasmic	COG0617	6	16	23.88	5.33717e-05	100	Confident
A0A0M4S7E9	Anthranilate synthase (EC 4.1.3.27)	CP009625	731	81881.9	5.88	-0.319015	0	Cytoplasmic	COG0147	13	46	22.71	8.87916e-05	100	Confident
A0A0M4S7G7	Chemotaxis protein CheY	CP009625	232	26066.2	5.34	-0.10819	0	Cytoplasmic	COG0745	11	36	51.72	0.000218951	100	Confident
A0A0M4S7I4	Dihydroxyacetone kinase	CP009625	330	34717.7	5.27	0.0427273	0	Cytoplasmic	COG2376	11	108	33.64	0.000461787	100	Confident
A0A0M4S7K7	MFS transporter	CP009625	450	48461.4	9.22	0.855333	12	Cytoplasmic Membrane		4	41	7.56	0.000128559	100	Confident
A0A0M4S7L5	Protein TolB	CP009625	443	45015.8	6.96	-0.24763	1	Periplasmic	COG0823	43	388	64.33	0.00123583	100	Confident
A0A0M4S7M3	Uncharacterized protein	CP009625	343	38302.4	7.98	-0.311953	1	Cytoplasmic Membrane	COG1360	21	86	64.14	0.000353782	100	Confident
A0A0M4S7N2	Phosphoglycerate kinase (EC 2.7.2.3)	CP009625	396	41795.9	5.64	0.0573232	0	Cytoplasmic	COG0126	29	254	57.07	0.000905045	100	Confident
A0A0M4S7P5	N5-carboxyaminoimidazole ribonucleotide synthase (N5-CAIR synthase) (EC 6.3.4.18) (5-(carboxyamino)imidazole ribonucleotide synthetase)	CP009625	362	38731.2	5.49	-0.00801105	0	Cytoplasmic Membrane	COG0026	24	146	65.47	0.000569083	100	Confident
A0A0M4S7Q3	Ferredoxin	CP009625	112	12321.8	3.99	-0.334821	0	Cytoplasmic		5	29	37.5	0.000365352	100	Confident
A0A0M4S7R6	Leucine--tRNA ligase (EC 6.1.1.4) (Leucyl-tRNA synthetase)	CP009625	877	97891.4	5.86	-0.335006	0	Cytoplasmic	COG0495	48	265	42.53	0.000426361	100	Confident
A0A0M4S7S4	Signal recognition particle protein (Fifty-four homolog)	CP009625	523	55126.7	9.73	-0.121606	0	Cytoplasmic Membrane	COG0541	14	64	35.56	0.000172667	100	Confident
A0A0M4S7T2	Ribosomal RNA large subunit methyltransferase H (EC 2.1.1.177) (23S rRNA (pseudouridine1915-N3)-methyltransferase) (23S rRNA m3Psi1915 methyltransferase) (rRNA (pseudouridine-N3-)-methyltransferase RlmH)	CP009625	169	18248.8	9.09	-0.251479	0	Unknown	COG1576	8	57	61.54	0.000475904	100	Confident
A0A0M4S7U2	ATP synthase	CP009625	477	48333.9	5.44	-0.437736	0	Unknown	COG1376	6	41	17.4	0.000121282	100	Confident
A0A0M4S7X6	Malate dehydrogenase (EC 1.1.1.37)	CP009625	320	33704	5.24	0.208437	0	Unknown	COG0039	98	2478	91.56	0.0109265	100	Confident
A0A0M4S7Y9	Protein translocase subunit SecA	CP009625	906	102871	5.15	-0.52947	0	Cytoplasmic	COG0653	30	176	29.58	0.000274104	100	Confident
A0A0M4S809	Cob(I)yrinic acid a c-diamide adenosyltransferase	CP009625	195	21100	6.84	-0.205641	0	Cytoplasmic	COG2096	5	14	32.82	0.000101304	100	Confident
A0A0M4S817	Uncharacterized protein	CP009625	339	36002.2	6.85	0.040118	1	Unknown	COG4093	7	32	19.76	0.000133193	100	Confident
A0A0M4S826	Cyclic nucleotide-binding protein	CP009625	153	16821.3	5.1	0.169281	0	Cytoplasmic	COG0664	3	23	24.18	0.000212113	100	Confident
A0A0M4S834	ATPase	CP009625	804	83205.7	5.89	0.226493	6	Cytoplasmic Membrane	COG2217	12	40	20.15	7.01997e-05	100	Confident
A0A0M4S843	ATP-binding protein	CP009625	390	43089.1	5.84	-0.24	0	Cytoplasmic	COG0523	7	35	26.67	0.000126629	100	Confident
A0A0M4S866	Transglycosylase	CP009625	369	39991	5.34	-0.181301	0	Unknown	COG2821	5	17	24.93	6.50061e-05	100	Confident
A0A0M4S880	Folylpolyglutamate synthase	CP009625	442	47230.2	5.35	0.0941176	0	Cytoplasmic	COG0285	11	56	31	0.000178771	100	Confident
A0A0M4S888	50S ribosomal protein L20	CP009625	134	15094.5	11.01	-0.559701	0	Cytoplasmic	COG0292	11	70	49.25	0.000737097	100	Confident
A0A0M4S8A5	tRNA-2-methylthio-N(6)-dimethylallyladenosine synthase (EC 2.8.4.3) ((Dimethylallyl)adenosine tRNA methylthiotransferase MiaB) (tRNA-i(6)A37 methylthiotransferase)	CP009625	467	52337.4	6.13	-0.475803	0	Cytoplasmic	COG0621	3	11	8.35	3.32359e-05	100	Confident
A0A0M4S8B3	Polyribonucleotide nucleotidyltransferase (EC 2.7.7.8) (Polynucleotide phosphorylase)	CP009625	714	77729.8	5.03	-0.154062	0	Cytoplasmic	COG1185	63	738	61.9	0.00145844	100	Confident
A0A0M4S8D4	Uncharacterized protein	CP009625	240	25306.5	9.07	-0.28875	1	Unknown	COG5375	3	7	15.42	4.11546e-05	100	Confident
A0A0M4S8G2	Oxidoreductase	CP009625	246	26672.9	8.52	-0.0126016	0	Cytoplasmic	COG1028	9	40	48.78	0.000229433	100	Confident
A0A0M4S8I3	MerR family transcriptional regulator	CP009625	179	20235.3	9.23	-0.539106	0	Cytoplasmic	COG0789	11	57	51.4	0.000449317	100	Confident
A0A0M4S8J0	Acetyl-CoA carboxylase (EC 6.4.1.2)	CP009625	452	49192.1	5.84	-0.144248	0	Cytoplasmic	COG0439	28	241	52.65	0.000752333	100	Confident
A0A0M4S8L5	Amino acid-binding protein	CP009625	363	35717.5	5.32	-0.0374656	0	Unknown	COG0683	12	46	42.42	0.000178806	100	Confident
A0A0M4S8P1	Uncharacterized protein	CP009625	59	6662.79	6.91	-0.462712	0	Unknown	COG5570	2	24	18.64	0.000573972	100	Confident
A0A0M4S8P6	Acetyl-coenzyme A synthetase (AcCoA synthetase) (Acs) (EC 6.2.1.1) (Acetate--CoA ligase) (Acyl-activating enzyme)	CP009625	651	72731.3	5.7	-0.348694	0	Cytoplasmic	COG0365	31	134	33.79	0.000290439	100	Confident
A0A0M4S8Q5	Porphobilinogen deaminase (PBG) (EC 2.5.1.61) (Hydroxymethylbilane synthase) (Pre-uroporphyrinogen synthase)	CP009625	314	33837.6	5.77	-0.142038	0	Cytoplasmic	COG0181	20	117	57.64	0.00052576	100	Confident
A0A0M4S8R2	Tyrosine recombinase XerD	CP009625	307	33897.8	9.29	-0.258632	0	Cytoplasmic	COG4974	6	13	31.92	5.97498e-05	100	Confident
A0A0M4S8S0	Peptidase M29	CP009625	417	44781.4	5.49	-0.165947	0	Cytoplasmic	COG2309	33	328	59.47	0.00110986	100	Confident
A0A0M4S8Z3	Adenine nucleotide translocator 1	CP009626	368	36436.3	4.62	-0.0771739	1	Unknown	COG1744	12	38	29.35	0.000145703	100	Confident
A0A0M4S901	Amino acid-binding protein	CP009626	416	41961.4	5.81	-0.140625	0	Periplasmic	COG0683	40	392	70.67	0.00132961	100	Confident
A0A0M4S918	Type VI secretion protein	CP009626	172	19028.1	10.28	-0.211628	0	Unknown	COG2885	5	12	30.81	9.84429e-05	100	Confident
A0A0M4S926	Membrane protein	CP009626	155	17092.1	5.29	0.657419	3	Cytoplasmic Membrane	COG1585	4	12	28.39	0.00010924	100	Confident
A0A0M4S934	Molybdenum import ATP-binding protein ModC (EC 3.6.3.29)	CP009626	359	38880.6	9.51	-0.00194986	0	Cytoplasmic Membrane	COG4148	8	20	28.41	7.8608e-05	100	Confident
A0A0M4S984	Major facilitator transporter	CP009626	412	43800.6	6.74	0.880825	12	Cytoplasmic Membrane	COG0738	5	55	9.47	0.000188364	100	Confident
A0A0M4S999	Acyl-CoA dehydrogenase	CP009626	384	41794.8	5.43	-0.0921875	0	Cytoplasmic	COG1960	17	113	46.35	0.00041522	100	Confident
A0A0M4S9D3	Glyoxalase	CP009626	135	14820.5	5.04	-0.448889	0	Unknown		2	11	27.41	0.000114972	100	Confident
A0A0M4S9F1	ABC transporter permease	CP009626	396	41970.5	9.57	1.01338	11	Cytoplasmic Membrane	COG4214	3	11	3.79	3.91948e-05	100	Confident
A0A0M4S9G4	1,2-oxophytodienoate reductase	CP009626	371	39990	5.8	-0.315094	0	Cytoplasmic	COG1902	48	692	73.58	0.00263187	100	Confident
A0A0M4S9H2	Organic hydroperoxide resistance protein	CP009626	140	14232.1	5.63	0.0571429	0	Cytoplasmic	COG1764	17	144	82.14	0.00145133	100	Confident
A0A0M4S9I0	Ribose 5-phosphate isomerase	CP009626	151	15664.6	5.11	0.0649007	0	Unknown	COG0698	12	167	76.82	0.00156053	100	Confident
A0A0M4S9I8	Aminotransferase class III	CP009626	484	53172.6	6.96	-0.0121901	0	Cytoplasmic	COG4992	2	14	6.2	4.08145e-05	100	Confident
A0A0M4S9L9	Lysine--tRNA ligase (EC 6.1.1.6) (Lysyl-tRNA synthetase)	CP009626	551	61669.4	5.82	-0.290563	0	Cytoplasmic	COG1384	25	125	40.65	0.000320103	100	Confident
A0A0M4S9N6	Ribosomal RNA small subunit methyltransferase E (EC 2.1.1.193)	CP009626	248	27711.7	5.64	-0.293145	0	Cytoplasmic	COG1385	5	16	16.13	9.10332e-05	100	Confident
A0A0M4S9P5	Bicyclomycin resistance protein	CP009626	411	42456.2	4.78	-0.199027	0	Periplasmic	COG1653	26	167	50.61	0.000573332	100	Confident
A0A0M4S9Q2	Alcohol dehydrogenase	CP009626	389	41146.3	5.85	0.101028	0	Cytoplasmic	COG1454	3	17	13.62	6.16639e-05	100	Confident
A0A0M4S9Q8	5-deoxyglucuronate isomerase	CP009626	269	29875.7	5.59	-0.518587	0	Cytoplasmic	COG3718	2	8	7.81	4.19633e-05	100	Confident
A0A0M4S9R8	Superoxide dismutase [Cu-Zn] (EC 1.15.1.1)	CP009626	173	16072.1	6.11	-0.221965	0	Periplasmic	COG2032	47	889	64.16	0.00725082	100	Confident
A0A0M4S9S4	Sugar ABC transporter permease	CP009626	293	32401.3	9.68	0.735836	6	Cytoplasmic Membrane	COG0395	4	13	11.26	6.26047e-05	100	Confident
A0A0M4S9T1	Iron ABC transporter substrate-binding protein	CP009626	315	30248.2	5.36	-0.133333	0	Periplasmic	COG4607	14	100	41.27	0.000447941	100	Confident
A0A0M4S9T9	Peptidase	CP009626	346	37929.7	5.4	-0.22341	0	Cytoplasmic	COG2355	8	42	24.86	0.000171279	100	Confident
A0A0M4S9U8	Surface antigen (D15)	CP009625	639	67058.8	5.57	-0.352582	0	Outer Membrane	COG0729	24	127	46.17	0.000280436	100	Confident
A0A0M4S9X0	Aconitate hydratase (Aconitase) (EC 4.2.1.3)	CP009625	895	97064.6	5.55	-0.157654	0	Cytoplasmic	COG1048	115	1512	61.23	0.00238375	100	Confident
A0A0M4S9X1	Octanoyltransferase (EC 2.3.1.181) (Lipoate-protein ligase B) (Lipoyl/octanoyl transferase) (Octanoyl-[acyl-carrier-protein]-protein N-octanoyltransferase)	CP009626	267	29600.8	5.5	-0.246067	0	Cytoplasmic	COG0321	4	12	14.61	6.34164e-05	100	Confident
A0A0M4S9X9	Uncharacterized protein	CP009625	272	29731.1	6.59	0.150368	2	Cytoplasmic Membrane	COG1434	5	25	20.59	0.000129689	100	Confident
A0A0M4S9Y8	Uncharacterized protein	CP009625	471	51010.9	5.32	-0.163694	0	Cytoplasmic	COG0624	38	388	60.93	0.00116236	100	Confident
A0A0M4S9Z4	ABC transporter substrate-binding protein	CP009626	525	56420.6	5.09	-0.412	0	Periplasmic	COG4166	43	495	56	0.00133038	100	Confident
A0A0M4SA02	2-oxoisovalerate dehydrogenase	CP009626	337	36738.2	5.5	-0.0281899	0	Cytoplasmic	COG0022	17	66	54.3	0.000276341	100	Confident
A0A0M4SA08	Integration host factor subunit beta (IHF-beta)	CP009625	94	10566	9.97	-0.457447	0	Cytoplasmic	COG0776	3	93	29.79	0.001396	100	Confident
A0A0M4SA09	Cytochrome d terminal oxidase subunit 1	CP009626	525	57674.4	5.61	0.535619	9	Cytoplasmic Membrane	COG1271	31	313	28.19	0.000841233	100	Confident
A0A0M4SA18	Molybdopterin adenylyltransferase	CP009626	172	18384.2	5.71	-0.0465116	0	Cytoplasmic	COG0521	6	42	38.95	0.00034455	100	Confident
A0A0M4SA26	NADH dehydrogenase	CP009626	424	46707.7	8.8	-0.0193396	1	Cytoplasmic Membrane	COG1252	11	44	20.52	0.000146426	100	Confident
A0A0M4SA32	Aldehyde dehydrogenase	CP009625	477	51116.2	5.99	-0.0197065	0	Cytoplasmic	COG1012	42	321	61.43	0.000949551	100	Confident
A0A0M4SA40	Amino acid ABC transporter ATP-binding protein	CP009625	312	34415.3	5.51	-0.250641	0	Cytoplasmic Membrane	COG1125	7	17	26.6	7.68822e-05	100	Confident
A0A0M4SA48	Sugar ABC transporter permease	CP009625	297	33438	9.87	0.749158	6	Cytoplasmic Membrane	COG1175	3	19	10.1	9.02669e-05	100	Confident
A0A0M4SA67	Cytochrome P450	CP009626	387	43410.7	5.72	-0.205943	0	Cytoplasmic Membrane	COG2124	4	10	10.59	3.64603e-05	100	Confident
A0A0M4SA70	Molecular chaperone Tir	CP009625	275	30894	9.37	-0.644364	0	Cytoplasmic		2	7	8	3.59167e-05	100	Confident
A0A0M4SA82	Membrane protein	CP009626	177	18517.3	5.02	0.229944	1	Unknown	COG4803	35	614	74.58	0.00489471	100	Confident
A0A0M4SA86	TetR family transcriptional regulator	CP009625	227	25303.9	6.12	-0.17489	0	Cytoplasmic	COG1309	2	7	10.57	4.35115e-05	100	Confident
A0A0M4SAA0	Nitrate reductase	CP009626	1244	139238	6.1	-0.45836	0	Cytoplasmic Membrane	COG5013	84	876	50.08	0.000993608	100	Confident
A0A0M4SAA7	Nitrate ABC transporter ATP-binding protein	CP009626	281	31014.7	6.55	-0.187189	0	Cytoplasmic Membrane	COG1116	2	6	9.96	3.01284e-05	100	Doubtful
A0A0M4SAB5	Glucose dehydrogenase	CP009626	242	25972.2	5.31	0.237603	0	Cytoplasmic	COG4221	5	19	25.21	0.000110782	100	Confident
A0A0M4SAD7	Aldehyde dehydrogenase	CP009626	495	52258.3	5.78	-0.00949495	0	Cytoplasmic	COG1012	27	166	50.1	0.000473189	100	Confident
A0A0M4SAD8	Membrane protein	CP009625	347	37298.7	6.1	0.334294	3	Cytoplasmic Membrane	COG4129	12	98	29.11	0.0003985	100	Confident
A0A0M4SAE5	ATP synthase subunit b (ATP synthase F(0) sector subunit b) (ATPase subunit I) (F-type ATPase subunit b)	CP009625	159	17538	5.57	-0.226415	1	Unknown	COG0711	14	182	56.6	0.00161512	100	Confident
A0A0M4SAF6	Peptidase	CP009626	314	30909.7	9.46	-0.321975	1	Periplasmic	COG3770	5	35	22.29	0.000157279	100	Confident
A0A0M4SAF8	Plasmid stabilization protein ParE	CP009625	105	12090	6.74	-0.242857	0	Cytoplasmic		2	13	20.95	0.000174697	100	Confident
A0A0M4SAG3	Bifunctional phosphopantothenoylcysteine decarboxylase/phosphopantothenate synthase (EC 4.1.1.36) (EC 6.3.2.5)	CP009626	406	43007.5	6.24	-0.0775862	0	Cytoplasmic	COG0452	10	31	30.05	0.000107738	100	Confident
A0A0M4SAH9	30S ribosomal protein S6	CP009625	148	17096.1	8.03	-1.06014	0	Cytoplasmic	COG0360	26	345	57.43	0.00328919	100	Confident
A0A0M4SAI0	Branched-chain amino acid ABC transporter substrate-binding protein	CP009626	250	27885	6.99	-0.0744	0	Cytoplasmic Membrane	COG0411	5	18	19.6	0.000101593	100	Confident
A0A0M4SAJ2	Threonine synthase (EC 4.2.3.1)	CP009625	463	50139	5.32	-0.0116631	0	Cytoplasmic	COG0498	25	158	52.27	0.000481512	100	Confident
A0A0M4SAK0	Pyruvate phosphate dikinase (EC 2.7.9.1)	CP009625	887	96297.6	5.11	-0.164036	0	Cytoplasmic	COG0574	55	348	48.82	0.000553589	100	Confident
A0A0M4SAL4	GDP-mannose 4,6-dehydratase	CP009625	259	29128.5	5.89	-0.0328185	0	Cytoplasmic	COG0223	14	158	41.31	0.000860773	100	Confident
A0A0M4SAN1	LacI family transcriptional regulator	CP009625	343	37171.5	6.33	-0.0489796	0	Cytoplasmic	COG1879	5	14	21.28	5.75924e-05	100	Confident
A0A0M4SAN5	ATP-binding protein	CP009625	503	54049.9	5.55	-0.066998	0	Cytoplasmic Membrane	COG0433	24	149	42.35	0.000417974	100	Confident
A0A0M4SAR3	Transcriptional regulator	CP009625	229	25560	5.29	-0.30917	0	Cytoplasmic	COG0745	6	20	40.17	0.000123233	100	Confident
A0A0M4SAT8	Orotate phosphoribosyltransferase (OPRT) (OPRTase) (EC 2.4.2.10)	CP009625	192	20733.1	6.32	0.170313	0	Cytoplasmic	COG0461	7	41	35.94	0.00030131	100	Confident
A0A0M4SAV2	Hydrolase	CP009625	206	22855.3	9.29	-0.158252	0	Unknown	COG1896	5	20	25.24	0.000136992	100	Confident
A0A0M4SAV8	4-hydroxythreonine-4-phosphate dehydrogenase (EC 1.1.1.262) (4-(phosphohydroxy)-L-threonine dehydrogenase)	CP009625	343	36178.8	5.95	0.129446	0	Cytoplasmic	COG1995	11	46	45.77	0.000189232	100	Confident
A0A0M4SAW4	Molybdopterin synthase sulfur carrier subunit	CP009625	85	9468.68	4.67	-0.238824	0	Unknown	COG1977	4	20	36.47	0.000332003	100	Confident
A0A0M4SAX3	3-oxoacyl-ACP reductase	CP009625	234	24947.3	6.16	-0.0739316	0	Cytoplasmic	COG1028	10	40	45.3	0.000241199	100	Confident
A0A0M4SAZ5	Serine hydroxymethyltransferase (SHMT) (Serine methylase) (EC 2.1.2.1)	CP009625	438	47160.7	6.48	-0.179224	0	Cytoplasmic	COG0112	32	393	48.63	0.00126605	100	Confident
A0A0M4SB10	Uncharacterized protein	CP009625	131	14443.3	5.28	-0.538168	0	Cytoplasmic		7	67	60.31	0.000721664	100	Confident
A0A0M4SB18	NADH:ubiquinone oxidoreductase subunit J	CP009625	205	22230.9	9.52	1.10732	5	Cytoplasmic Membrane	COG0839	5	84	15.61	0.000578172	100	Confident
A0A0M4SB26	DNA-directed DNA polymerase (EC 2.7.7.7)	CP009625	1163	128688	5.56	-0.195099	0	Cytoplasmic	COG0587	5	18	7.57	2.18386e-05	100	Confident
A0A0M4SB33	Uncharacterized protein	CP009625	107	12191.7	4.89	-0.630841	0	Unknown	COG5467	10	130	66.36	0.00171432	100	Confident
A0A0M4SB40	Uncharacterized protein	CP009625	243	27504.5	6.02	-0.257613	0	Unknown		2	8	7.41	4.64531e-05	100	Confident
A0A0M4SB48	Uncharacterized protein	CP009625	235	24808.2	4.98	-0.086383	0	Cytoplasmic Membrane	COG2979	23	229	74.47	0.00137499	100	Confident
A0A0M4SB56	Protein-L-isoaspartate O-methyltransferase (EC 2.1.1.77)	CP009625	222	24730.4	7.1	-0.186036	0	Cytoplasmic	COG2518	3	6	22.97	3.81355e-05	100	Confident
A0A0M4SB63	NADH dehydrogenase (EC 1.6.99.3)	CP009625	136	15771.6	9.64	-1.08676	0	Unknown	COG3761	7	110	61.03	0.00114126	100	Confident
A0A0M4SB71	Peptide chain release factor 2	CP009625	321	36045.2	5.08	-0.618069	0	Cytoplasmic	COG1186	12	81	36.76	0.00035605	100	Confident
A0A0M4SB81	Cysteine desulfurase (EC 2.8.1.7)	CP009625	414	45736.1	6.29	-0.155072	0	Cytoplasmic	COG0520	11	60	33.82	0.000204495	100	Confident
A0A0M4SBB1	Methionine--tRNA ligase (EC 6.1.1.10)	CP009625	515	57983.5	5.27	-0.357087	0	Cytoplasmic	COG0143	31	167	42.52	0.000457552	100	Confident
A0A0M4SBB9	Ribose-5-phosphate isomerase A (EC 5.3.1.6) (Phosphoriboisomerase A)	CP009625	232	24336.1	5.23	0.199569	0	Cytoplasmic	COG0120	17	131	65.09	0.000796737	100	Confident
A0A0M4SBC8	ABC transporter	CP009625	209	22586	9.65	0.0287081	1	Unknown	COG3218	9	137	46.89	0.000924923	100	Confident
A0A0M4SBD8	RNA polymerase-binding transcription factor DksA	CP009625	138	16165	5.08	-1.03696	0	Cytoplasmic	COG1734	3	12	36.96	0.000122697	100	Confident
A0A0M4SBE2	Sulfurtransferase	CP009625	284	31104	5.37	-0.337324	0	Periplasmic	COG2897	23	255	42.25	0.00126693	100	Confident
A0A0M4SBF0	Nitroreductase	CP009625	194	21570.5	5.77	-0.260825	0	Unknown	COG0778	9	65	42.27	0.000472763	100	Confident
A0A0M4SBF9	Alkane 1-monooxygenase	CP009625	327	35373.4	5.94	-0.0272171	0	Cytoplasmic	COG2141	4	18	13.76	7.76705e-05	100	Confident
A0A0M4SBG7	Single-stranded DNA-binding protein (SSB)	CP009625	168	18398.2	5.93	-0.823214	0	Unknown	COG0629	15	89	70.83	0.000747502	100	Confident
A0A0M4SBH9	Methyltransferase	CP009625	193	21447	5.06	-0.288083	0	Unknown		2	3	13.47	2.19329e-05	100	Confident
A0A0M4SBJ5	ATP-binding protein	CP009625	280	28913.6	5.63	-0.495	1	Unknown		14	95	46.79	0.000478737	100	Confident
A0A0M4SBL0	tRNA (cytidine/uridine-2'-O-)-methyltransferase TrmJ (EC 2.1.1.200) (tRNA (cytidine(32)/uridine(32)-2'-O)-methyltransferase) (tRNA Cm32/Um32 methyltransferase)	CP009625	276	30391.8	6.39	-0.288768	0	Cytoplasmic	COG0565	6	27	22.1	0.000138034	100	Confident
A0A0M4SBL9	30S ribosomal protein S13	CP009625	122	13769	10.92	-0.586885	0	Cytoplasmic	COG0099	11	113	57.38	0.00130692	100	Confident
A0A0M4SBM6	50S ribosomal protein L14	CP009625	122	13474	10.59	-0.131967	0	Cytoplasmic	COG0093	15	277	47.54	0.0032037	100	Confident
A0A0M4SBN5	Elongation factor G (EF-G)	CP009625	694	76235	5.05	-0.218876	0	Cytoplasmic	COG0480	81	725	71.9	0.00147404	100	Confident
A0A0M4SBP3	Inosine-5-monophosphate dehydrogenase	CP009625	143	15747.2	6.59	-0.0202797	0	Cytoplasmic	COG2905	9	43	61.54	0.000424291	100	Confident
A0A0M4SBQ8	Homoserine dehydrogenase (EC 1.1.1.3)	CP009625	439	46782.6	6.1	-0.0070615	0	Cytoplasmic	COG0460	20	100	35.54	0.000321416	100	Confident
A0A0M4SBR6	Precorrin-2 C20-methyltransferase (EC 2.1.1.130)	CP009625	244	26477.7	5.97	0.122131	0	Cytoplasmic	COG2243	5	16	27.46	9.25255e-05	100	Confident
A0A0M4SBT0	Acyl-CoA dehydrogenase	CP009625	385	42219	5.49	-0.188571	0	Cytoplasmic	COG1960	14	55	36.36	0.000201573	100	Confident
A0A0M4SBV2	Putative fluoride ion transporter CrcB	CP009625	270	28330.1	6.59	0.540741	4	Cytoplasmic Membrane	COG3439	15	152	34.07	0.000794349	100	Confident
A0A0M4SBW0	Uncharacterized protein	CP009625	133	15181.2	4.5	-0.120301	0	Unknown		3	7	7.52	7.42639e-05	100	Confident
A0A0M4SBW9	Uncharacterized protein	CP009625	189	21019.8	5.18	-0.430688	0	Cytoplasmic	COG3814	8	76	30.16	0.000567392	100	Confident
A0A0M4SBX8	Ribosomal protein L11 methyltransferase (L11 Mtase) (EC 2.1.1.-)	CP009625	285	30557.2	4.48	0.0789474	0	Cytoplasmic	COG2264	4	26	24.56	0.000128724	100	Confident
A0A0M4SBY9	Cell division protein FtsW	CP009625	385	41959.1	9.68	0.768571	8	Cytoplasmic Membrane	COG0772	2	5	6.49	1.83249e-05	100	Confident
A0A0M4SBZ6	Glycoside hydrolase	CP009625	277	29803.3	8.67	-0.627798	0	Unknown	COG3757	8	29	29.96	0.000147724	100	Confident
A0A0M4SC11	DNA primase (EC 2.7.7.-)	CP009625	655	71886.7	6.85	-0.336794	0	Cytoplasmic	COG0358	12	46	20.92	9.90941e-05	100	Confident
A0A0M4SC20	LysR family transcriptional regulator	CP009625	301	34026.9	6.42	-0.20299	0	Cytoplasmic	COG0583	12	51	41.53	0.000239076	100	Confident
A0A0M4SC37	Lipoprotein	CP009625	184	16325.3	5.86	-0.117935	0	Extracellular		7	49	57.61	0.000375759	100	Confident
A0A0M4SC63	Membrane protein	CP009625	398	44519.5	5.89	-0.149749	2	Unknown	COG5345	12	57	25.38	0.00020208	100	Confident
A0A0M4SC80	Cell envelope biogenesis protein AsmA	CP009625	645	68672.1	9.05	-0.0168992	1	Cytoplasmic Membrane	COG2982	18	64	33.33	0.000140008	100	Confident
A0A0M4SC96	Succinate-semialdehyde dehydrogenase (EC 1.2.1.16)	CP009625	483	51270.1	5.79	0.0964803	0	Cytoplasmic	COG1012	21	142	42.44	0.000414832	100	Confident
A0A0M4SCA8	RNA polymerase	CP009625	75	8451.56	6.55	-0.704	0	Unknown		2	7	34.67	0.000131695	100	Confident
A0A0M4SCC3	Phosphoglucosamine mutase (EC 5.4.2.10)	CP009625	459	49482.8	6.69	-0.100436	1	Cytoplasmic	COG1109	21	116	37.25	0.000356596	100	Confident
A0A0M4SCD1	Holliday junction ATP-dependent DNA helicase RuvA (EC 3.6.4.12)	CP009625	205	21227.4	5.78	0.228293	0	Cytoplasmic	COG0632	3	8	25.85	5.5064e-05	100	Confident
A0A0M4SCD8	Membrane protein	CP009625	247	26470.7	6.91	0.933198	7	Cytoplasmic Membrane	COG0861	2	7	10.53	3.99883e-05	100	Confident
A0A0M4SCE7	NAD(P)H-quinone oxidoreductase	CP009625	334	35944.5	6.73	-0.00449102	0	Cytoplasmic	COG0604	8	44	35.63	0.000185882	100	Confident
A0A0M4SCF5	Lipoprotein	CP009625	94	7074.84	9.23	0.15	2	Cytoplasmic Membrane		12	247	48.94	0.00370767	100	Confident
A0A0M4SCH1	ATP synthase gamma chain (ATP synthase F1 sector gamma subunit) (F-ATPase gamma subunit)	CP009625	292	31801.7	8.67	-0.0907534	0	Cytoplasmic	COG0224	17	154	44.18	0.000744165	100	Confident
A0A0M4SCH9	Heparinase	CP009625	580	64284.3	9.43	-0.198103	0	Unknown	COG5360	5	18	11.9	4.37901e-05	100	Confident
A0A0M4SCL1	Glycerol-3-phosphate dehydrogenase [NAD(P)+] (EC 1.1.1.94) (NAD(P)H-dependent glycerol-3-phosphate dehydrogenase)	CP009625	326	33377.2	5.99	0.200307	0	Unknown	COG0240	13	36	46.63	0.000155818	100	Confident
A0A0M4SCM0	3-isopropylmalate dehydratase large subunit (EC 4.2.1.33) (Alpha-IPM isomerase) (Isopropylmalate isomerase)	CP009625	469	50711.5	5.79	-0.241578	0	Cytoplasmic	COG0065	23	189	40.51	0.000568618	100	Confident
A0A0M4SCM8	Uncharacterized protein	CP009625	180	17049	4.26	-0.287222	1	Unknown		7	32	56.11	0.000250847	100	Confident
A0A0M4SCQ2	3-hydroxybutyryl-CoA dehydrogenase (EC 1.1.1.157)	CP009625	291	31565.5	5.73	0.0618557	0	Cytoplasmic	COG1250	25	209	55.67	0.00101341	100	Confident
A0A0M4SCR1	Uncharacterized protein	CP009625	60	4271.9	5.61	0.0166667	0	Unknown	COG5567	2	26	55	0.00061144	100	Confident
A0A0M4SCS1	Cell division protein FtsX	CP009625	333	35838.7	5.88	0.408709	4	Cytoplasmic Membrane	COG2177	6	20	18.62	8.47456e-05	100	Confident
A0A0M4SCT9	3-dehydroquinate synthase (EC 4.2.3.4)	CP009625	378	39914.8	6.42	0.132804	0	Cytoplasmic	COG0337	11	76	38.36	0.000283696	100	Confident
A0A0M4SCV4	ABC transporter ATP-binding protein	CP009625	264	28767.3	7.93	-0.0348485	0	Cytoplasmic Membrane	COG1101	10	47	32.2	0.000251203	100	Confident
A0A0M4SCW0	Shikimate dehydrogenase (NADP(+)) (SDH) (EC 1.1.1.25)	CP009625	289	30519.6	6.2	0.00795848	0	Cytoplasmic	COG0169	12	62	39.79	0.000302709	100	Confident
A0A0M4SCW8	Imidazole glycerol phosphate synthase subunit HisH (EC 2.4.2.-) (IGP synthase glutamine amidotransferase subunit) (IGP synthase subunit HisH) (ImGP synthase subunit HisH)	CP009625	216	23231.5	6.15	-0.0513889	0	Cytoplasmic	COG0118	12	40	56.48	0.000261299	100	Confident
A0A0M4SCX6	Adenosylhomocysteinase (EC 3.3.1.1) (S-adenosyl-L-homocysteine hydrolase)	CP009625	466	50791	5.3	-0.147639	0	Cytoplasmic	COG0499	59	508	57.51	0.00153819	100	Confident
A0A0M4SCZ0	Chaperone protein DnaJ	CP009625	377	41108.1	6.5	-0.632891	0	Cytoplasmic	COG0484	20	117	42.71	0.000437901	100	Confident
A0A0M4SCZ6	Hydrolase	CP009625	340	36272.9	9.18	-0.365	0	Unknown	COG3773	3	9	11.76	3.73504e-05	100	Confident
A0A0M4SD02	S-adenosylmethionine synthase (EC 2.5.1.6)	CP009625	421	45702.6	8.12	-0.380998	0	Cytoplasmic	COG0192	39	319	65.08	0.00106915	100	Confident
A0A0M4SD35	Phosphoadenylyl-sulfate reductase (thioredoxin) (EC 1.8.4.8)	CP009625	246	26956.9	8.62	-0.210569	0	Cytoplasmic	COG0175	3	6	13.82	3.4415e-05	100	Confident
A0A0M4SD60	Polyprenyl synthetase	CP009625	338	36167.2	5.04	-0.012426	0	Cytoplasmic	COG0142	9	75	38.76	0.000313095	100	Confident
A0A0M4SD95	Alpha/beta hydrolase	CP009625	188	20697.6	6.75	-0.255319	0	Unknown	COG3545	7	59	34.57	0.000442818	100	Confident
A0A0M4SDA0	LuxR family transcriptional regulator	CP009625	263	29061	5.37	-0.144106	0	Cytoplasmic	COG0084	6	40	21.67	0.000214603	100	Confident
A0A0M4SDB0	Cell envelope biogenesis protein OmpA	CP009625	220	23008	9.55	-0.0922727	3	Cytoplasmic Membrane	COG2885	25	307	76.36	0.00196901	100	Confident
A0A0M4SDC6	Uncharacterized protein	CP009625	107	11803.4	6.03	-0.256075	0	Unknown	COG5586	2	8	26.17	0.000105496	100	Confident
A0A0M4SDD2	Purine nucleoside permease	CP009625	345	34468.3	9.16	-0.158551	0	Unknown	COG5042	6	34	25.22	0.000139056	100	Confident
A0A0M4SDD9	D-3-phosphoglycerate dehydrogenase (EC 1.1.1.95)	CP009625	533	56922.9	5.58	0.119325	0	Cytoplasmic	COG0111	47	605	55.53	0.00160162	100	Confident
A0A0M4SDE6	GlcG protein	CP009625	143	14432.3	5.1	0.127273	0	Unknown	COG3193	6	131	46.15	0.00129261	100	Confident
A0A0M4SDF8	Outer membrane lipoprotein omp19	CP009625	177	15835.6	8.56	-0.1	0	Outer Membrane		13	273	44.63	0.00217631	100	Confident
A0A0M4SDI5	Glutamate-1-semialdehyde 2,1-aminomutase	CP009626	411	43973.8	6.05	-0.0829684	0	Cytoplasmic	COG0001	9	41	27.49	0.000140758	100	Confident
A0A0M4SDP1	Ribokinase	CP009626	313	32003.5	5.46	0.215974	0	Cytoplasmic	COG0524	12	68	41.21	0.000306546	100	Confident
A0A0M4SDR5	Lysophospholipase	CP009626	331	36644	7.76	-0.0332326	0	Cytoplasmic Membrane	COG2267	6	13	18.73	5.54175e-05	100	Confident
A0A0M4SDS8	Fis family transcriptional regulator	CP009626	496	53952.2	6.52	0.0534274	0	Unknown	COG2204	2	3	3.63	8.53436e-06	100	Confident
A0A0M4SDT8	Amidase (EC 3.5.1.4)	CP009626	401	42431.7	5.77	0.0533666	0	Cytoplasmic	COG0154	12	66	31.42	0.000232237	100	Confident
A0A0M4SDX6	Glycolate oxidase iron-sulfur subunit	CP009626	433	47260.9	8.61	-0.129561	0	Cytoplasmic Membrane	COG0247	5	8	19.86	2.60695e-05	100	Confident
A0A0M4SDY4	Riboflavin biosynthesis protein (EC 2.7.1.26) (EC 2.7.7.2)	CP009626	329	36343.4	5.82	-0.16383	0	Cytoplasmic	COG0196	13	75	42.86	0.00032166	100	Confident
A0A0M4SDZ1	Inositol monophosphatase	CP009626	83	9557.89	6.02	-0.496386	0	Unknown		15	163	90.36	0.00277103	100	Confident
A0A0M4SDZ8	Transcriptional regulator	CP009626	225	24934.5	5.8	-0.140889	0	Cytoplasmic	COG0745	3	5	18.67	3.13559e-05	100	Confident
A0A0M4SE05	Uncharacterized protein	CP009626	393	44056	5.4	-0.254962	0	Cytoplasmic		3	4	12.72	1.43615e-05	100	Confident
A0A0M4SE20	Homoserine dehydrogenase	CP009626	438	46669.7	5.61	-0.0242009	0	Cytoplasmic	COG4091	16	53	36.76	0.000170739	100	Confident
A0A0M4SE37	FAH family protein	CP009626	330	35250.8	5.5	-0.136061	0	Cytoplasmic	COG3802	14	104	34.24	0.000444683	100	Confident
A0A0M4SE48	GntR family transcriptional regulator	CP009626	247	27537.4	6.76	-0.230769	0	Cytoplasmic	COG2188	9	27	43.32	0.00015424	100	Confident
A0A0M4SE55	ACR family transporter	CP009626	1024	112569	5.81	0.258203	11	Cytoplasmic Membrane	COG0841	18	82	21.78	0.000112991	100	Confident
A0A0M4SE64	3-isopropylmalate dehydrogenase (EC 1.1.1.85) (3-IPM-DH) (Beta-IPM dehydrogenase)	CP009626	370	39729.7	5.24	-0.0221622	0	Cytoplasmic	COG0473	22	185	51.62	0.000705507	100	Confident
A0A0M4SE73	Peptidase M3	CP009626	682	76034.1	5.59	-0.352493	0	Cytoplasmic	COG0339	27	182	32.7	0.000376546	100	Confident
A0A0M4SE80	Sugar ABC transporter substrate-binding protein	CP009626	315	30616.5	4.85	-0.0526984	0	Periplasmic	COG1879	33	354	71.11	0.00158571	100	Confident
A0A0M4SE97	Helicase	CP009626	851	94432.8	8.85	-0.163455	0	Cytoplasmic	COG1201	7	16	12.46	2.65291e-05	100	Confident
A0A0M4SED0	Oxidoreductase	CP009626	428	47125.2	7.3	-0.331075	0	Cytoplasmic	COG0665	8	47	22.43	0.000154948	100	Confident
A0A0M4SEF8	Glycine dehydrogenase (decarboxylating) (EC 1.4.4.2) (Glycine cleavage system P-protein) (Glycine decarboxylase) (Glycine dehydrogenase (aminomethyl-transferring))	CP009626	932	99263.6	5.87	0.0400215	0	Cytoplasmic	COG1003	36	214	40.13	0.000323988	100	Confident
A0A0M4SEI5	Amino acid ABC transporter substrate-binding protein	CP009626	257	25401.8	7.92	-0.209339	0	Periplasmic	COG0834	18	79	59.53	0.000433736	100	Confident
A0A0M4SEK1	3-carboxy-cis,cis-muconate cycloisomerase (EC 5.5.1.2)	CP009626	354	38456.1	5.68	0.0480226	0	Cytoplasmic	COG0015	3	8	7.63	3.18873e-05	100	Confident
A0A0M4SEL0	Amino acid ABC transporter	CP009626	257	25396.6	4.6	-0.135409	0	Periplasmic	COG0834	9	29	49.42	0.00015922	100	Confident
A0A0M4SEN2	Transcription-repair-coupling factor (TRCF) (EC 3.6.4.-)	CP009626	1170	128320	5.87	-0.0637607	0	Cytoplasmic	COG1197	17	52	17.09	6.27118e-05	100	Confident
A0A0M4SEP1	Ribosomal protein S12 methylthiotransferase RimO (S12 MTTase) (S12 methylthiotransferase) (EC 2.8.4.4) (Ribosomal protein S12 (aspartate-C(3))-methylthiotransferase) (Ribosome maturation factor RimO)	CP009626	437	48773.9	6.11	-0.263387	0	Cytoplasmic	COG0621	8	19	20.37	6.13485e-05	100	Confident
A0A0M4SET8	Homoserine O-succinyltransferase (EC 2.3.1.46) (Homoserine O-transsuccinylase)	CP009626	306	35245.1	5.84	-0.384641	0	Cytoplasmic	COG1897	4	14	14.71	6.45562e-05	100	Confident
A0A0M4SEU7	Hemolysin secretion protein D	CP009626	349	37420.8	7.85	-0.0535817	1	Cytoplasmic Membrane	COG1566	9	41	34.1	0.000165764	100	Confident
A0A0M4SEV7	GntR family transcriptional regulator	CP009626	235	26196.1	6.64	-0.17234	0	Cytoplasmic	COG1802	3	18	17.87	0.000108078	100	Confident
A0A0M4SEW6	Peptide methionine sulfoxide reductase MsrB (EC 1.8.4.12) (Peptide-methionine (R)-S-oxide reductase)	CP009626	146	16297.1	5.2	-0.670548	0	Cytoplasmic	COG0229	3	7	26.71	6.76514e-05	100	Confident
A0A0M4SEX4	Peptide ABC transporter substrate-binding protein	CP009626	527	54891.4	5.7	-0.112903	1	Periplasmic	COG0747	14	67	27.13	0.000179389	100	Confident
A0A0M4SEY6	3-ketoacyl-ACP reductase	CP009626	265	28051.1	5.76	0.158868	0	Cytoplasmic	COG1028	7	16	24.15	8.51933e-05	100	Confident
A0A0M4SEZ3	Membrane protein	CP009626	182	17360.7	5.65	-0.321429	0	Unknown	COG3470	9	49	40.66	0.000379888	100	Confident
A0A0M4SF05	LysR family transcriptional regulator	CP009626	295	33110.1	5.93	-0.0447458	0	Cytoplasmic	COG0583	4	15	19.66	7.17465e-05	100	Confident
A0A0M4SF67	Peptide ABC transporter ATP-binding protein	CP009626	282	31163.7	9.15	-0.214894	0	Cytoplasmic Membrane	COG1123	5	28	29.43	0.000140101	100	Confident
A0A0M4SF77	Ribonuclease P protein component (RNase P protein) (RNaseP protein) (EC 3.1.26.5) (Protein C5)	CP009626	145	16609	11.26	-1.07793	0	Unknown	COG0594	3	6	18.62	5.83868e-05	100	Confident
A0A0M4SF87	Elongation factor 4 (EF-4) (EC 3.6.5.n1) (Ribosomal back-translocase LepA)	CP009626	602	66907	5.31	-0.166279	0	Cytoplasmic Membrane	COG0481	12	65	24.25	0.000152352	100	Confident
A0A0M4SF95	Cob(II)yrinic acid a,c-diamide reductase	CP009626	207	23444.5	6.38	-0.418841	0	Unknown	COG0778	5	15	35.27	0.000102247	100	Confident
A0A0M4SFC5	Membrane protein	CP009626	126	11276.5	6.8	-0.0388889	0	Outer Membrane		16	168	57.94	0.00188135	100	Confident
A0A0M4SFC9	HAD family hydrolase	CP009626	282	30697	5	0.00815603	0	Cytoplasmic	COG0647	6	27	17.73	0.000135097	100	Confident
A0A0M4SFD7	Lactate dehydrogenase (EC 1.1.2.3)	CP009626	381	41980.6	8.69	-0.0944882	0	Cytoplasmic	COG1304	9	69	21.78	0.000255538	100	Confident
A0A0M4SFF8	Glycine cleavage system H protein	CP009626	122	12918.5	4.13	0.147541	0	Unknown	COG0509	3	36	22.13	0.000416365	100	Confident
A0A0M4SFG7	Uncharacterized protein	CP009626	101	11161.8	4.91	-0.0594059	0	Cytoplasmic		6	27	62.38	0.000377202	100	Confident
A0A0M4SFJ3	Chloride channel protein	CP009626	451	47497	10.19	0.607539	9	Cytoplasmic Membrane	COG0038	2	5	5.32	1.56432e-05	100	Confident
A0A0M4SGL6	30S ribosomal protein S1	CP009625	566	62619.2	5.23	-0.334806	0	Cytoplasmic	COG0539	57	1114	65.19	0.00277716	100	Confident
A0A0M4SGN8	Dual-specificity RNA methyltransferase RlmN (EC 2.1.1.192) (23S rRNA (adenine(2503)-C(2))-methyltransferase) (23S rRNA m2A2503 methyltransferase) (Ribosomal RNA large subunit methyltransferase N) (tRNA (adenine(37)-C(2))-methyltransferase) (tRNA m2A37 methyltransferase)	CP009625	411	45812.9	6.16	-0.19708	0	Cytoplasmic	COG0820	3	9	10.71	3.08981e-05	100	Confident
A0A0M4SGP7	Uncharacterized protein	CP009625	244	26661.2	8.59	-0.351639	0	Unknown	COG5429	3	12	15.57	6.93941e-05	100	Confident
A0A0M4SGR1	Outer membrane autotransporter barrel domain-containing protein	CP009625	228	22414.7	4.59	-0.0921053	0	Outer Membrane	COG3637	7	74	30.26	0.000457961	100	Confident
A0A0M4SGT4	Protein GrpE (HSP-70 cofactor)	CP009625	226	24882.7	4.7	-0.714602	0	Cytoplasmic	COG0576	17	191	60.62	0.00119249	100	Confident
A0A0M4SGW1	Sugar ABC transporter substrate-binding protein	CP009625	439	45482.1	5.09	-0.310478	0	Unknown	COG1653	114	1945	77.9	0.00625153	100	Confident
A0A0M4SGZ1	Uncharacterized protein	CP009625	86	8630.96	8.36	0.347674	0	Unknown		3	22	39.53	0.000360957	100	Confident
A0A0M4SH04	Hemolysin D	CP009625	397	39913.9	5.35	-0.187406	0	Cytoplasmic Membrane	COG0845	26	225	51.39	0.000799693	100	Confident
A0A0M4SH12	O-succinylhomoserine sulfhydrylase	CP009625	398	42797.8	5.4	-0.00552764	0	Cytoplasmic	COG0626	17	103	46.73	0.000365162	100	Confident
A0A0M4SH17	Peptide ABC transporter permease	CP009625	379	42597.8	9.2	0.378892	6	Cytoplasmic Membrane	COG4239	6	20	20.84	7.44599e-05	100	Confident
A0A0M4SH20	Glycosyl transferase	CP009625	239	27386.7	9.7	-0.279916	0	Cytoplasmic	COG3306	7	28	41	0.000165307	100	Confident
A0A0M4SH38	Prephenate dehydratase (EC 4.2.1.51)	CP009625	287	31805.3	5.57	-0.114286	0	Cytoplasmic	COG0077	6	41	23	0.000201573	100	Confident
A0A0M4SH40	ArsC family transcriptional regulator	CP009625	116	13458.6	8.66	-0.494828	0	Unknown	COG1393	7	30	55.17	0.000364918	100	Confident
A0A0M4SH46	Phosphoglucomutase	CP009625	543	58600.5	6.1	-0.193554	0	Cytoplasmic	COG0033	36	244	60.41	0.000634047	100	Confident
A0A0M4SH49	ATP synthase subunit b (ATP synthase F(0) sector subunit b) (ATPase subunit I) (F-type ATPase subunit b)	CP009625	208	21896.4	5.09	-0.139904	1	Unknown	COG0711	6	42	33.65	0.000284916	100	Confident
A0A0M4SH56	Threonylcarbamoyl-AMP synthase (TC-AMP synthase) (EC 2.7.7.87) (L-threonylcarbamoyladenylate synthase)	CP009625	323	33679.6	5.84	0.103406	0	Cytoplasmic	COG0009	12	59	47.68	0.000257739	100	Confident
A0A0M4SH59	Glycosyl transferase family 1	CP009625	849	89370.5	9.89	0.504358	12	Cytoplasmic Membrane	COG3127	10	26	12.49	4.32113e-05	100	Confident
A0A0M4SH64	Enoyl-[acyl-carrier-protein] reductase [NADH] (EC 1.3.1.9)	CP009625	272	29208.3	5.6	0.0426471	0	Cytoplasmic Membrane	COG0623	25	279	72.43	0.00144733	100	Confident
A0A0M4SH74	Oxidoreductase	CP009625	268	28792.6	6.61	-0.227612	0	Cytoplasmic	COG1028	25	174	62.69	0.000916106	100	Confident
A0A0M4SH79	1-deoxy-D-xylulose-5-phosphate synthase (EC 2.2.1.7) (1-deoxyxylulose-5-phosphate synthase)	CP009625	643	69181.7	6.11	-0.118507	0	Cytoplasmic	COG1154	6	19	11.51	4.1694e-05	100	Confident
A0A0M4SH83	S-(hydroxymethyl)glutathione dehydrogenase (EC 1.1.1.284)	CP009625	370	39625.5	5.59	0.0302703	0	Cytoplasmic	COG1062	31	298	60	0.00113644	100	Confident
A0A0M4SH89	30S ribosomal protein S18	CP009625	82	9562.4	11.26	-0.57439	0	Cytoplasmic	COG0238	7	81	37.8	0.00139381	100	Confident
A0A0M4SH90	DNA mismatch repair protein MutS	CP009625	910	98835.6	5.15	-0.114286	0	Cytoplasmic	COG0249	12	48	13.52	7.44271e-05	100	Confident
A0A0M4SH98	Endonuclease III (EC 4.2.99.18) (DNA-(apurinic or apyrimidinic site) lyase)	CP009625	248	27330	9.4	-0.078629	0	Cytoplasmic	COG0177	4	17	18.95	9.67228e-05	100	Confident
A0A0M4SHA5	Peptidase M16	CP009625	430	47794	5.26	-0.229767	0	Cytoplasmic	COG0612	4	31	15.58	0.000101724	100	Confident
A0A0M4SHB6	DeoR faimly transcriptional regulator	CP009625	263	28823.9	5.8	-0.0155894	0	Cytoplasmic	COG1349	9	58	37.26	0.000311174	100	Confident
A0A0M4SHD9	2-hydroxyhepta-2,4-diene-1,7-dioate isomerase	CP009625	281	29895	5.08	-0.15694	0	Cytoplasmic	COG0179	40	474	56.23	0.00238015	100	Confident
A0A0M4SHE1	Uncharacterized protein	CP009625	120	12051	4.61	0.381667	0	Unknown		19	264	61.67	0.00310423	100	Confident
A0A0M4SHE8	Uncharacterized protein	CP009625	149	13970.8	7.09	-0.267114	0	Unknown		2	5	21.48	4.73495e-05	100	Confident
A0A0M4SHG7	Hemolysin secretion protein D	CP009625	383	40860.6	7.78	-0.0911227	1	Cytoplasmic Membrane	COG0845	7	33	25.59	0.000121576	100	Confident
A0A0M4SHG8	Aminopeptidase N	CP009625	883	97997.8	5.72	-0.311665	0	Cytoplasmic	COG0308	46	250	40.2	0.000399494	100	Confident
A0A0M4SHH6	HAD family hydrolase	CP009625	249	26622.4	4.93	0.177912	0	Cytoplasmic	COG0546	4	15	23.29	8.50009e-05	100	Confident
A0A0M4SHI3	DNA-directed RNA polymerase subunit omega (RNAP omega subunit) (EC 2.7.7.6) (RNA polymerase omega subunit) (Transcriptase subunit omega)	CP009625	133	14514.1	4.22	-0.363158	0	Cytoplasmic	COG1758	19	92	50.38	0.00097604	100	Confident
A0A0M4SHI6	Acetylornithine aminotransferase (ACOAT) (EC 2.6.1.11)	CP009625	403	43452.8	5.63	0.0265509	0	Cytoplasmic	COG4992	51	608	64.76	0.00212878	100	Confident
A0A0M4SHJ1	Tyrosine protein phosphatase	CP009625	169	18366.2	9.42	0.0360947	0	Unknown	COG5350	2	6	15.38	5.00952e-05	100	Confident
A0A0M4SHJ6	LuxR family transcriptional regulator	CP009625	213	22582	4.65	0.259155	0	Cytoplasmic	COG2197	6	27	24.41	0.000178861	100	Confident
A0A0M4SHJ9	Ribosomal RNA small subunit methyltransferase A (EC 2.1.1.182) (16S rRNA (adenine(1518)-N(6)/adenine(1519)-N(6))-dimethyltransferase) (16S rRNA dimethyladenosine transferase) (16S rRNA dimethylase) (S-adenosylmethionine-6-N', N'-adenosyl(rRNA) dimethyltransferase)	CP009625	276	30306.1	7.73	-0.0836957	0	Cytoplasmic	COG0030	6	23	30.43	0.000117585	100	Confident
A0A0M4SHK3	Carboxynorspermidine/carboxyspermidine decarboxylase (CANS DC/CAS DC) (CANSDC/CASDC) (EC 4.1.1.96)	CP009625	365	40763.4	5.4	-0.173425	0	Cytoplasmic	COG0019	11	56	35.34	0.000216484	100	Confident
A0A0M4SHK7	Molybdopterin synthase catalytic subunit	CP009625	163	18395.8	5.59	-0.534969	0	Cytoplasmic	COG0314	5	19	43.56	0.000164474	100	Confident
A0A0M4SHL1	LysR family transcriptional regulator	CP009625	304	34334.6	8.83	-0.293421	0	Cytoplasmic	COG0583	6	18	20.72	8.35469e-05	100	Confident
A0A0M4SHL9	DSBA oxidoreductase	CP009625	204	20078.2	9.24	-0.202451	0	Unknown	COG1651	4	13	23.04	8.99176e-05	100	Confident
A0A0M4SHM7	Salicylate hydroxylase (EC 1.14.13.1)	CP009625	401	43533.7	8.35	-0.0670823	0	Cytoplasmic	COG0654	16	94	43.14	0.000330761	100	Confident
A0A0M4SHN5	Amidase	CP009625	433	43965.9	7.19	-0.358661	1	Unknown	COG2989	16	112	40.88	0.000364974	100	Confident
A0A0M4SHP6	4-hydroxybenzoate octaprenyltransferase (EC 2.5.1.-) (4-HB polyprenyltransferase)	CP009625	333	36739.1	9.38	0.423123	7	Cytoplasmic Membrane	COG0382	2	4	7.51	1.69491e-05	100	Confident
A0A0M4SHQ3	Exodeoxyribonuclease 7 small subunit (EC 3.1.11.6) (Exodeoxyribonuclease VII small subunit)	CP009625	84	9421.63	4.51	-0.629762	0	Cytoplasmic	COG1722	4	8	52.38	0.000134382	100	Confident
A0A0M4SHQ6	NADH-quinone oxidoreductase subunit I (EC 1.6.5.11) (NADH dehydrogenase I subunit I) (NDH-1 subunit I)	CP009625	163	18519.2	7.52	-0.422699	0	Cytoplasmic	COG1143	11	126	61.96	0.00109072	100	Confident
A0A0M4SHR3	Lipoprotein-releasing system ATP-binding protein LolD (EC 3.6.3.-)	CP009625	227	24929.6	7.94	-0.178414	0	Cytoplasmic Membrane	COG1136	5	38	34.8	0.000236205	100	Confident
A0A0M4SHR5	DNA repair protein radA	CP009625	467	49023.8	6.53	0.024197	0	Cytoplasmic	COG1066	13	51	27.19	0.000154094	100	Confident
A0A0M4SHS0	Phosphoribosylformylglycinamidine synthase subunit PurS (FGAM synthase) (EC 6.3.5.3) (Formylglycinamide ribonucleotide amidotransferase subunit III) (Phosphoribosylformylglycinamidine synthase subunit III)	CP009625	80	8379.73	5.27	0.19125	0	Unknown	COG1828	7	77	57.5	0.0013581	100	Confident
A0A0M4SHS3	Protease TldD	CP009625	470	50152.5	5.8	-0.28383	0	Cytoplasmic	COG0312	4	19	12.55	5.7041e-05	100	Confident
A0A0M4SHT2	Exodeoxyribonuclease III	CP009625	260	29543.3	5.45	-0.487692	0	Cytoplasmic	COG0708	12	44	57.31	0.000238787	100	Confident
A0A0M4SHT5	30S ribosomal protein S7	CP009625	266	25949.3	5.1	-0.0703008	0	Unknown	COG4233	4	12	24.44	6.36548e-05	100	Confident
A0A0M4SHT8	5'-nucleotidase SurE (EC 3.1.3.5) (Nucleoside 5'-monophosphate phosphohydrolase)	CP009625	255	27509.3	5.35	-0.0494118	0	Cytoplasmic	COG0496	6	18	30.2	9.9601e-05	100	Confident
A0A0M4SHU8	Aspartyl/glutamyl-tRNA(Asn/Gln) amidotransferase subunit B (Asp/Glu-ADT subunit B) (EC 6.3.5.-)	CP009625	500	54714.2	4.97	-0.3042	0	Cytoplasmic	COG0064	26	260	57.2	0.000733727	100	Confident
A0A0M4SHV6	Penicillin-binding protein	CP009625	819	89610.2	8.55	-0.243834	1	Cytoplasmic Membrane	COG5009	32	195	37.24	0.000335956	100	Confident
A0A0M4SHW0	ABC transporter ATP-binding protein	CP009625	511	55096.6	6.55	0.0113503	0	Cytoplasmic Membrane	COG1129	7	28	23.09	7.73159e-05	100	Confident
A0A0M4SHW1	ABC transporter ATP-binding protein	CP009625	425	45688.5	4.77	-0.0447059	0	Cytoplasmic	COG0719	6	56	13.18	0.000185922	100	Confident
A0A0M4SHW6	Magnesium transporter CorA	CP009625	330	36522.3	5.99	0.171212	2	Cytoplasmic Membrane	COG0598	4	13	12.12	5.55854e-05	100	Confident
A0A0M4SHW8	Valine--tRNA ligase (EC 6.1.1.9) (Valyl-tRNA synthetase)	CP009625	910	102682	5.49	-0.278132	0	Cytoplasmic	COG0525	28	199	27.69	0.000308562	100	Confident
A0A0M4SHZ2	DNA polymerase III subunit delta	CP009625	360	39696.2	6.44	-0.193056	0	Cytoplasmic	COG0470	7	21	23.89	8.23092e-05	100	Confident
A0A0M4SHZ6	PhoB family transcriptional regulator	CP009625	235	26250.8	5.92	-0.326809	0	Cytoplasmic	COG0745	6	23	32.34	0.000138099	100	Confident
A0A0M4SI01	Phosphoglycolate phosphatase	CP009625	234	25512.9	5.33	-0.125641	0	Cytoplasmic	COG0546	5	22	29.91	0.000132659	100	Confident
A0A0M4SI06	Iron ABC transporter ATP-binding protein	CP009625	285	31416.2	5.21	-0.141053	0	Cytoplasmic Membrane	COG1127	4	13	13.68	6.43621e-05	100	Confident
A0A0M4SI12	Phosphohistidine phosphatase	CP009625	166	18140.7	5.34	-0.0777108	0	Unknown	COG2062	3	7	16.27	5.95006e-05	100	Confident
A0A0M4SI20	Ala-tRNA(Pro) hydrolase	CP009625	247	27127.6	5.32	-0.361134	0	Cytoplasmic	COG2872	9	32	32.79	0.000182803	100	Confident
A0A0M4SI27	Flavin reductase	CP009625	203	22418.5	5.73	-0.219212	0	Cytoplasmic	COG1853	3	15	13.3	0.000104262	100	Confident
A0A0M4SI30	Signal peptidase I (EC 3.4.21.89)	CP009625	260	29084.1	6.19	-0.178077	1	Cytoplasmic Membrane	COG0681	21	216	67.69	0.00117223	100	Confident
A0A0M4SI31	Acyl-CoA dehydrogenase	CP009625	394	43232.4	5.9	-0.196954	0	Cytoplasmic	COG1960	13	92	35.28	0.000329475	100	Confident
A0A0M4SI38	Transcriptional regulator	CP009625	253	28017.7	7.08	-0.340711	0	Cytoplasmic	COG2188	2	6	9.09	3.34628e-05	100	Confident
A0A0M4SI42	Cysteine--tRNA ligase (EC 6.1.1.16) (Cysteinyl-tRNA synthetase)	CP009625	506	56283.9	5.74	-0.303162	0	Cytoplasmic	COG0215	16	86	30.24	0.000239817	100	Confident
A0A0M4SI53	Glycosyl transferase family 1	CP009625	627	69553.5	6.1	-0.368421	0	Cytoplasmic	COG0488	8	18	17.07	4.05076e-05	100	Confident
A0A0M4SI60	Molybdenum cofactor biosynthesis protein MoaA	CP009625	404	42640.2	5.3	0.108911	0	Cytoplasmic	COG0303	9	54	25.25	0.000188601	100	Confident
A0A0M4SI62	Dehydrogenase	CP009625	708	78252.4	6.56	-0.375565	0	Cytoplasmic	COG0243	7	17	15.68	3.38803e-05	100	Confident
A0A0M4SI69	Cro/Cl family transcriptional regulator	CP009625	264	29190.4	9.34	-0.248485	0	Cytoplasmic	COG4933	2	5	7.58	2.67238e-05	100	Confident
A0A0M4SI76	Cystathionine beta-lyase	CP009625	389	42443.4	5.91	-0.0845758	0	Cytoplasmic	COG0626	12	59	37.28	0.00021401	100	Confident
A0A0M4SI80	Glutamate racemase (EC 5.1.1.3)	CP009625	277	30708.5	6.91	0.0111913	0	Cytoplasmic	COG0796	5	41	18.05	0.000208851	100	Confident
A0A0M4SI82	Membrane protein	CP009625	156	17447.1	9.35	0.851923	3	Cytoplasmic Membrane	COG1714	2	12	16.67	0.00010854	100	Confident
A0A0M4SI87	DNA-directed RNA polymerase subunit alpha (RNAP subunit alpha) (EC 2.7.7.6) (RNA polymerase subunit alpha) (Transcriptase subunit alpha)	CP009625	337	37414.6	4.9	-0.257567	0	Cytoplasmic	COG0202	53	1041	67.66	0.00435865	100	Confident
A0A0M4SI89	Phosphate acyltransferase (EC 2.3.1.n2) (Acyl-ACP phosphotransacylase) (Acyl-[acyl-carrier-protein]--phosphate acyltransferase) (Phosphate-acyl-ACP acyltransferase)	CP009625	346	36969.5	6.03	0.00606936	0	Cytoplasmic	COG0416	13	112	43.93	0.000456745	100	Confident
A0A0M4SI95	50S ribosomal protein L24	CP009625	103	11208	10.24	-0.587379	0	Cytoplasmic	COG0198	12	268	66.02	0.00367138	100	Confident
A0A0M4SI97	50S ribosomal protein L13	CP009625	154	17301	10.18	-0.618182	0	Cytoplasmic	COG0102	16	191	69.48	0.00175002	100	Confident
A0A0M4SIA5	NADH dehydrogenase	CP009625	237	25911.4	5.14	-0.312236	0	Cytoplasmic	COG1905	19	223	64.14	0.00132766	100	Confident
A0A0M4SIB0	RNA methyltransferase	CP009625	286	31091.4	9.39	-0.363986	0	Cytoplasmic	COG0566	7	31	27.27	0.000152942	100	Confident
A0A0M4SIB2	Methylmalonyl-CoA epimerase	CP009625	134	14335.5	5.16	0.05	0	Cytoplasmic		5	40	73.13	0.000421198	100	Confident
A0A0M4SIB8	D-alanine--D-alanine ligase (EC 6.3.2.4) (D-Ala-D-Ala ligase) (D-alanylalanine synthetase)	CP009625	353	37513.9	4.95	0.158357	0	Cytoplasmic	COG1181	6	16	18.98	6.39553e-05	100	Confident
A0A0M4SIC0	Phosphoribosylformylglycinamidine synthase subunit PurL (FGAM synthase) (EC 6.3.5.3) (Formylglycinamide ribonucleotide amidotransferase subunit II) (Glutamine amidotransferase PurL) (Phosphoribosylformylglycinamidine synthase subunit II)	CP009625	740	79147.5	4.75	-0.142703	0	Cytoplasmic	COG0046	45	350	48.92	0.000667372	100	Confident
A0A0M4SIC6	Precorrin isomerase	CP009625	208	21855.2	6.31	0.177404	0	Unknown	COG2082	5	20	26.92	0.000135674	100	Confident
A0A0M4SIC8	3-oxoacyl-ACP synthase (EC 2.3.1.41)	CP009625	393	40900.2	6.09	-0.0491094	0	Unknown	COG0304	16	161	51.91	0.000578049	100	Confident
A0A0M4SID4	ArsR family transcriptional regulator	CP009625	159	18494.4	6.75	-0.163522	0	Cytoplasmic	COG1522	25	222	78.62	0.0019701	100	Confident
A0A0M4SID9	Cobyric acid synthase	CP009625	483	51631.2	5.33	0.0223602	0	Cytoplasmic	COG1492	3	6	4.97	1.75281e-05	100	Confident
A0A0M4SIE0	Segregation and condensation protein B	CP009625	241	26423.1	4.8	-0.194606	0	Cytoplasmic	COG1386	4	9	20.33	5.26935e-05	100	Confident
A0A0M4SIF5	TonB-dependent receptor	CP009625	620	64639.2	5.15	-0.34629	0	Outer Membrane	COG4206	34	256	53.23	0.000582612	100	Confident
A0A0M4SIF8	1-aminocyclopropane-1-carboxylate deaminase	CP009625	387	42610.4	5.47	-0.114987	0	Cytoplasmic	COG0436	3	12	13.44	4.37524e-05	100	Confident
A0A0M4SIG3	Cobalt ABC transporter ATP-binding protein	CP009625	239	26238.3	6.05	0.0154812	0	Cytoplasmic Membrane	COG1122	3	10	11.3	5.90383e-05	100	Confident
A0A0M4SIH1	Heavy metal-binding protein	CP009625	66	6625.75	6.09	0.419697	0	Unknown		7	35	84.85	0.000748265	100	Confident
A0A0M4SIH5	Pyridoxine 5'-phosphate synthase (PNP synthase) (EC 2.6.99.2)	CP009625	246	26466.1	5.35	-0.107724	0	Cytoplasmic	COG0854	7	42	32.52	0.000240905	100	Confident
A0A0M4SIJ1	Uncharacterized protein	CP009625	56	6337.1	9.39	-0.417857	0	Unknown	COG3422	3	51	58.93	0.00128503	100	Confident
A0A0M4SIK0	UDP-N-acetylglucosamine--N-acetylmuramyl-(pentapeptide) pyrophosphoryl-undecaprenol N-acetylglucosamine transferase (EC 2.4.1.227) (Undecaprenyl-PP-MurNAc-pentapeptide-UDPGlcNAc GlcNAc transferase)	CP009625	379	40198	9.62	-0.0662269	0	Cytoplasmic Membrane	COG0707	17	159	54.09	0.000591956	100	Confident
A0A0M4SIK2	Glutamine synthetase (EC 6.3.1.2)	CP009625	469	52159.3	5.43	-0.311301	0	Cytoplasmic	COG0174	35	500	54.58	0.00150428	100	Confident
A0A0M4SIK6	Antifreeze protein	CP009625	134	14063	5.03	-0.0365672	1	Unknown		2	16	38.81	0.000168479	100	Confident
A0A0M4SIL1	Malic enzyme (EC 1.1.1.40)	CP009625	774	83787.3	5.66	-0.0197674	0	Cytoplasmic	COG0281	35	178	43.93	0.000324497	100	Confident
A0A0M4SIL7	RNA polymerase sigma factor RpoD (Sigma-70)	CP009625	672	76531.5	4.95	-0.656994	0	Cytoplasmic	COG0568	36	260	37.65	0.000545928	100	Confident
A0A0M4SIM5	2-amino-4-hydroxy-6-hydroxymethyldihydropteridine pyrophosphokinase	CP009625	177	19828.9	5.24	-0.192655	0	Cytoplasmic	COG0801	2	15	15.82	0.000119577	100	Confident
A0A0M4SIM9	UvrABC system protein B (Protein UvrB) (Excinuclease ABC subunit B)	CP009625	940	104656	5.98	-0.590532	0	Cytoplasmic	COG0556	17	58	19.79	8.70626e-05	100	Confident
A0A0M4SIN2	NAD(P)H dehydrogenase (quinone) (EC 1.6.5.2) (NAD(P)H:quinone oxidoreductase)	CP009625	199	21442.5	5.95	-0.201005	0	Unknown	COG0655	15	128	43.72	0.000907587	100	Confident
A0A0M4SIP4	Ubiquinol-cytochrome c reductase iron-sulfur subunit (EC 1.10.2.2)	CP009625	187	19838.4	5.35	-0.158824	1	Cytoplasmic Membrane	COG0723	10	124	32.62	0.000935646	100	Confident
A0A0M4SIQ2	Membrane protein	CP009625	689	75219.9	5.81	-0.119884	3	Cytoplasmic Membrane		9	28	15.53	5.73417e-05	100	Confident
A0A0M4SIQ8	Phosphopantetheine adenylyltransferase (EC 2.7.7.3) (Dephospho-CoA pyrophosphorylase) (Pantetheine-phosphate adenylyltransferase)	CP009625	164	17399.4	8.04	0.305488	0	Cytoplasmic	COG0669	7	38	37.8	0.000326942	100	Confident
A0A0M4SIR1	Potassium transporter TrkA	CP009625	458	50523	5.08	0.0572052	0	Cytoplasmic Membrane	COG0569	18	86	35.81	0.00026495	100	Confident
A0A0M4SIS0	Dihydrolipoyl dehydrogenase (EC 1.8.1.4)	CP009625	487	51726.9	6.87	0.0184805	0	Cytoplasmic	COG1249	25	187	52.98	0.000541806	100	Confident
A0A0M4SIS7	Histidine kinase	CP009625	1035	111804	4.95	-0.217101	0	Cytoplasmic Membrane	COG0642	19	83	14.69	0.000113154	100	Confident
A0A0M4SIS8	Anthranilate phosphoribosyltransferase (EC 2.4.2.18)	CP009625	339	34838.8	5.23	0.150737	0	Cytoplasmic	COG0547	11	97	39.53	0.000403742	100	Confident
A0A0M4SIT6	Zinc metalloprotease (EC 3.4.24.-)	CP009625	379	40934.4	5.77	0.335356	5	Cytoplasmic Membrane	COG0750	10	29	27.44	0.000107967	100	Confident
A0A0M4SIT9	IclR family transcriptional regulator	CP009625	273	29013.6	6.32	0.100733	0	Periplasmic	COG1414	5	10	24.91	5.16855e-05	100	Confident
A0A0M4SIU8	Acetyl-CoA carboxylase	CP009625	667	72478.9	5.77	-0.142579	0	Cytoplasmic	COG4770	2	39	3.6	8.25031e-05	100	Confident
A0A0M4SIV6	ATPase AAA	CP009625	437	48467.7	5.78	-0.406865	0	Cytoplasmic	COG2256	6	23	12.81	7.42639e-05	100	Confident
A0A0M4SIW3	50S ribosomal protein L6	CP009625	177	19138.2	9.7	-0.394915	0	Cytoplasmic	COG0097	21	366	74.01	0.00291769	100	Confident
A0A0M4SIW7	50S ribosomal protein L23	CP009625	97	10517.3	10.07	0.0175258	0	Cytoplasmic	COG0089	11	516	81.44	0.00750601	100	Confident
A0A0M4SIW9	Holliday junction ATP-dependent DNA helicase RuvB (EC 3.6.4.12)	CP009625	346	38240.9	5.39	-0.099711	0	Cytoplasmic	COG2255	14	60	41.62	0.000244685	100	Confident
A0A0M4SIX4	50S ribosomal protein L1	CP009625	233	24610.6	9.52	-0.0373391	0	Cytoplasmic	COG0081	31	681	68.24	0.00412404	100	Confident
A0A0M4SIY3	Cytoplasmic protein	CP009625	229	25507.8	5.18	-0.60524	0	Cytoplasmic	COG3820	14	106	53.71	0.000653133	100	Confident
A0A0M4SIZ1	Elongation factor 3	CP009625	605	67524	5.87	-0.450248	0	Unknown	COG0488	8	33	19.5	7.69644e-05	100	Confident
A0A0M4SIZ4	Aminotransferase	CP009625	332	35407.6	5.18	0.30241	0	Cytoplasmic	COG0079	2	19	7.23	8.07508e-05	100	Confident
A0A0M4SIZ5	4-hydroxy-3-methylbut-2-en-1-yl diphosphate synthase (flavodoxin) (EC 1.17.7.3) (1-hydroxy-2-methyl-2-(E)-butenyl 4-diphosphate synthase)	CP009625	420	45045.5	6.03	-0.0619048	0	Cytoplasmic	COG0821	16	83	42.86	0.000278843	100	Confident
A0A0M4SJ01	Cobalamin biosynthesis protein CobW	CP009625	349	37861.8	4.8	-0.148138	0	Cytoplasmic	COG0523	16	146	55.87	0.000590281	100	Confident
A0A0M4SJ02	ATP synthase epsilon chain (ATP synthase F1 sector epsilon subunit) (F-ATPase epsilon subunit)	CP009625	135	14481.5	4.87	0.139259	0	Unknown	COG0355	6	43	18.52	0.000449434	100	Confident
A0A0M4SJ09	Preprotein translocase subunit SecD/SecF	CP009625	845	91995.7	9.02	0.371361	12	Cytoplasmic Membrane	COG0342	44	281	37.87	0.000469225	100	Confident
A0A0M4SJ10	MFS transporter	CP009625	465	50290.6	7.18	-0.275054	0	Cytoplasmic	COG0144	8	29	21.51	8.79987e-05	100	Confident
A0A0M4SJ17	LysR family transcriptional regulator	CP009625	293	32294.9	7.86	-0.0303754	0	Cytoplasmic	COG0583	2	3	9.56	1.44472e-05	100	Confident
A0A0M4SJ25	GTPase Obg (EC 3.6.5.-) (GTP-binding protein Obg)	CP009625	341	36788.7	5.97	-0.293842	0	Cytoplasmic	COG0536	13	46	44.28	0.000190342	100	Confident
A0A0M4SJ28	ATP-dependent DNA ligase	CP009625	252	25807.4	5.07	-0.288095	0	Unknown	COG5266	2	7	9.92	3.91948e-05	100	Confident
A0A0M4SJ32	Aspartokinase (EC 2.7.2.4)	CP009625	423	45351.8	5.2	-0.00874704	0	Cytoplasmic	COG0527	26	182	47.52	0.000607103	100	Confident
A0A0M4SJ36	GntR family transcriptional regulator	CP009625	410	44763.1	6.52	-0.148049	0	Cytoplasmic	COG1167	51	352	62.2	0.00121141	100	Confident
A0A0M4SJ40	tRNA N6-adenosine threonylcarbamoyltransferase (EC 2.3.1.234) (N6-L-threonylcarbamoyladenine synthase) (t(6)A37 threonylcarbamoyladenosine biosynthesis protein TsaD) (tRNA threonylcarbamoyladenosine biosynthesis protein TsaD)	CP009625	359	38012.5	5.38	0.0487465	0	Extracellular	COG0533	2	8	11.14	3.14432e-05	100	Confident
A0A0M4SJ42	Dihydrofolate reductase (EC 1.5.1.3)	CP009625	172	19058.8	5.51	-0.194186	0	Unknown	COG0262	3	13	13.37	0.000106646	100	Confident
A0A0M4SJ48	GCN5 family acetyltransferase	CP009625	152	16933.2	6.22	-0.256579	0	Cytoplasmic		35	399	81.58	0.00370391	100	Confident
A0A0M4SJ55	Dihydrolipoyl dehydrogenase (EC 1.8.1.4)	CP009625	467	49063.6	6	0.120771	0	Cytoplasmic	COG1249	54	585	73.45	0.00176754	100	Confident
A0A0M4SJ59	Cell division protein FtsQ	CP009625	311	34101.3	9.52	-0.134084	0	Cytoplasmic	COG1589	2	3	6.43	1.36111e-05	100	Confident
A0A0M4SJ69	Divalent metal cation transporter MntH	CP009625	456	49027.1	8.81	0.71864	11	Cytoplasmic Membrane	COG1914	9	41	13.6	0.000126868	100	Confident
A0A0M4SJ79	Universal stress protein	CP009625	149	15466.8	5.92	0.26443	0	Unknown	COG0589	16	217	70.47	0.00205497	100	Confident
A0A0M4SJ81	Sodium:dicarboxylate symporter	CP009625	238	24862.5	5.3	-0.0798319	1	Cytoplasmic Membrane	COG0526	18	98	49.58	0.000581006	100	Confident
A0A0M4SJ84	Membrane protein	CP009625	250	23634	5.67	-0.0304	1	Periplasmic	COG2968	9	40	29.2	0.000225762	100	Confident
A0A0M4SJ89	Acyl-phosphate glycerol 3-phosphate acyltransferase	CP009625	260	29764.2	9.46	0.0211538	1	Cytoplasmic Membrane	COG0204	2	6	7.31	3.25619e-05	100	Confident
A0A0M4SJ92	Cold-shock protein	CP009625	69	7402.24	6.53	-0.247826	0	Cytoplasmic	COG1278	5	73	63.77	0.00149281	100	Confident
A0A0M4SJ97	Uncharacterized protein	CP009625	115	12825.6	6.07	-0.2	0	Unknown		2	4	20.87	4.90788e-05	100	Confident
A0A0M4SJA5	Membrane protein	CP009625	435	47884.5	5.3	0.207356	4	Cytoplasmic Membrane	COG4536	5	21	14.71	6.81179e-05	100	Confident
A0A0M4SJB1	tRNA-binding protein	CP009625	115	12600.6	5.82	-0.112174	0	Cytoplasmic	COG0073	2	10	20.87	0.000122697	100	Confident
A0A0M4SJB8	ABC transporter permease	CP009625	321	30750.2	5.06	0.155763	0	Unknown	COG2984	25	233	75.7	0.00102419	100	Confident
A0A0M4SJC7	Uncharacterized protein	CP009625	221	23658.1	4.86	-0.0371041	0	Cytoplasmic	COG3816	3	16	17.65	0.000102155	100	Confident
A0A0M4SJC8	Maf-like protein NL70_09805	CP009625	199	21526.7	5.55	-0.0226131	0	Cytoplasmic	COG0424	8	69	42.71	0.000489246	100	Confident
A0A0M4SJE8	N-(5'-phosphoribosyl)anthranilate isomerase (PRAI) (EC 5.3.1.24)	CP009625	222	23613.9	4.95	-0.00315315	0	Cytoplasmic	COG0135	4	12	31.53	7.6271e-05	100	Confident
A0A0M4SJF6	Chaperone protein DnaK (HSP70) (Heat shock 70 kDa protein) (Heat shock protein 70)	CP009625	637	68151.9	4.85	-0.336735	0	Cytoplasmic	COG0443	110	1733	81.79	0.00383876	100	Confident
A0A0M4SJF9	Isocitrate lyase	CP009625	429	46795.9	5.6	-0.270163	0	Cytoplasmic	COG2224	4	14	9.32	4.60471e-05	100	Confident
A0A0M4SJG9	Short-chain dehydrogenase	CP009625	257	26502.5	5.02	0.329183	0	Cytoplasmic	COG1028	26	234	64.59	0.00128474	100	Confident
A0A0M4SJH4	3-oxoacyl-ACP synthase (EC 2.3.1.41)	CP009625	407	43310.9	5.21	-0.0972973	0	Cytoplasmic	COG0304	29	221	48.65	0.000766177	100	Confident
A0A0M4SJH7	Uncharacterized protein	CP009625	158	17687.3	5.07	-0.405696	1	Cytoplasmic		3	19	25.95	0.000169679	100	Confident
A0A0M4SJI1	30S ribosomal protein S20	CP009625	88	9669.38	11.63	-0.494318	0	Cytoplasmic	COG0268	3	31	30.68	0.000497062	100	Confident
A0A0M4SJI6	Nicotinate phosphoribosyltransferase (NAPRTase) (EC 6.3.4.21)	CP009625	434	49909.1	7.17	-0.367512	0	Cytoplasmic	COG1488	7	16	18.89	5.2019e-05	100	Confident
A0A0M4SJI8	ABC transporter ATPase	CP009625	319	28646	9.05	0.333229	4	Cytoplasmic Membrane	COG0811	2	5	8.46	2.21162e-05	100	Confident
A0A0M4SJJ6	Adenylosuccinate synthetase (AMPSase) (AdSS) (EC 6.3.4.4) (IMP--aspartate ligase)	CP009625	429	46561.1	5.83	-0.131935	0	Cytoplasmic	COG0104	45	413	65.27	0.00135839	100	Confident
A0A0M4SJK3	Signal peptide protein	CP009625	356	34957.2	5.14	-0.745225	0	Periplasmic		15	62	50.56	0.000245738	100	Confident
A0A0M4SJL1	ABC transporter	CP009625	681	72803.5	9.73	0.270338	5	Cytoplasmic Membrane	COG1132	11	50	16.89	0.000103599	100	Confident
A0A0M4SJM7	Histidine kinase	CP009625	467	50916.5	5.51	-0.0259101	2	Cytoplasmic Membrane	COG0642	4	20	13.06	6.04289e-05	100	Confident
A0A0M4SJN1	Pyruvate kinase (EC 2.7.1.40)	CP009625	478	51729.7	6.08	-0.0803347	0	Cytoplasmic	COG0469	35	279	56.9	0.000823584	100	Confident
A0A0M4SJN5	Uncharacterized protein	CP009625	196	21882.5	4.9	-0.437245	0	Cytoplasmic		8	48	45.92	0.000345555	100	Confident
A0A0M4SJP1	Lipoprotein	CP009625	133	12353.1	9.81	-0.133835	0	Unknown		2	8	12.03	8.4873e-05	100	Confident
A0A0M4SJQ0	Amino acid dehydrogenase	CP009625	420	45491.3	9.57	-0.115714	1	Cytoplasmic Membrane	COG0665	4	13	15.71	4.36743e-05	100	Confident
A0A0M4SJQ3	DNA invertase	CP009625	205	22207.3	9.78	-0.421463	0	Unknown	COG1961	5	17	22.44	0.000117011	100	Confident
A0A0M4SJQ8	Alanine racemase	CP009625	226	24108.6	7.79	-0.0942478	0	Cytoplasmic	COG0325	11	51	46.02	0.000318415	100	Confident
A0A0M4SJR1	Uncharacterized protein	CP009625	264	29529.2	9.23	0.132955	2	Cytoplasmic Membrane	COG1434	3	9	17.05	4.81028e-05	100	Confident
A0A0M4SJR5	Carbonic anhydrase (EC 4.2.1.1) (Carbonate dehydratase)	CP009625	213	23301.6	5.6	-0.108451	0	Cytoplasmic	COG0288	18	242	58.69	0.00160312	100	Confident
A0A0M4SJS1	Ribosomal RNA small subunit methyltransferase H (EC 2.1.1.199) (16S rRNA m(4)C1402 methyltransferase) (rRNA (cytosine-N(4)-)-methyltransferase RsmH)	CP009625	346	37501.8	8.82	-0.313584	0	Cytoplasmic	COG0275	11	54	38.73	0.000220216	100	Confident
A0A0M4SJS5	Ribosomal silencing factor RsfS	CP009625	123	13691.4	4.76	-0.135772	0	Cytoplasmic	COG0799	3	10	30.08	0.000114717	100	Confident
A0A0M4SJS9	Xaa-Pro dipeptidase	CP009625	383	42728.7	5.41	-0.209922	0	Cytoplasmic	COG0006	9	45	22.45	0.000165785	100	Confident
A0A0M4SJT2	Chaperone protein ClpB	CP009625	874	96869.1	5.18	-0.362471	0	Cytoplasmic	COG0542	113	1463	77.23	0.00236192	100	Confident
A0A0M4SJT4	Pseudouridine synthase (EC 5.4.99.-)	CP009625	334	37177.1	5.98	-0.437126	0	Cytoplasmic	COG0564	3	17	9.58	7.18181e-05	100	Confident
A0A0M4SJU0	Acetyl-CoA acetyltransferase (EC 2.3.1.9)	CP009625	394	40711.6	5.64	0.0954315	0	Unknown	COG0183	17	140	53.05	0.000501376	100	Confident
A0A0M4SJU7	Glyoxalase	CP009625	123	13415.1	6.13	-0.265854	0	Unknown		2	5	18.7	5.73583e-05	100	Confident
A0A0M4SJV4	ATPase	CP009625	387	43847.9	5.98	-0.291214	0	Cytoplasmic	COG1485	5	12	14.99	4.37524e-05	100	Confident
A0A0M4SJV5	tRNA (guanine-N(1)-)-methyltransferase (EC 2.1.1.228) (M1G-methyltransferase) (tRNA [GM37] methyltransferase)	CP009625	244	26827.5	5.28	-0.394262	0	Cytoplasmic	COG0336	2	7	15.57	4.04799e-05	100	Confident
A0A0M4SJV9	ATP-binding protein	CP009625	159	17454	5.31	-0.0226415	0	Unknown	COG1493	5	9	39.62	7.98687e-05	100	Confident
A0A0M4SJW7	Diaminopimelate epimerase (DAP epimerase) (EC 5.1.1.7)	CP009625	303	32310.1	4.97	-0.206931	0	Unknown	COG0253	10	42	35.31	0.000195586	100	Confident
A0A0M4SJY2	Zinc transporter	CP009626	334	33677.9	5.77	-0.368263	0	Periplasmic	COG4531	10	40	35.63	0.000168984	100	Confident
A0A0M4SK04	Transcriptional regulator	CP009625	227	25331.1	5.25	-0.230837	0	Cytoplasmic	COG0745	16	172	54.63	0.00106914	100	Confident
A0A0M4SK15	D-alanyl-D-alanine carboxypeptidase	CP009625	371	36917.1	9.51	-0.186523	0	Cytoplasmic Membrane	COG1686	21	164	58.49	0.000623737	100	Confident
A0A0M4SK23	LacI family transcriptional regulator	CP009625	352	37290.6	6.27	0.0678977	0	Cytoplasmic	COG1609	3	5	13.07	2.00428e-05	100	Confident
A0A0M4SK30	Transcription termination factor Rho (EC 3.6.4.-) (ATP-dependent helicase Rho)	CP009625	421	46964.2	5.87	-0.205938	0	Cytoplasmic	COG1158	28	250	49.41	0.000837895	100	Confident
A0A0M4SK45	Inositol monophosphatase	CP009626	258	27658.3	4.88	0.0282946	0	Cytoplasmic	COG0483	10	52	37.6	0.00028439	100	Confident
A0A0M4SK50	Acetyl-coenzyme A carboxylase carboxyl transferase subunit beta (ACCase subunit beta) (Acetyl-CoA carboxylase carboxyltransferase subunit beta) (EC 6.4.1.2)	CP009625	301	33303.6	6.55	-0.189701	0	Cytoplasmic	COG0777	13	109	31.56	0.000510965	100	Confident
A0A0M4SK55	Oligoendopeptidase F	CP009626	620	70330.8	5.54	-0.425968	0	Cytoplasmic	COG1164	21	134	33.55	0.000304961	100	Confident
A0A0M4SK59	Serine/threonine protein phosphatase	CP009625	280	31513.2	9.47	-0.248929	0	Cytoplasmic		3	9	14.29	4.5354e-05	100	Confident
A0A0M4SK63	ABC transporter substrate-binding protein	CP009626	234	21988	5.31	-0.0141026	0	Unknown	COG3683	8	24	29.06	0.000144719	100	Confident
A0A0M4SK66	Phosphate ABC transporter permease	CP009625	496	52940.6	9.43	0.776008	9	Cytoplasmic Membrane	COG0573	3	20	7.06	5.68957e-05	100	Confident
A0A0M4SK75	Phosphate starvation protein PhoH	CP009625	353	38478.2	7.09	-0.256941	0	Cytoplasmic	COG1702	11	39	39.94	0.000155891	100	Confident
A0A0M4SK98	Signal peptide protein	CP009625	167	15721.8	9.39	-0.150299	0	Periplasmic		16	235	61.08	0.00198556	100	Confident
A0A0M4SKA5	Organic solvent tolerance protein OstA	CP009625	216	19152.6	9.01	-0.316667	1	Unknown	COG1934	14	76	64.35	0.000496468	100	Confident
A0A0M4SKA6	2-hydroxy-acid oxidase	CP009626	410	44075.2	6.61	-0.183659	0	Cytoplasmic	COG0277	5	12	16.83	4.1298e-05	100	Confident
A0A0M4SKB2	10 kDa chaperonin (GroES protein) (Protein Cpn10)	CP009626	98	10393	5.41	-0.0928571	0	Cytoplasmic	COG0234	21	556	83.67	0.00800535	100	Confident
A0A0M4SKC0	Inositol monophosphatase	CP009626	269	29140	4.99	-0.105204	0	Cytoplasmic	COG0483	7	20	28.25	0.000104908	100	Confident
A0A0M4SKD4	TonB-dependent receptor	CP009626	676	71699.5	5.27	-0.508728	0	Outer Membrane	COG1629	2	5	4.44	1.04365e-05	100	Confident
A0A0M4SKD8	Cyclopropane-fatty-acyl-phospholipid synthase	CP009625	426	48291.2	8.46	-0.333803	0	Cytoplasmic	COG2230	23	140	38.73	0.000463714	100	Confident
A0A0M4SKE0	NAD(P) transhydrogenase subunit beta (EC 1.6.1.2) (Nicotinamide nucleotide transhydrogenase subunit beta)	CP009626	466	48509.2	6.36	0.741845	8	Cytoplasmic Membrane	COG1282	8	53	21.24	0.00016048	100	Confident
A0A0M4SKE6	Choline dehydrogenase	CP009626	532	58227.1	7.17	-0.292669	0	Cytoplasmic Membrane	COG2303	9	34	22.93	9.01776e-05	100	Confident
A0A0M4SKE9	Asparaginase	CP009625	340	35618.8	6.41	0.0202941	0	Cytoplasmic	COG4448	3	11	7.94	4.56505e-05	100	Confident
A0A0M4SKG2	N-formimino-L-glutamate deiminase	CP009626	454	49102.4	5.43	-0.136564	0	Cytoplasmic	COG0402	10	54	28.41	0.00016783	100	Confident
A0A0M4SKH0	Sugar ABC transporter substrate-binding protein	CP009625	195	18382.8	8.03	-0.0312821	1	Unknown	COG1596	6	49	42.05	0.000354563	100	Confident
A0A0M4SKH4	Thioredoxin	CP009626	329	35092.8	4.88	-0.149848	0	Cytoplasmic	COG3118	16	163	39.82	0.000699074	100	Confident
A0A0M4SKH8	Cysteine desulfurase	CP009625	392	40783.7	6.84	0.112755	0	Cytoplasmic	COG1104	7	37	27.3	0.000133182	100	Confident
A0A0M4SKI2	Nucleoside triphosphate hydrolase	CP009625	274	31026.2	4.91	-0.435036	0	Cytoplasmic	COG3956	7	37	30.66	0.000190538	100	Confident
A0A0M4SKJ1	Elongation factor Ts (EF-Ts)	CP009625	305	31490.8	5.02	0.0629508	0	Cytoplasmic	COG0264	53	1374	84.92	0.0063565	100	Confident
A0A0M4SKL4	Serine protease	CP009625	524	51673.3	4.79	-0.196374	1	Periplasmic	COG0265	23	155	41.03	0.00041738	100	Confident
A0A0M4SKM0	Cold-shock protein	CP009625	71	7524.45	6.54	-0.392958	0	Cytoplasmic	COG1278	14	117	95.77	0.00232519	100	Confident
A0A0M4SKM9	ABC transporter substrate-binding protein	CP009626	344	34338.2	5.42	-0.106686	1	Unknown	COG0614	14	96	40.99	0.000393771	100	Confident
A0A0M4SKP1	Aminomethyltransferase (EC 2.1.2.10)	CP009626	367	38895.2	5.51	-0.10436	0	Cytoplasmic	COG0404	15	151	53.13	0.000580554	100	Confident
A0A0M4SKP5	RpiR family transcriptional regulator	CP009626	276	29437	6	0.246377	0	Cytoplasmic	COG1737	5	15	21.38	7.66856e-05	100	Confident
A0A0M4SKP8	GntR family transcriptional regulator	CP009625	493	53640.6	8.23	-0.0756592	0	Cytoplasmic	COG1167	3	7	10.55	2.00347e-05	100	Confident
A0A0M4SKQ5	tRNA uridine 5-carboxymethylaminomethyl modification enzyme MnmG (Glucose-inhibited division protein A)	CP009625	636	69432.2	5.66	-0.222799	0	Cytoplasmic	COG0445	4	16	7.7	3.54972e-05	100	Confident
A0A0M4SKR1	Cysteine ABC transporter permease	CP009626	226	24920.5	9.34	0.761062	4	Cytoplasmic Membrane	COG0765	3	8	15.49	4.99474e-05	100	Confident
A0A0M4SKR4	Uncharacterized protein	CP009625	205	21714.9	8.97	-0.0790244	0	Unknown	COG2740	8	74	37.07	0.000509342	100	Confident
A0A0M4SKR8	Aminotransferase	CP009626	284	31473.8	5.71	-0.175	0	Cytoplasmic	COG0115	16	108	57.39	0.000536583	100	Confident
A0A0M4SKT1	Saccharopine dehydrogenase	CP009626	367	39774.5	5.25	0.0501362	0	Cytoplasmic	COG1748	10	50	29.43	0.000192236	100	Confident
A0A0M4SKT9	DNA polymerase IV (Pol IV) (EC 2.7.7.7)	CP009626	445	49266.7	9.26	-0.373483	0	Cytoplasmic	COG0389	4	10	8.99	3.17082e-05	100	Confident
A0A0M4SKU7	Aspartate carbamoyltransferase (EC 2.1.3.2) (Aspartate transcarbamylase)	CP009626	322	34802.4	7.79	0.0142857	0	Cytoplasmic	COG0540	10	84	41.3	0.000368091	100	Confident
A0A0M4SKV5	Glutamine--fructose-6-phosphate aminotransferase [isomerizing] (EC 2.6.1.16) (D-fructose-6-phosphate amidotransferase) (GFAT) (Glucosamine-6-phosphate synthase) (Hexosephosphate aminotransferase) (L-glutamine--D-fructose-6-phosphate amidotransferase)	CP009626	607	66287.9	5.6	-0.0738056	0	Cytoplasmic	COG0449	27	122	44.32	0.000283598	100	Confident
A0A0M4SKX6	Alpha-ketoglutarate-dependent dioxygenase	CP009626	212	23431.9	8.71	-0.21934	0	Unknown	COG3145	2	4	11.79	2.66229e-05	100	Confident
A0A0M4SKZ0	Peptidase	CP009626	202	20590.5	9.36	-0.352475	0	Unknown	COG5664	3	6	17.33	4.19113e-05	100	Confident
A0A0M4SL06	Osmolarity sensor protein EnvZ	CP009626	474	52542.1	5.26	-0.148312	2	Cytoplasmic Membrane	COG0642	9	31	23.42	9.22815e-05	100	Confident
A0A0M4SL14	TetR family transcriptional regulator	CP009626	239	26080	7.86	-0.0828452	0	Unknown		2	8	11.3	4.72306e-05	100	Confident
A0A0M4SL23	Membrane protein	CP009626	328	35681	6.67	-0.0832317	1	Unknown	COG0330	7	30	21.65	0.000129056	100	Confident
A0A0M4SL28	GntR family transcriptional regulator	CP009626	249	28212.5	7	-0.307631	0	Cytoplasmic	COG2186	4	11	16.06	6.2334e-05	100	Confident
A0A0M4SL36	Oxidoreductase	CP009626	378	41413.4	7.74	-0.037037	0	Periplasmic	COG0673	3	11	8.2	4.10613e-05	100	Confident
A0A0M4SL50	Mannose-1-phosphate guanyltransferase (EC 2.7.7.13)	CP009626	471	51734.7	5.66	-0.1569	0	Unknown	COG0836	14	64	36.31	0.00019173	100	Confident
A0A0M4SL65	Oxidoreductase	CP009626	348	38191.9	5.53	-0.201149	0	Cytoplasmic	COG0673	2	4	9.2	1.62186e-05	100	Confident
A0A0M4SL74	Peptidylprolyl isomerase (EC 5.2.1.8)	CP009626	311	33719.2	4.74	-0.488103	0	Cytoplasmic	COG0760	5	21	20.26	9.52775e-05	100	Confident
A0A0M4SL87	IclR family transcriptional regulator	CP009626	284	31737.5	7.02	-0.244014	0	Cytoplasmic	COG1414	5	28	22.54	0.000139114	100	Confident
A0A0M4SL89	Nitrite reductase	CP009626	376	40515	5.64	-0.117819	1	Periplasmic	COG2132	8	39	18.35	0.000146355	100	Confident
A0A0M4SL98	Carboxylesterase	CP009626	294	29666.1	9.28	-0.138435	0	Unknown	COG0400	5	26	21.77	0.000124784	100	Confident
A0A0M4SLC5	2,3-bisphosphoglycerate-dependent phosphoglycerate mutase (BPG-dependent PGAM) (PGAM) (Phosphoglyceromutase) (dPGM) (EC 5.4.2.11)	CP009626	206	22885.9	6.16	-0.423786	0	Cytoplasmic	COG0588	38	556	84.47	0.00380837	100	Confident
A0A0M4SLC8	HutD-family protein	CP009626	207	22214.5	6.06	0.0280193	0	Cytoplasmic	COG3758	2	6	11.11	4.0899e-05	100	Confident
A0A0M4SLD2	Peptide methionine sulfoxide reductase MsrA (Protein-methionine-S-oxide reductase) (EC 1.8.4.11) (Peptide-methionine (S)-S-oxide reductase)	CP009626	218	24075.3	5.46	-0.243578	0	Unknown	COG0225	5	13	32.11	8.41431e-05	100	Confident
A0A0M4SLD6	CbbBc protein	CP009626	770	84134.8	6.08	-0.294805	0	Unknown	COG0243	8	16	12.73	2.93198e-05	100	Confident
A0A0M4SLE4	UTP--glucose-1-phosphate uridylyltransferase (EC 2.7.7.9) (UDP-glucose pyrophosphorylase)	CP009626	294	32434.4	5.73	-0.154422	0	Cytoplasmic	COG1210	28	285	57.82	0.00136782	100	Confident
A0A0M4SLE5	AsnC family transcriptional regulator	CP009626	145	15959.5	8.24	0.0896552	0	Cytoplasmic	COG1522	3	26	26.9	0.000253009	100	Confident
A0A0M4SLF1	ATP phosphoribosyltransferase regulatory subunit	CP009626	376	40688.6	4.79	0.0324468	0	Cytoplasmic	COG3705	11	77	44.15	0.000288958	100	Confident
A0A0M4SLG3	DeoR faimly transcriptional regulator	CP009626	254	27540.6	6.12	-0.0204724	0	Cytoplasmic	COG1349	3	5	16.54	2.77759e-05	100	Confident
A0A0M4SLH6	Pyridine nucleotide-disulfide oxidoreductase	CP009626	409	43614.9	6.17	0.0474328	0	Cytoplasmic	COG0446	4	17	10.02	5.86485e-05	100	Confident
A0A0M4SLH8	Uncharacterized protein	CP009626	240	27354.4	7.91	-0.245	0	Cytoplasmic		2	8	7.08	4.70338e-05	100	Doubtful
A0A0M4SLI4	Uncharacterized protein	CP009626	65	7318.06	5.08	-0.741538	0	Unknown		4	21	70.77	0.000455866	100	Confident
A0A0M4SLJ9	Cytoplasmic protein	CP009626	136	15404.6	4.58	-0.0316176	0	Cytoplasmic		5	70	38.97	0.000726257	100	Confident
A0A0M4SLK7	Catalase	CP009626	499	56446.3	6.52	-0.62004	0	Periplasmic	COG0753	63	437	74.35	0.0012357	100	Confident
A0A0M4SLL3	AsnC family transcriptional regulator	CP009626	140	15461.9	5.73	-0.0178571	0	Cytoplasmic	COG1846	5	22	36.43	0.000221731	100	Confident
A0A0M4SLL5	Ribulokinase	CP009626	534	56254.9	5.34	0.0726592	0	Cytoplasmic	COG1069	4	47	9.55	0.00012419	100	Confident
A0A0M4SLM1	ATP-binding protein	CP009626	350	37983.8	7.15	-0.056	0	Cytoplasmic Membrane	COG3839	6	27	26	0.00010885	100	Confident
A0A0M4SLN9	Inosose dehydratase	CP009626	300	33098.6	5.6	-0.248667	0	Cytoplasmic	COG1082	7	31	33.67	0.000145805	100	Confident
A0A0M4SLS2	Adenine deaminase (Adenase) (Adenine aminase) (EC 3.5.4.2)	CP009626	599	64620.2	5.26	0.0894825	0	Cytoplasmic	COG1001	2	5	4.34	1.17781e-05	100	Doubtful
A0A0M4SLU8	Ribonuclease R (RNase R) (EC 3.1.13.1)	CP009626	783	86709.7	7.46	-0.431801	0	Cytoplasmic	COG0557	4	12	5.87	2.16247e-05	100	Confident
A0A0M4SLV8	DNA helicase	CP009626	489	54874	6.96	-0.196524	0	Cytoplasmic	COG3920	16	71	31.29	0.000204871	100	Confident
A0A0M4SLY2	ABC transporter substrate-binding protein	CP009626	525	56739.9	4.97	-0.408381	0	Periplasmic	COG4166	31	239	60.57	0.000642347	100	Confident
A0A0M4SLY9	2-oxoisovalerate dehydrogenase	CP009626	395	44062.9	6.71	-0.427342	0	Cytoplasmic	COG1071	9	41	28.1	0.00014646	100	Confident
A0A0M4SLZ7	ABC transporter ATP-binding protein	CP009626	560	58231.5	9.64	0.532321	6	Cytoplasmic Membrane	COG4987	3	4	6.25	1.00787e-05	100	Confident
A0A0M4SM14	Uroporphyrin-III methyltransferase	CP009626	116	13446.4	7.96	-0.701724	0	Cytoplasmic	COG3189	6	26	50.86	0.000316262	100	Confident
A0A0M4SM61	Acetate kinase (EC 2.7.2.1) (Acetokinase)	CP009626	401	43376.5	5.69	0.0244389	0	Cytoplasmic	COG0282	10	22	27.43	7.74123e-05	100	Confident
A0A0M4SM85	Cell division topological specificity factor	CP009626	90	10088.7	9.59	-0.22	0	Cytoplasmic	COG0851	9	103	71.11	0.00161483	100	Confident
A0A0M4SM95	Nitrate reductase	CP009626	512	58144.6	5.67	-0.424023	0	Cytoplasmic Membrane	COG1140	48	316	57.42	0.00087086	100	Confident
A0A0M4SMB4	ABC transporter substrate-binding protein	CP009626	350	34368.1	5.26	-0.024	0	Unknown	COG4213	53	793	74.86	0.00319696	100	Confident
A0A0M4SMD8	GntR family transcriptional regulator	CP009626	228	25232.5	6.19	-0.309211	0	Cytoplasmic	COG1802	4	8	16.67	4.95093e-05	100	Confident
A0A0M4SME7	Methionyl-tRNA formyltransferase (EC 2.1.2.9)	CP009626	306	32744.8	5.83	-0.0336601	0	Cytoplasmic	COG0223	5	28	20.59	0.000129112	100	Confident
A0A0M4SMF8	Methylglyoxal synthase (MGS) (EC 4.2.3.3)	CP009626	125	13545.7	6.03	0.064	0	Cytoplasmic	COG1803	8	59	44	0.000665999	100	Confident
A0A0M4SMG6	Probable protein kinase UbiB (EC 2.7.-.-)	CP009626	527	59029.5	6.95	-0.0159393	1	Cytoplasmic Membrane	COG0661	17	61	40.42	0.000163324	100	Confident
A0A0M4SMI4	Glutamate synthase	CP009626	1583	174667	5.92	-0.263929	0	Unknown	COG0069	78	437	36.07	0.000389522	100	Confident
A0A0M4SMJ9	AsnC family transcriptional regulator	CP009626	146	16269.8	8.14	-0.166438	0	Cytoplasmic	COG1522	2	7	16.44	6.76514e-05	100	Confident
A0A0M4SMK8	DNA-binding protein	CP009626	173	18844.7	6.23	-0.0346821	0	Unknown	COG3760	2	3	10.98	2.44685e-05	100	Confident
A0A0M4SMN4	ATP-dependent DNA helicase RecG	CP009626	702	77054.1	6.36	-0.102564	0	Cytoplasmic	COG1200	8	26	7.83	5.22598e-05	100	Confident
A0A0M4SMR6	Uncharacterized protein	CP009626	187	20169.2	9.99	1.16578	6	Cytoplasmic Membrane	COG3247	2	9	10.16	6.79098e-05	100	Confident
A0A0M4SYG1	DNA polymerase III subunit beta (EC 2.7.7.7)	CP009625	372	40276.8	4.94	-0.0607527	0	Cytoplasmic	COG0592	21	224	57.26	0.000849643	100	Confident
A0A0M4SYG9	Methylcrotonoyl-CoA carboxylase	CP009625	535	57047.2	6.4	-0.0100935	0	Cytoplasmic	COG4799	3	9	6.73	2.37367e-05	100	Confident
A0A0M4SYH7	Recombination protein RecR	CP009625	201	21555.9	6.1	0.0208955	0	Cytoplasmic	COG0353	2	6	12.94	4.21198e-05	100	Confident
A0A0M4SYM6	Helicase	CP009625	626	68799.8	8.97	-0.488658	0	Cytoplasmic	COG0513	6	23	14.86	5.18424e-05	100	Confident
A0A0M4SYN5	ErfK/YbiS/YcfS/YnhG family protein	CP009625	206	20384.4	9.78	-0.298058	0	Unknown	COG1376	2	6	17.48	4.10975e-05	100	Confident
A0A0M4SYQ7	Sulfate adenylyltransferase subunit 2 (EC 2.7.7.4) (ATP-sulfurylase small subunit) (Sulfate adenylate transferase)	CP009625	300	34711.8	9.21	-0.491667	0	Cytoplasmic	COG0175	4	9	16.33	4.23304e-05	100	Confident
A0A0M4SYR5	ABC transporter ATP-binding protein	CP009625	322	32867.4	5.23	-0.0313665	0	Unknown	COG0715	2	6	7.45	2.62922e-05	100	Confident
A0A0M4SYT1	Mandelate racemase	CP009625	372	40645.6	5.67	-0.0373656	0	Cytoplasmic	COG4948	16	161	41.67	0.000610681	100	Confident
A0A0M4SYV5	Maf-like protein NL70_01335	CP009625	208	22639	9.69	-0.201442	0	Cytoplasmic	COG0424	3	14	17.79	9.49721e-05	100	Confident
A0A0M4SYW4	Urease subunit beta (EC 3.5.1.5) (Urea amidohydrolase subunit beta)	CP009625	101	11336.9	6.27	-0.329703	0	Cytoplasmic	COG0832	2	11	17.82	0.000153675	100	Confident
A0A0M4SYY2	Amino acid ABC transporter	CP009625	280	28719.5	5.56	-0.223571	0	Periplasmic	COG0834	5	30	27.14	0.00015118	100	Confident
A0A0M4SZ08	ABC transporter substrate-binding protein	CP009625	372	37508.5	5.41	-0.169624	0	Unknown	COG4663	8	35	27.15	0.000132757	100	Confident
A0A0M4SZ18	Cbb3-type cytochrome c oxidase subunit	CP009625	287	31273	4.84	-0.21115	1	Unknown	COG2010	38	279	70.38	0.00137168	100	Confident
A0A0M4SZ25	Microcin B17 transporter	CP009625	415	47379.4	9.17	0.472771	8	Cytoplasmic Membrane	COG1133	4	16	12.29	5.44006e-05	100	Confident
A0A0M4SZ59	Uncharacterized protein	CP009625	121	10408.7	4.65	0.0917355	0	Outer Membrane	COG3895	6	77	37.19	0.000897918	100	Confident
A0A0M4SZ67	Acyl carrier protein (ACP)	CP009625	78	8301.24	3.97	0.115385	0	Cytoplasmic	COG0236	15	163	42.31	0.00294866	100	Confident
A0A0M4SZ93	Uncharacterized protein	CP009625	105	11060.5	4.29	0.126667	0	Unknown		3	14	48.57	0.000188135	100	Confident
A0A0M4SZC1	NAD/NADP-dependent betaine aldehyde dehydrogenase (BADH) (EC 1.2.1.8)	CP009625	487	52035.5	6.08	-0.0104723	0	Cytoplasmic	COG1012	24	119	39.84	0.000344786	100	Confident
A0A0M4SZC9	Haloacid dehalogenase	CP009625	217	24413.9	5.57	-0.0930876	0	Unknown	COG1011	4	16	25.35	0.000104038	100	Confident
A0A0M4SZF4	Cytochrome C	CP009625	379	40845.4	5.41	-0.2	2	Unknown	COG4235	8	22	28.76	8.19058e-05	100	Confident
A0A0M4SZG2	DNA polymerase	CP009625	290	31627.3	5.81	-0.28931	0	Cytoplasmic	COG1573	9	33	29.66	0.000160564	100	Confident
A0A0M4SZH3	Coproporphyrinogen-III oxidase (EC 1.3.99.22)	CP009625	444	49099.8	5.6	-0.0759009	0	Cytoplasmic	COG0635	22	133	46.62	0.000422669	100	Confident
A0A0M4SZJ7	LPS-assembly protein LptD	CP009625	792	84905.1	5.22	-0.416414	0	Outer Membrane	COG1452	18	87	26.77	0.000154998	100	Confident
A0A0M4SZK3	Membrane protein	CP009625	213	20761.2	6.58	-0.30939	0	Outer Membrane	COG3637	22	397	54.46	0.00262992	100	Confident
A0A0M4SZM7	Ribonuclease D (RNase D) (EC 3.1.13.5)	CP009625	385	43142.3	5.65	-0.264416	0	Cytoplasmic	COG0349	19	105	37.14	0.000384822	100	Confident
A0A0M4SZN5	Riboflavin synthase subunit alpha	CP009625	202	22223.2	5.02	-0.15198	0	Cytoplasmic	COG0307	16	156	44.06	0.00108969	100	Confident
A0A0M4SZQ8	NADH:ubiquinone oxidoreductase subunit L	CP009625	661	72807	8.71	0.745386	16	Cytoplasmic Membrane	COG1009	3	28	4.39	5.97707e-05	100	Confident
A0A0M4SZS3	Adenylosuccinate lyase (ASL) (EC 4.3.2.2) (Adenylosuccinase)	CP009625	433	48710.9	6.01	-0.117552	0	Cytoplasmic	COG0015	19	200	43.65	0.000651739	100	Confident
A0A0M4SZT2	tRNA-dihydrouridine synthase (EC 1.3.1.-)	CP009625	340	37122.4	6.09	-0.142647	0	Cytoplasmic	COG0042	3	14	8.24	5.81006e-05	100	Confident
A0A0M4SZU1	Deoxyguanosinetriphosphate triphosphohydrolase-like protein	CP009625	402	45740.8	6.15	-0.41791	0	Cytoplasmic	COG0232	8	31	18.16	0.00010881	100	Confident
A0A0M4SZU9	ATPase AAA	CP009625	288	32643.1	5.7	-0.355208	0	Cytoplasmic	COG2607	7	38	30.56	0.000186176	100	Confident
A0A0M4SZV7	Leucyl/phenylalanyl-tRNA--protein transferase (EC 2.3.2.6) (L/F-transferase) (Leucyltransferase) (Phenyalanyltransferase)	CP009625	189	21527.8	8.45	-0.195767	0	Cytoplasmic	COG2360	2	9	10.58	6.71912e-05	100	Confident
A0A0M4SZX0	Glycosyl transferase family A	CP009625	323	36830.3	9.49	-0.283901	0	Cytoplasmic Membrane	COG1216	5	33	21.05	0.000144159	100	Confident
A0A0M4SZZ1	Glycosyl transferase	CP009625	410	46496.9	5.97	-0.317317	0	Cytoplasmic	COG0438	18	135	41.46	0.000464602	100	Confident
A0A0M4T008	Phospho-2-dehydro-3-deoxyheptonate aldolase	CP009625	459	51095.9	6.22	-0.385185	0	Cytoplasmic	COG3200	13	81	29.19	0.000249003	100	Confident
A0A0M4T023	Mechanosensitive ion channel protein MscS	CP009625	408	45536.4	9.18	0.193137	5	Cytoplasmic Membrane	COG0668	2	9	6.13	3.11253e-05	100	Confident
A0A0M4T046	TetR family transcriptional regulator	CP009625	188	20678.8	5.42	-0.123404	0	Cytoplasmic		2	8	17.02	6.00432e-05	100	Confident
A0A0M4T054	Lon protease (EC 3.4.21.53) (ATP-dependent protease La)	CP009625	812	89918.8	5.99	-0.280542	0	Cytoplasmic	COG0466	55	469	41.26	0.000814982	100	Confident
A0A0M4T062	Damage-inducible protein CinA	CP009625	165	16870.5	7.05	0.373333	0	Unknown	COG1546	3	7	16.36	5.98612e-05	100	Confident
A0A0M4T072	CTP synthase (EC 6.3.4.2) (CTP synthetase) (UTP--ammonia ligase)	CP009625	542	60063.4	5.43	-0.232103	1	Cytoplasmic	COG0504	34	209	49.45	0.0005441	100	Confident
A0A0M4T077	Lipid-A-disaccharide synthase	CP009625	395	43777.1	8.88	0.0174684	0	Cytoplasmic	COG0763	9	33	22.78	0.000117882	100	Confident
A0A0M4T090	NADPH-dependent 7-cyano-7-deazaguanine reductase (EC 1.7.1.13) (7-cyano-7-carbaguanine reductase) (NADPH-dependent nitrile oxidoreductase) (PreQ(0) reductase)	CP009625	155	17401.8	5.52	-0.17871	0	Cytoplasmic	COG0780	3	9	27.1	8.19299e-05	100	Confident
A0A0M4T096	Isocitrate dehydrogenase [NADP] (EC 1.1.1.42)	CP009625	404	45454.8	5.85	-0.322277	0	Cytoplasmic	COG0538	44	563	66.83	0.00196634	100	Confident
A0A0M4T098	Protein translocase subunit SecY	CP009625	446	47924.5	9.67	0.587668	10	Cytoplasmic Membrane	COG0201	6	32	12.11	0.000101239	100	Confident
A0A0M4T0A5	50S ribosomal protein L16	CP009625	137	15501.2	11.25	-0.49708	0	Cytoplasmic	COG0197	5	67	37.23	0.000690058	100	Confident
A0A0M4T0C7	Uncharacterized protein	CP009625	115	9610.61	8.31	-0.596522	0	Unknown		7	48	54.78	0.000588945	100	Confident
A0A0M4T0E0	Uncharacterized protein	CP009625	142	15688.9	4.97	-0.194366	0	Unknown	COG4103	2	9	15.49	8.94305e-05	100	Confident
A0A0M4T0G7	Urease subunit gamma (EC 3.5.1.5) (Urea amidohydrolase subunit gamma)	CP009625	100	10942.7	5.73	0.012	0	Cytoplasmic	COG0831	5	40	46	0.000564406	100	Confident
A0A0M4T0H4	Uncharacterized protein	CP009625	341	38299.3	5.99	0.297947	5	Cytoplasmic Membrane		2	9	6.74	3.72408e-05	100	Confident
A0A0M4T0I2	tRNA dimethylallyltransferase (EC 2.5.1.75) (Dimethylallyl diphosphate:tRNA dimethylallyltransferase) (Isopentenyl-diphosphate:tRNA isopentenyltransferase)	CP009625	310	33984.8	6.48	-0.153871	0	Cytoplasmic	COG0324	2	8	9.03	3.64133e-05	100	Confident
A0A0M4T0K0	DNA repair protein RecN (Recombination protein N)	CP009625	559	60573.6	5.21	-0.234168	0	Cytoplasmic	COG0497	19	104	39	0.000262514	100	Confident
A0A0M4T0K9	Phospho-N-acetylmuramoyl-pentapeptide-transferase (EC 2.7.8.13) (UDP-MurNAc-pentapeptide phosphotransferase)	CP009625	360	38745.2	9.68	0.835833	10	Cytoplasmic Membrane	COG0472	2	9	6.94	3.52754e-05	100	Confident
A0A0M4T0L8	Methylenetetrahydrofolate reductase (EC 1.5.1.20)	CP009625	303	33944.5	6.02	-0.280198	0	Cytoplasmic	COG0685	13	79	46.53	0.000367888	100	Confident
A0A0M4T0N3	Flagellar biosynthesis anti-sigma factor FlgM	CP009625	308	33189	5.36	-0.260714	1	Unknown	COG2321	20	110	55.19	0.000503934	100	Confident
A0A0M4T0P8	Uncharacterized protein	CP009625	218	23446.6	4.97	-0.00504587	0	Cytoplasmic	COG0491	2	3	11.01	1.94176e-05	100	Confident
A0A0M4T0S5	Membrane protein	CP009625	227	22168.2	5.35	0.155507	1	Outer Membrane	COG3047	5	69	28.63	0.000428899	100	Confident
A0A0M4T0T4	Hemolysin	CP009625	348	38154	5.88	-0.0123563	0	Cytoplasmic Membrane	COG4175	4	13	15.23	5.27103e-05	100	Confident
A0A0M4T0U3	Acetyltransferase	CP009625	97	10566.9	6.56	-0.436082	0	Unknown	COG2388	5	20	65.98	0.000290931	100	Confident
A0A0M4T0X3	Histidine kinase	CP009625	480	53774.2	5.77	-0.293333	2	Unknown	COG3920	2	3	4.58	8.81884e-06	100	Confident
A0A0M4T0Y9	tRNA(Ile)-lysidine synthase (EC 6.3.4.19) (tRNA(Ile)-2-lysyl-cytidine synthase) (tRNA(Ile)-lysidine synthetase)	CP009625	448	48605.7	7.7	-0.0979911	0	Cytoplasmic	COG0037	3	7	14.06	2.20471e-05	100	Confident
A0A0M4T0Z9	Thiamine-phosphate pyrophosphorylase (EC 2.5.1.3)	CP009625	221	23260.4	4.76	-0.0280543	0	Cytoplasmic	COG0352	14	106	49.77	0.000676776	100	Confident
A0A0M4T107	5-formyltetrahydrofolate cyclo-ligase (EC 6.3.3.2)	CP009625	198	21661	5.55	-0.0727273	0	Cytoplasmic	COG0212	2	6	10.61	4.2758e-05	100	Confident
A0A0M4T127	Thiamine ABC transporter substrate-binding protein	CP009625	334	34366.3	5.72	-0.166168	0	Periplasmic	COG4143	10	39	34.13	0.000164759	100	Confident
A0A0M4T134	Amino acid ABC transporter substrate-binding protein	CP009625	371	37090.7	5.04	-0.242857	1	Periplasmic	COG0683	13	143	49.6	0.000543868	100	Confident
A0A0M4T143	Membrane protein	CP009625	137	14503.2	9.36	0.777372	3	Cytoplasmic Membrane		2	6	18.98	6.17963e-05	100	Confident
A0A0M4T152	Uncharacterized protein	CP009625	213	23645.2	5.91	0.346479	2	Cytoplasmic Membrane	COG3762	6	42	23.94	0.000278228	100	Confident
A0A0M4T161	RNA pyrophosphohydrolase (EC 3.6.1.-) ((Di)nucleoside polyphosphate hydrolase)	CP009625	178	19886.7	4.99	-0.372472	0	Cytoplasmic		3	14	10.67	0.000110979	100	Confident
A0A0M4T174	Nitrilase	CP009625	284	30490.5	5.5	-0.0732394	0	Cytoplasmic	COG0388	20	102	58.1	0.000506773	100	Confident
A0A0M4T1A3	Dihydrolipoyllysine-residue succinyltransferase component of 2-oxoglutarate dehydrogenase complex (EC 2.3.1.61) (2-oxoglutarate dehydrogenase complex component E2)	CP009625	408	42853.3	5.5	-0.00588235	0	Cytoplasmic	COG0508	39	775	57.11	0.00268024	100	Confident
A0A0M4T1B1	NTP pyrophosphohydrolase	CP009625	138	15638.4	5.24	-0.0623188	0	Cytoplasmic	COG1051	2	8	15.94	8.17979e-05	100	Confident
A0A0M4T1C9	Electron transfer flavoprotein subunit beta	CP009625	248	26418.7	7.76	-0.0620968	0	Cytoplasmic	COG2086	28	529	75	0.00300978	100	Confident
A0A0M4T1D9	Hypoxanthine phosphoribosyltransferase	CP009625	178	19971.1	5.03	0.0797753	0	Cytoplasmic	COG0634	7	49	33.71	0.000388425	100	Confident
A0A0M4T1E7	Uncharacterized protein	CP009625	90	7848.16	8.59	-0.0677778	1	Unknown		3	21	23.33	0.000329237	100	Confident
A0A0M4T1I6	Chromosome partitioning protein ParB	CP009625	293	32570	5.88	-0.488737	0	Cytoplasmic	COG1475	25	256	57.68	0.00123283	100	Confident
A0A0M4T1J5	Protein-export protein SecB	CP009625	163	17878.5	4.89	-0.157055	0	Periplasmic	COG1952	11	184	66.87	0.0015928	100	Confident
A0A0M4T1K3	Imidazole glycerol phosphate synthase subunit HisF (EC 4.1.3.-) (IGP synthase cyclase subunit) (IGP synthase subunit HisF) (ImGP synthase subunit HisF)	CP009625	261	27474.3	5.07	0.129502	0	Cytoplasmic	COG0107	13	72	54.02	0.000389245	100	Confident
A0A0M4T1L3	Mannose-1-phosphate guanylyltransferase	CP009625	239	25873.8	5.15	0.0535565	0	Cytoplasmic	COG1208	8	44	34.73	0.000259768	100	Confident
A0A0M4T1M9	Uncharacterized protein	CP009625	95	10563.9	5.34	-0.303158	0	Unknown	COG5470	2	28	17.89	0.000415878	100	Confident
A0A0M4T1N7	DNA-binding protein	CP009625	165	18254.6	5.25	-0.280606	0	Cytoplasmic	COG0783	23	191	65.45	0.00163336	100	Confident
A0A0M4T1P5	Transcription termination/antitermination protein NusA	CP009625	537	59637.9	4.53	-0.345065	0	Cytoplasmic	COG0195	42	415	48.42	0.00109045	100	Confident
A0A0M4T1Q4	Aspartyl-tRNA synthetase	CP009625	181	19784.8	8.64	-0.0370166	0	Unknown	COG3807	5	22	33.7	0.000171505	100	Confident
A0A0M4T1S4	Tryptophan--tRNA ligase (EC 6.1.1.2) (Tryptophanyl-tRNA synthetase)	CP009625	355	39084.7	5.49	-0.215211	0	Cytoplasmic	COG0180	13	96	34.65	0.00038157	100	Confident
A0A0M4T1U0	Polysaccharide deacetylase	CP009625	233	26416.4	9.36	-0.322747	0	Cytoplasmic	COG0726	5	38	24.46	0.000230123	100	Confident
A0A0M4T1X5	Polyphosphate kinase (EC 2.7.4.1) (ATP-polyphosphate phosphotransferase) (Polyphosphoric acid kinase)	CP009625	746	84123.5	6.48	-0.167828	0	Cytoplasmic Membrane	COG0855	5	20	8.58	3.78288e-05	100	Confident
A0A0M4T1Y1	Serine--tRNA ligase (EC 6.1.1.11) (Seryl-tRNA synthetase) (Seryl-tRNA(Ser/Sec) synthetase)	CP009625	427	47548.2	5.64	-0.423419	0	Cytoplasmic	COG0172	14	89	33.72	0.000294099	100	Confident
A0A0M4T1Y9	7,8-dihydroneopterin aldolase (EC 4.1.2.25)	CP009625	119	13401.4	5.24	0.115126	0	Cytoplasmic	COG1539	2	11	27.73	0.00013043	100	Confident
A0A0M4T205	Preprotein translocase subunit SecE	CP009625	66	7417.82	9.69	0.654545	1	Cytoplasmic Membrane		2	49	16.67	0.00104757	100	Confident
A0A0M4T239	Uncharacterized protein	CP009625	350	35799.6	8.78	-0.363714	1	Unknown	COG0790	15	61	46.57	0.00024592	100	Confident
A0A0M4T246	ABC transporter ATP-binding protein	CP009625	243	26823.3	8.96	-0.104115	0	Unknown	COG0410	4	17	24.69	9.87129e-05	100	Confident
A0A0M4T261	Cysteine synthase	CP009625	329	34584.8	6.26	0.00395137	0	Cytoplasmic	COG0031	18	241	54.71	0.0010336	100	Confident
A0A0M4T269	Translation initiation factor IF-3	CP009625	132	15248.9	9.14	-0.67803	0	Cytoplasmic	COG0290	5	33	31.82	0.000352754	100	Confident
A0A0M4T277	IclR family transcriptional regulator	CP009626	272	29960.5	6.14	-0.152941	1	Cytoplasmic	COG1414	3	13	14.71	6.74382e-05	100	Confident
A0A0M4T2B9	Membrane protein	CP009626	351	37253.2	6.54	0.161538	0	Cytoplasmic	COG3268	18	128	46.72	0.000514558	100	Confident
A0A0M4T2C7	Uncharacterized protein	CP009626	452	48584.4	6.68	-0.102655	0	Cytoplasmic	COG0161	6	19	16.59	5.93126e-05	100	Confident
A0A0M4T2G7	Acetyltransferase component of pyruvate dehydrogenase complex (EC 2.3.1.12)	CP009626	421	43672.2	5.52	0.171496	0	Cytoplasmic	COG0508	2	5	7.13	1.67579e-05	100	Confident
A0A0M4T2H6	L-threonine aldolase (EC 4.1.2.48)	CP009626	349	38364.5	5.96	-0.113467	0	Cytoplasmic	COG2008	7	31	26.36	0.000125334	100	Confident
A0A0M4T2M6	Hydroxypyruvate isomerase (EC 5.3.1.22)	CP009626	261	29404.3	5.11	-0.219923	0	Cytoplasmic	COG3622	3	6	15.33	3.24371e-05	100	Confident
A0A0M4T2Q3	Uncharacterized protein	CP009626	223	24356.2	9.61	-0.890135	1	Unknown		12	48	58.3	0.000303716	100	Confident
A0A0M4T2R0	Tetraacyldisaccharide 4'-kinase (EC 2.7.1.130) (Lipid A 4'-kinase)	CP009626	341	36782.1	8.99	-0.0750733	0	Unknown	COG1663	9	22	27.57	9.10332e-05	100	Confident
A0A0M4T2T6	Dehydrogenase	CP009626	324	34694.7	5.52	0.0401235	0	Cytoplasmic	COG1052	15	121	40.43	0.000526953	100	Confident
A0A0M4T2V3	Amino acid ABC transporter ATP-binding protein	CP009626	271	28947.2	6.64	0.0468635	0	Cytoplasmic Membrane	COG0411	11	52	48.71	0.000270748	100	Confident
A0A0M4T2W1	2-dehydro-3-deoxy-6-phosphogalactonate aldolase (EC 4.1.2.21)	CP009626	210	21700	5.73	0.332381	0	Cytoplasmic	COG0800	14	237	57.62	0.00159243	100	Confident
A0A0M4T2X1	Aldehyde dehydrogenase	CP009626	182	20047	7.75	-0.186813	0	Cytoplasmic		2	9	18.13	6.97754e-05	100	Confident
A0A0M4T2Y0	Formyltetrahydrofolate deformylase (EC 3.5.1.10) (Formyl-FH(4) hydrolase)	CP009626	294	32797.5	6.3	0.00578231	0	Cytoplasmic	COG0788	10	37	41.5	0.000177577	100	Confident
A0A0M4T2Y9	MFS transporter	CP009626	632	67375.6	8.8	0.536551	11	Cytoplasmic Membrane		12	58	19.46	0.000129492	100	Confident
A0A0M4T314	Type I restriction-modification protein subunit S	CP009626	407	45339.9	9.24	-0.268059	0	Cytoplasmic	COG0732	4	7	13.02	2.42681e-05	100	Confident
A0A0M4T340	Acetyl-CoA acetyltransferase (EC 2.3.1.9)	CP009626	402	42641.8	5.76	0.00970149	0	Cytoplasmic	COG0183	20	181	34.33	0.000635307	100	Confident
A0A0M4T355	Glutamine synthetase	CP009626	476	53076	5.43	-0.369958	0	Cytoplasmic	COG0174	6	32	13.66	9.48581e-05	100	Confident
A0A0M4T363	Uncharacterized protein	CP009626	123	13315.4	5.81	-0.0268293	0	Cytoplasmic	COG0251	5	43	40.65	0.000493281	100	Confident
A0A0M4T379	Iron ABC transporter substrate-binding protein	CP009626	341	34936.7	6.43	-0.337537	0	Unknown	COG1840	5	16	21.41	6.6206e-05	100	Confident
A0A0M4T387	Alkyl hydroperoxide reductase	CP009626	184	20470	5	-0.280978	0	Cytoplasmic	COG0450	35	422	85.87	0.00323613	100	Confident
A0A0M4T393	6,7-dimethyl-8-ribityllumazine synthase (DMRL synthase) (LS) (Lumazine synthase) (EC 2.5.1.78)	CP009626	158	17355.9	6.59	0.126582	0	Cytoplasmic	COG0054	11	351	48.73	0.0031346	100	Confident
A0A0M4T3A4	Transcriptional regulator	CP009626	202	21792.2	8.46	-0.05	0	Cytoplasmic	COG5631	5	28	27.23	0.000195586	100	Confident
A0A0M4T3B7	Protocatechuate 3,4-dioxygenase	CP009626	246	28002	8.99	-0.401626	0	Cytoplasmic	COG3485	3	6	15.85	3.4415e-05	100	Confident
A0A0M4T3D3	Chemotaxis protein CheY	CP009626	123	13973.1	4.86	-0.204878	0	Cytoplasmic	COG0784	4	22	30.89	0.000252377	100	Confident
A0A0M4T3E1	Glutamyl-tRNA(Gln) amidotransferase subunit A (Glu-ADT subunit A) (EC 6.3.5.7)	CP009626	493	52398.7	5.57	-0.0653144	0	Cytoplasmic	COG0154	33	238	55.38	0.000681179	100	Confident
A0A0M4T3F2	DSBA oxidoreductase	CP009626	224	24817.2	4.83	-0.191964	0	Cytoplasmic	COG2761	3	13	15.18	8.18892e-05	100	Confident
A0A0M4T3G1	Antibiotic biosynthesis monooxygenase	CP009626	104	12057.4	5.75	-0.679808	0	Unknown	COG2329	6	32	78.85	0.000434158	100	Confident
A0A0M4T3I0	Cell division protein FtsK	CP009626	819	88765.5	5.02	-0.186081	0	Cytoplasmic Membrane	COG1674	5	17	10.01	2.92885e-05	100	Confident
A0A0M4T3J7	Cation:proton antiporter	CP009626	972	105734	9.08	0.744959	25	Cytoplasmic Membrane	COG1009	6	13	7.1	1.88716e-05	100	Confident
A0A0M4T3K5	Sodium:alanine symporter	CP009626	477	50663.5	6.7	0.798742	10	Cytoplasmic Membrane	COG1115	2	7	5.66	2.07067e-05	100	Confident
A0A0M4T3L3	ABC transporter substrate-binding protein	CP009626	363	38734.8	5.66	-0.0509642	0	Unknown	COG0715	11	62	30.85	0.000241	100	Confident
A0A0M4T3M1	ArsR family transcriptional regulator	CP009626	107	12088.9	5.06	-0.251402	0	Cytoplasmic		3	10	19.63	0.000131871	100	Confident
A0A0M4T3Q6	5'-methylthioadenosine nucleosidase (EC 3.2.2.9)	CP009626	210	22102.5	5.19	0.237143	0	Cytoplasmic	COG0775	10	43	56.67	0.000288922	100	Confident
A0A0M4T3R5	Probable acid stress chaperone HdeA	CP009626	114	9817.26	5.47	-0.0921053	1	Unknown		22	117	59.65	0.00144815	100	Confident
A0A0M4T3T3	ABC transporter substrate-binding protein	CP009626	421	43447.9	4.82	-0.178385	0	Periplasmic	COG1653	9	39	29.22	0.000130712	100	Confident
A0A0M4T3U9	FMN-binding protein	CP009626	752	80688.6	7.22	0.120878	5	Cytoplasmic Membrane	COG3901	6	17	11.84	3.18979e-05	100	Confident
A0A0M4T3V8	Lipase	CP009626	391	44734	9.56	0.0675192	2	Cytoplasmic Membrane		9	24	24.3	8.66096e-05	100	Confident
A0A0M4T3X5	Peptide ABC transporter permease	CP009626	286	30354	9.92	0.706294	5	Cytoplasmic Membrane	COG1173	3	5	13.29	2.46681e-05	100	Confident
A0A0M4T3Y3	2,3,4,5-tetrahydropyridine-2,6-dicarboxylate N-succinyltransferase (EC 2.3.1.117) (Tetrahydrodipicolinate N-succinyltransferase)	CP009626	284	30753.2	6.03	-0.121831	0	Cytoplasmic	COG2171	31	186	72.54	0.000924115	100	Confident
A0A0M4T3Z1	Undecaprenyl-diphosphatase (EC 3.6.1.27) (Bacitracin resistance protein) (Undecaprenyl pyrophosphate phosphatase)	CP009626	268	29168.8	8.51	0.961194	8	Cytoplasmic Membrane	COG1968	2	11	5.97	5.79148e-05	100	Confident
A0A0M4T400	Aldehyde dehydrogenase	CP009626	470	51961.1	6.48	-0.0380851	0	Cytoplasmic	COG1012	7	26	15.11	7.80561e-05	100	Confident
A0A0M4T409	6-oxohexanoate dehydrogenase	CP009626	480	51564.6	5.42	-0.05125	0	Cytoplasmic	COG1012	14	70	34.38	0.000205773	100	Confident
A0A0M4T427	GCN5 family acetyltransferase	CP009626	225	26114.4	6.35	-0.624444	0	Unknown	COG1670	11	48	39.56	0.000301016	100	Confident
A0A0M4T447	UPF0309 protein NL70_12590	CP009626	242	25594.1	5.67	0.14876	0	Cytoplasmic	COG4821	2	3	13.22	1.74919e-05	100	Confident
A0A0M4T461	Exopolyphosphatase	CP009626	509	54969.1	10.19	-0.570334	0	Cytoplasmic	COG0248	2	9	6.88	2.49492e-05	100	Confident
A0A0M4T473	Glycerol-3-phosphate acyltransferase (Acyl-PO4 G3P acyltransferase) (Acyl-phosphate--glycerol-3-phosphate acyltransferase) (G3P acyltransferase) (Lysophosphatidic acid synthase)	CP009626	201	20535.4	10.63	0.928856	4	Cytoplasmic Membrane	COG0344	3	15	12.94	0.0001053	100	Confident
A0A0M4T494	Ribonucleoside-diphosphate reductase subunit beta (EC 1.17.4.1)	CP009626	329	37714.6	4.87	-0.29848	0	Cytoplasmic	COG0208	22	103	50.46	0.000441746	100	Confident
A0A0M4T4A6	Probable GTP-binding protein EngB	CP009626	214	23518.3	9.4	-0.138785	0	Cytoplasmic	COG0218	7	32	30.37	0.000210993	100	Confident
A0A0M4TA82	Uncharacterized protein	CP009625	622	68353.6	5.66	-0.536334	0	Periplasmic	COG4166	24	160	37.46	0.000362962	100	Confident
A0A0M4TA89	3-phosphoshikimate 1-carboxyvinyltransferase (EC 2.5.1.19) (5-enolpyruvylshikimate-3-phosphate synthase)	CP009625	450	47235.4	5.45	-0.000888889	0	Cytoplasmic	COG0128	11	59	24	0.000185	100	Confident
A0A0M4TAA3	Alpha/beta hydrolase	CP009625	307	33175.4	5.32	-0.171987	0	Cytoplasmic	COG1073	10	35	43.97	0.000160865	100	Confident
A0A0M4TAD3	ATPase	CP009625	430	47086.4	5.96	0.198605	6	Cytoplasmic Membrane	COG0642	3	6	11.86	1.96886e-05	100	Confident
A0A0M4TAE1	RNA methyltransferase	CP009625	297	32401.2	9.4	-0.199663	0	Cytoplasmic	COG0566	10	51	33	0.000242295	100	Confident
A0A0M4TAF3	Cysteine methyltransferase	CP009625	192	20736.6	6.18	-0.203646	0	Cytoplasmic	COG0350	10	29	46.35	0.000213122	100	Confident
A0A0M4TAG8	ATPase	CP009625	759	79266.4	6.04	0.425955	8	Cytoplasmic Membrane	COG2217	13	45	20.16	8.3657e-05	100	Confident
A0A0M4TAH5	Amidohydrolase	CP009625	282	31134.5	5.38	-0.0237589	0	Cytoplasmic	COG3618	12	82	45.74	0.000410295	100	Confident
A0A0M4TAL9	TetR family transcriptional regulator	CP009625	209	23510.1	5.31	0.0626794	0	Cytoplasmic		3	5	19.14	3.37563e-05	100	Confident
A0A0M4TAM7	33 kDa chaperonin	CP009625	340	37535.1	4.67	-0.294118	0	Cytoplasmic	COG1281	17	76	48.53	0.000315403	100	Confident
A0A0M4TAN5	5-aminolevulinate synthase (EC 2.3.1.37) (5-aminolevulinic acid synthase) (Delta-ALA synthase) (Delta-aminolevulinate synthase)	CP009625	425	46138.5	5.94	-0.167529	0	Cytoplasmic	COG0156	10	50	25.65	0.000166002	100	Confident
A0A0M4TAN6	2-hydroxyacid dehydrogenase	CP009625	318	35457.6	6.26	-0.231761	0	Cytoplasmic	COG0111	24	175	55.35	0.000776502	100	Confident
A0A0M4TAP3	Uncharacterized protein	CP009625	342	36941.3	5.65	-0.123392	0	Cytoplasmic	COG3938	4	7	13.16	2.88804e-05	100	Confident
A0A0M4TAQ1	Hydroxypyruvate reductase	CP009625	428	44333.1	5.12	0.013785	0	Cytoplasmic	COG2379	3	11	7.24	3.62644e-05	100	Confident
A0A0M4TAQ2	Histidine triad (HIT) protein	CP009625	134	15173.6	7.88	-0.143284	0	Unknown	COG0537	5	25	29.1	0.000263249	100	Confident
A0A0M4TAS2	Glycine--tRNA ligase beta subunit (EC 6.1.1.14) (Glycyl-tRNA synthetase beta subunit)	CP009625	777	85369.5	5.36	-0.194208	0	Cytoplasmic	COG0751	41	219	45.56	0.000397699	100	Confident
A0A0M4TAS4	RNA 2',3'-cyclic phosphodiesterase (RNA 2',3'-CPDase) (EC 3.1.4.-)	CP009625	196	21701	9.71	-0.103571	0	Unknown	COG1514	2	5	9.18	3.59953e-05	100	Confident
A0A0M4TAT0	Molecular chaperone DnaJ	CP009625	313	33663	8.89	-0.564856	0	Cytoplasmic	COG0484	22	125	45.69	0.000563504	100	Confident
A0A0M4TAT3	Thiol:disulfide interchange protein	CP009625	203	22009.5	8.53	-0.0738916	1	Periplasmic		6	27	33.5	0.000187672	100	Confident
A0A0M4TAT9	PhzF family phenazine biosynthesis protein	CP009625	276	29803.5	5.81	-0.258696	0	Cytoplasmic	COG0384	9	31	35.87	0.000158483	100	Confident
A0A0M4TAW6	Chromosome partition protein Smc	CP009625	1152	127339	5.01	-0.519792	0	Cytoplasmic	COG1196	12	35	12.24	4.28694e-05	100	Confident
A0A0M4TAW8	Heat-shock protein Hsp20	CP009625	140	15937.3	5.53	-0.379286	0	Cytoplasmic	COG0071	5	53	35	0.00053417	100	Confident
A0A0M4TB08	Oxidoreductase	CP009625	359	39385.3	6.27	-0.0331476	0	Cytoplasmic	COG0673	22	293	42.9	0.00115161	100	Confident
A0A0M4TB25	Uncharacterized protein	CP009625	703	79123.6	7.34	0.269275	11	Cytoplasmic Membrane	COG3306	5	24	8.53	4.81712e-05	100	Confident
A0A0M4TB32	UPF0262 protein NL70_01350	CP009625	160	18128.7	6.21	-0.255625	0	Cytoplasmic	COG5328	5	17	40	0.00014992	100	Confident
A0A0M4TB41	LabA-like protein	CP009625	191	22017.9	5.53	-0.48534	0	Cytoplasmic	COG1432	9	92	28.8	0.000679651	100	Confident
A0A0M4TB46	Glucose-6-phosphate isomerase (GPI) (EC 5.3.1.9) (Phosphoglucose isomerase) (Phosphohexose isomerase)	CP009625	549	59642.1	6.26	-0.0821494	0	Cytoplasmic	COG0166	48	321	67.94	0.000825019	100	Confident
A0A0M4TB53	UDP-galactose-lipid carrier transferase	CP009625	319	36568.6	9.31	-0.631348	0	Cytoplasmic	COG2326	10	56	30.41	0.000247702	100	Confident
A0A0M4TB65	Uncharacterized protein	CP009625	151	13617.3	5.11	-0.417881	0	Unknown		7	56	43.71	0.00052329	100	Confident
A0A0M4TB73	Pantothenate synthetase (PS) (EC 6.3.2.1) (Pantoate--beta-alanine ligase) (Pantoate-activating enzyme)	CP009625	293	32506.4	5.6	-0.0948805	0	Cytoplasmic	COG0414	6	12	22.18	5.7789e-05	100	Confident
A0A0M4TB76	Phosphoribosylformylglycinamidine cyclo-ligase (EC 6.3.3.1) (AIR synthase) (AIRS) (Phosphoribosyl-aminoimidazole synthetase)	CP009625	359	37447.2	5.09	0.184958	0	Cytoplasmic	COG0150	20	178	58.22	0.000699612	100	Confident
A0A0M4TB88	Peptidase S41	CP009625	243	27329.2	5.53	-0.323868	1	Cytoplasmic	COG2993	23	216	43.62	0.00125424	100	Confident
A0A0M4TB99	GTPase Der (GTP-binding protein EngA)	CP009625	483	53297.2	6.6	-0.252381	0	Cytoplasmic	COG1160	8	36	12.01	0.000105169	100	Confident
A0A0M4TBA3	Integration host factor subunit alpha (IHF-alpha)	CP009625	107	11971.8	9.92	-0.499065	0	Cytoplasmic	COG0776	7	104	35.51	0.00137145	100	Confident
A0A0M4TBA6	4-diphosphocytidyl-2-C-methyl-D-erythritol kinase (CMK) (EC 2.7.1.148) (4-(cytidine-5'-diphospho)-2-C-methyl-D-erythritol kinase)	CP009625	299	31188.7	5.55	0.131104	0	Unknown	COG1947	4	12	21.4	5.66293e-05	100	Confident
A0A0M4TBB6	NADH-quinone oxidoreductase (EC 1.6.5.11)	CP009625	694	74515.9	5.37	-0.0867435	0	Cytoplasmic	COG1034	65	635	65.85	0.00129106	100	Confident
A0A0M4TBC3	Uncharacterized protein	CP009625	83	6895.66	4.05	0.262651	1	Unknown		2	3	32.53	5.10005e-05	100	Confident
A0A0M4TBC4	Multidrug ABC transporter substrate-binding protein	CP009625	437	47463.8	8.56	0.398169	5	Cytoplasmic Membrane	COG4591	17	110	30.66	0.000355175	100	Confident
A0A0M4TBD0	Phosphoribosylformylglycinamidine synthase subunit PurQ (FGAM synthase) (EC 6.3.5.3) (Formylglycinamide ribonucleotide amidotransferase subunit I) (Glutaminase PurQ) (Phosphoribosylformylglycinamidine synthase subunit I)	CP009625	223	23767.4	6.42	0.0556054	0	Cytoplasmic	COG0047	13	105	46.64	0.000664379	100	Confident
A0A0M4TBE1	4-amino-4-deoxychorismate lyase	CP009625	412	44782.1	8.81	-0.361893	1	Cytoplasmic	COG1559	19	162	59.71	0.000554816	100	Confident
A0A0M4TBE9	Ribonuclease H (RNase H) (EC 3.1.26.4)	CP009625	154	17172.4	8.83	-0.77013	0	Unknown	COG0328	2	8	16.23	7.32994e-05	100	Confident
A0A0M4TBF1	Sec-independent protein translocase protein TatC	CP009625	274	30557.2	6.15	0.679197	6	Cytoplasmic Membrane	COG0805	3	13	12.77	6.69459e-05	100	Confident
A0A0M4TBF8	Trigger factor (TF) (EC 5.2.1.8) (PPIase)	CP009625	485	54450.2	4.94	-0.660412	0	Cytoplasmic	COG0544	77	786	65.57	0.00228672	100	Confident
A0A0M4TBG5	N-acetylmuramoyl-L-alanine amidase	CP009625	422	42584.5	9.3	-0.290047	1	Periplasmic	COG0860	4	12	9.48	4.01236e-05	100	Confident
A0A0M4TBG7	Ureidoglycolate lyase (EC 4.3.2.3) (Ureidoglycolatase)	CP009625	169	19042.6	5.08	-0.206509	0	Unknown	COG3194	3	16	23.08	0.000133587	100	Confident
A0A0M4TBH4	Cysteine desulfurase	CP009625	507	56551.5	5.01	-0.422288	0	Unknown	COG0719	19	122	46.55	0.000339534	100	Confident
A0A0M4TBI0	GDP-mannose 4,6-dehydratase (EC 4.2.1.47) (GDP-D-mannose dehydratase)	CP009625	362	41062.6	6.09	-0.395856	0	Cytoplasmic	COG1089	46	361	67.4	0.00140712	100	Confident
A0A0M4TBI2	Uncharacterized protein	CP009625	243	26762.7	4.54	-0.587243	0	Cytoplasmic	COG3827	11	57	43.21	0.000330979	100	Confident
A0A0M4TBJ0	Mannose-6-phosphate isomerase	CP009625	390	44595.4	5.16	-0.377179	0	Cytoplasmic	COG2942	11	58	24.62	0.000209843	100	Confident
A0A0M4TBJ6	Transcription elongation factor	CP009625	156	17260.4	5	-0.426282	0	Cytoplasmic	COG0782	3	4	26.92	3.61799e-05	100	Confident
A0A0M4TBK6	Peptidase S9	CP009625	702	78273.8	5.31	-0.450997	0	Unknown	COG1770	21	86	32.48	0.000172859	100	Confident
A0A0M4TBL5	Uncharacterized protein	CP009625	203	21800.9	9.12	-0.119212	1	Unknown	COG5402	2	8	13.3	5.56065e-05	100	Confident
A0A0M4TBL8	Toluene ABC transporter permease	CP009625	391	41690.2	7.08	0.648082	6	Cytoplasmic Membrane	COG0767	2	3	5.12	1.08262e-05	100	Confident
A0A0M4TBM6	Amino acid regulated cytosolic protein	CP009625	487	53770.6	5.79	-0.135729	0	Cytoplasmic	COG3106	12	59	28.13	0.000170944	100	Confident
A0A0M4TBN1	Cytochrome C biogenesis protein CcmF	CP009625	663	71348.2	9.74	0.718703	15	Cytoplasmic Membrane	COG1138	4	19	4.52	4.04363e-05	100	Confident
A0A0M4TBN9	UDP-galactose-4-epimerase	CP009625	335	37174.4	6.56	-0.364478	0	Cytoplasmic	COG1087	15	85	45.37	0.000358019	100	Confident
A0A0M4TBP1	AMP nucleosidase (EC 3.2.2.4)	CP009625	500	55909.6	6.09	-0.233	0	Cytoplasmic	COG0775	9	48	20.8	0.000135457	100	Confident
A0A0M4TBP8	Uncharacterized protein	CP009625	213	21473.5	4.56	0.00422535	0	Unknown		7	29	42.72	0.00019211	100	Confident
A0A0M4TBR3	ATPase	CP009625	774	84726.8	5.43	-0.0218346	5	Cytoplasmic Membrane	COG5000	12	29	16.54	5.28675e-05	100	Confident
A0A0M4TBR9	Pyruvate dehydrogenase E1 component subunit alpha (EC 1.2.4.1)	CP009625	346	38115.2	6.53	-0.434971	0	Cytoplasmic	COG1071	15	101	41.62	0.000411886	100	Confident
A0A0M4TBS6	Probable cytosol aminopeptidase (Leucine aminopeptidase) (Leucyl aminopeptidase)	CP009625	497	52546	5.64	-0.0895372	0	Cytoplasmic	COG0260	33	271	51.31	0.000769386	100	Confident
A0A0M4TBT6	Uridylate kinase (EC 2.7.4.22)	CP009625	240	25015.6	5.82	0.119167	0	Cytoplasmic	COG0528	10	67	42.08	0.000393908	100	Confident
A0A0M4TBV4	Immunogenic protein	CP009625	329	31543.7	5.68	0.0379939	1	Unknown	COG2358	53	772	74.77	0.00331095	100	Confident
A0A0M4TBV7	DNA topoisomerase 4 subunit A (EC 5.99.1.3) (Topoisomerase IV subunit A)	CP009625	770	86384.1	5.98	-0.321169	0	Cytoplasmic	COG0188	12	92	18.83	0.000168589	100	Confident
A0A0M4TBW0	50S ribosomal protein L17	CP009625	142	15636	10.3	-0.33662	0	Cytoplasmic	COG0203	11	202	60.56	0.00200722	100	Confident
A0A0M4TBW4	Membrane protein SmpA	CP009625	168	18197.8	9.41	-0.0869048	1	Unknown	COG2913	14	176	63.1	0.00147821	100	Confident
A0A0M4TBW8	50S ribosomal protein L5	CP009625	185	21073.5	9.54	-0.316216	0	Cytoplasmic	COG0094	23	441	58.92	0.00336355	100	Confident
A0A0M4TBX1	Agmatinase (EC 3.5.3.11)	CP009625	316	34252.9	6.06	-0.0933544	0	Unknown	COG0010	2	12	7.59	5.35828e-05	100	Confident
A0A0M4TBX6	50S ribosomal protein L3	CP009625	237	25063.7	10.04	-0.359494	0	Cytoplasmic	COG0087	21	334	53.59	0.00198852	100	Confident
A0A0M4TBY0	NADH-quinone oxidoreductase subunit B (EC 1.6.5.11) (NADH dehydrogenase I subunit B) (NDH-1 subunit B)	CP009625	193	21036.4	8.6	-0.0248705	0	Cytoplasmic Membrane	COG0377	14	65	37.82	0.000475212	100	Confident
A0A0M4TBY5	Elongation factor Tu (EF-Tu)	CP009625	391	42604.7	5.27	-0.121739	0	Cytoplasmic	COG0050	101	4003	84.14	0.0144458	100	Confident
A0A0M4TBY6	Biotin	CP009625	265	28330.3	6.2	0.0350943	0	Unknown	COG0340	6	23	36.23	0.000122465	100	Confident
A0A0M4TBZ6	Single-stranded DNA exonuclease	CP009625	594	62207.2	6.36	0.101515	0	Cytoplasmic	COG0608	2	5	6.06	1.18772e-05	100	Confident
A0A0M4TC00	NADPH:quinone oxidoreductase	CP009625	342	36463.6	8.35	0.15614	0	Cytoplasmic	COG0604	7	22	21.93	9.0767e-05	100	Confident
A0A0M4TC08	Uroporphyrin-III methyltransferase	CP009625	292	30406.2	6.6	0.200685	0	Cytoplasmic	COG0007	4	18	16.78	8.69803e-05	100	Confident
A0A0M4TC16	Beta-hexosaminidase	CP009625	339	36697	4.94	0.0501475	0	Cytoplasmic	COG1472	17	123	45.43	0.000511961	100	Confident
A0A0M4TC24	Membrane protein	CP009625	129	13906.9	5.67	0.00465116	0	Cytoplasmic	COG3737	3	11	29.46	0.000120319	100	Confident
A0A0M4TC31	DSBA oxidoreductase	CP009625	265	28724.9	7.01	-0.178113	1	Unknown	COG1651	6	33	21.13	0.000175711	100	Confident
A0A0M4TC33	ABC transporter substrate-binding protein	CP009625	279	27337.3	5.52	-0.0103943	0	Unknown	COG0614	4	14	18.28	7.08036e-05	100	Confident
A0A0M4TC37	Cobalamin biosynthesis protein CbiM	CP009625	208	19143.3	5.71	0.0466346	1	Unknown		3	22	22.12	0.000149242	100	Confident
A0A0M4TC45	Probable potassium transport system protein kup	CP009625	651	70413.1	9.34	0.648233	11	Cytoplasmic Membrane	COG3158	7	26	12.29	5.63539e-05	100	Confident
A0A0M4TC53	Uncharacterized protein	CP009625	103	11497.2	8.89	-0.31068	0	Unknown		18	264	69.9	0.00361658	100	Confident
A0A0M4TC55	Cyclic pyranopterin monophosphate synthase (EC 4.1.99.18) (Molybdenum cofactor biosynthesis protein A)	CP009625	344	38687.3	6.33	-0.299709	0	Cytoplasmic	COG2896	5	41	18.9	0.000168173	100	Confident
A0A0M4TC66	UDP-N-acetylenolpyruvoylglucosamine reductase (EC 1.3.1.98) (UDP-N-acetylmuramate dehydrogenase)	CP009625	322	34880.6	5.91	-0.258385	0	Cytoplasmic	COG0812	9	33	38.51	0.000144607	100	Confident
A0A0M4TC73	Molecular chaperone DnaJ	CP009625	236	26066.6	5.19	0.0254237	0	Cytoplasmic Membrane	COG1076	3	8	19.92	4.7831e-05	100	Confident
A0A0M4TC79	PhnA protein	CP009625	73	7918.16	9.52	-0.394521	0	Unknown	COG2824	2	25	41.1	0.000483224	100	Confident
A0A0M4TC85	NAD synthetase (EC 6.3.5.1)	CP009625	559	60905.4	5.1	-0.190161	0	Cytoplasmic	COG0171	9	50	23.97	0.000126209	100	Confident
A0A0M4TC86	Uncharacterized protein	CP009625	96	10521.9	5.4	-0.401042	0	Unknown	COG5453	2	24	30.21	0.000352754	100	Confident
A0A0M4TC92	Aspartate aminotransferase (EC 2.6.1.1)	CP009625	400	43554	5.94	-0.067	0	Cytoplasmic	COG0436	53	764	68.25	0.00269504	100	Confident
A0A0M4TCB5	Cytochrome b	CP009625	432	48579.2	8.75	0.558102	9	Cytoplasmic Membrane	COG1290	19	261	25	0.000852488	100	Confident
A0A0M4TCB7	Nitrogen fixation protein NifU	CP009625	146	16089.4	6.3	-0.204795	0	Cytoplasmic	COG0822	8	53	54.11	0.000512218	100	Confident
A0A0M4TCC3	Uncharacterized protein	CP009625	310	34839.5	7.87	-0.327419	0	Unknown	COG1721	5	11	20.65	5.00683e-05	100	Confident
A0A0M4TCC4	Peptidyl-prolyl cis-trans isomerase (EC 5.2.1.8)	CP009625	168	18203.4	5.54	-0.384524	0	Unknown	COG0652	30	262	87.5	0.00220051	100	Confident
A0A0M4TCD2	ATP-dependent Clp protease proteolytic subunit (EC 3.4.21.92) (Endopeptidase Clp)	CP009625	209	23423.9	5.57	-0.227273	0	Cytoplasmic	COG0740	12	70	44.02	0.000472589	100	Confident
A0A0M4TCE2	Lipoyl synthase (EC 2.8.1.8) (Lip-syn) (Lipoate synthase) (Lipoic acid synthase) (Sulfur insertion protein LipA)	CP009625	322	35957.4	8.81	-0.311491	0	Cytoplasmic	COG0320	12	103	45.96	0.000451349	100	Confident
A0A0M4TCE8	Preprotein translocase subunit SecG	CP009625	148	14331.4	6.53	0.333784	2	Cytoplasmic Membrane	COG1314	4	50	25	0.000476694	100	Confident
A0A0M4TCF2	2-deoxy-D-gluconate 3-dehydrogenase	CP009625	264	27862.7	6.38	-0.0439394	0	Cytoplasmic	COG1028	10	54	31.44	0.000288617	100	Confident
A0A0M4TCF8	UDP-3-O-acylglucosamine N-acyltransferase (EC 2.3.1.-)	CP009625	351	36357.4	5.99	0.144444	0	Cytoplasmic	COG1044	15	87	42.17	0.000349739	100	Confident
A0A0M4TCG4	Histidine kinase	CP009625	335	37505.5	5.17	-0.183881	0	Cytoplasmic	COG3920	22	126	63.28	0.00053071	100	Confident
A0A0M4TCG6	Clp protease ClpX	CP009625	824	91067.2	6.34	-0.366748	0	Cytoplasmic	COG0542	42	227	43.33	0.000388714	100	Confident
A0A0M4TCH5	Cro/Cl family transcriptional regulator	CP009625	470	52464.7	7.64	-0.221489	0	Cytoplasmic	COG3800	2	5	5.32	1.50108e-05	100	Confident
A0A0M4TCH8	Phosphoserine transaminase (EC 2.6.1.52)	CP009625	391	42380.6	5.82	-0.00358056	0	Cytoplasmic	COG1932	30	272	58.31	0.000981575	100	Confident
A0A0M4TCI2	Alanine--tRNA ligase (EC 6.1.1.7) (Alanyl-tRNA synthetase)	CP009625	885	95585.8	5.34	-0.24113	0	Cytoplasmic	COG0013	67	490	63.95	0.00078124	100	Confident
A0A0M4TCI4	4-hydroxybenzoyl-CoA thioesterase	CP009625	149	17348.8	6.52	-0.446309	0	Cytoplasmic	COG0824	4	14	23.49	0.000132579	100	Confident
A0A0M4TCI9	GntR family transcriptional regulator	CP009625	230	25737.4	10.08	-0.296957	0	Cytoplasmic	COG1802	4	11	20	6.74833e-05	100	Confident
A0A0M4TCJ2	30S ribosomal protein S5	CP009625	186	20464.5	10.49	-0.519355	0	Cytoplasmic	COG0098	16	174	53.23	0.00131998	100	Confident
A0A0M4TCK1	50S ribosomal protein L22	CP009625	129	14142.5	10.56	-0.302326	0	Cytoplasmic	COG0091	6	91	49.61	0.000995367	100	Confident
A0A0M4TCK4	N-formylglutamate amidohydrolase	CP009625	272	30109.9	5.65	-0.290074	0	Cytoplasmic	COG3931	27	190	58.46	0.000985635	100	Confident
A0A0M4TCK8	50S ribosomal protein L7/L12	CP009625	124	12546.4	4.79	0.119355	0	Unknown	COG0222	38	1091	88.71	0.0124147	100	Confident
A0A0M4TCL1	Farnesyl-diphosphate synthase	CP009625	304	32315	4.95	0.0351974	0	Cytoplasmic	COG0142	2	9	6.58	4.17735e-05	100	Confident
A0A0M4TCL4	Uncharacterized protein	CP009625	68	7976.02	4.56	-0.666176	0	Unknown		5	38	55.88	0.000788508	100	Confident
A0A0M4TCM2	MarR family transcriptional regulator	CP009625	145	16342.9	8.03	-0.348276	0	Cytoplasmic		2	11	15.17	0.000107042	100	Confident
A0A0M4TCN5	Cobinamide adenolsyltransferase	CP009625	212	23918.7	6.55	-0.417925	0	Cytoplasmic	COG2109	7	40	34.91	0.000266229	100	Confident
A0A0M4TCP2	Uncharacterized protein	CP009625	96	9817.21	5.14	0.277083	0	Unknown		2	8	35.42	0.000117585	100	Confident
A0A0M4TCP6	Glutamate 5-kinase (EC 2.7.2.11) (Gamma-glutamyl kinase)	CP009625	378	39872.9	9.01	-0.000793651	0	Cytoplasmic	COG0263	6	15	16.14	5.59926e-05	100	Confident
A0A0M4TCQ3	Peptidase	CP009625	756	83264	6.05	-0.0489418	0	Cytoplasmic	COG3605	14	82	21.16	0.000153047	100	Confident
A0A0M4TCQ8	Urease accessory protein UreG	CP009625	212	22976.5	4.94	0.0566038	0	Cytoplasmic	COG0378	12	62	44.34	0.000412655	100	Confident
A0A0M4TCR2	Uroporphyrinogen-III synthase (EC 4.2.1.75)	CP009625	235	25429.6	8.93	0.189362	0	Unknown	COG1587	5	21	25.53	0.000126091	100	Confident
A0A0M4TCR6	Endonuclease	CP009625	369	42511.1	5.44	-0.430352	0	Cytoplasmic	COG2374	2	6	5.96	2.29433e-05	100	Confident
A0A0M4TCS9	Polysaccharide biosynthesis protein GumN	CP009625	333	34390.8	5.74	-0.0402402	0	Unknown	COG3735	4	14	17.12	5.93219e-05	100	Confident
A0A0M4TCT6	Signal recognition particle receptor FtsY (SRP receptor)	CP009625	465	49291.4	4.8	-0.124301	0	Cytoplasmic	COG0552	11	54	29.25	0.00016386	100	Confident
A0A0M4TCT8	UDP-3-O-[3-hydroxymyristoyl] N-acetylglucosamine deacetylase (EC 3.5.1.-) (UDP-3-O-acyl-GlcNAc deacetylase)	CP009625	286	30852.9	4.94	0.0122378	0	Cytoplasmic	COG0774	9	125	34.27	0.000616702	100	Confident
A0A0M4TCV6	MFS transporter	CP009625	435	46554.7	9.31	0.617241	12	Cytoplasmic Membrane	COG2271	4	15	12.18	4.86557e-05	100	Confident
A0A0M4TCW2	UPF0178 protein NL70_09385	CP009625	161	17094.5	5.93	0.078882	0	Cytoplasmic	COG1671	5	17	44.1	0.000148989	100	Confident
A0A0M4TCW3	Uncharacterized protein	CP009625	190	20971.1	6.75	-0.281053	0	Unknown		2	11	11.05	8.16903e-05	100	Confident
A0A0M4TCX0	Inorganic pyrophosphatase (EC 3.6.1.1) (Pyrophosphate phospho-hydrolase)	CP009625	176	19821.8	5.1	-0.3	0	Cytoplasmic	COG0221	17	217	76.14	0.00173972	100	Confident
A0A0M4TCX1	Carbamoyl-phosphate synthase large chain (EC 6.3.5.5) (Carbamoyl-phosphate synthetase ammonia chain)	CP009625	1162	126323	5.07	-0.121256	0	Unknown	COG0458	59	363	51.29	0.00044079	100	Confident
A0A0M4TCX7	Transcription elongation factor GreA (Transcript cleavage factor GreA)	CP009625	157	17528.7	4.83	-0.550318	0	Cytoplasmic	COG0782	10	151	68.79	0.00135709	100	Confident
A0A0M4TCY4	Molecular chaperone DnaJ	CP009625	209	23520.6	9.68	-0.869856	0	Cytoplasmic		10	41	44.02	0.000276802	100	Confident
A0A0M4TCZ3	Ribosome-binding ATPase YchF	CP009625	367	39920.5	4.92	-0.147684	0	Cytoplasmic	COG0012	24	214	60.49	0.000822771	100	Confident
A0A0M4TD00	Alkane 1-monooxygenase	CP009625	340	37599.3	5.89	-0.405294	0	Unknown	COG2141	7	29	21.47	0.000120351	100	Confident
A0A0M4TD08	Uroporphyrinogen decarboxylase (UPD) (URO-D) (EC 4.1.1.37)	CP009625	341	37830.6	4.96	-0.0343109	0	Cytoplasmic	COG0407	5	32	18.48	0.000132412	100	Confident
A0A0M4TD15	ATP-dependent protease subunit HslV (EC 3.4.25.2)	CP009625	184	19808.8	6.15	-0.048913	0	Cytoplasmic	COG5405	3	18	23.91	0.000138034	100	Confident
A0A0M4TD23	PTS fructose transporter subunit IIA	CP009625	133	14395.6	5.01	0.127068	0	Cytoplasmic	COG2893	7	55	34.59	0.000583502	100	Confident
A0A0M4TD24	Histidine phosphotransferase	CP009625	209	22248.6	5.14	0.117225	0	Unknown	COG5385	5	47	33.01	0.000317309	100	Confident
A0A0M4TD31	Uncharacterized protein	CP009625	155	16926.7	5	0.187097	0	Unknown		6	21	42.58	0.00019117	100	Confident
A0A0M4TD32	Putrescine-binding periplasmic protein	CP009625	368	38460.6	4.9	-0.294022	0	Periplasmic	COG0687	30	190	56.52	0.000728513	100	Confident
A0A0M4TD38	Oxidoreductase	CP009625	328	35649.3	6.45	-0.077439	0	Periplasmic	COG0673	7	31	36.28	0.000133358	100	Confident
A0A0M4TD40	Dihydroxyacetone kinase	CP009625	213	22175.2	4.8	0.0446009	0	Unknown	COG2376	16	123	55.87	0.000814811	100	Confident
A0A0M4TD45	Phosphate import ATP-binding protein PstB (EC 3.6.3.27) (ABC phosphate transporter) (Phosphate-transporting ATPase)	CP009625	273	30256.8	5.41	-0.179853	0	Cytoplasmic Membrane	COG1117	9	56	29.3	0.000289439	100	Confident
A0A0M4TD50	Malate synthase G (EC 2.3.3.9)	CP009625	728	80043.9	5.65	-0.360302	0	Cytoplasmic	COG2225	29	175	38.46	0.000339186	100	Confident
A0A0M4TD53	Apolipoprotein N-acyltransferase (ALP N-acyltransferase) (EC 2.3.1.-)	CP009625	532	57469.8	6.02	0.477632	8	Cytoplasmic Membrane	COG0815	5	22	12.59	5.83502e-05	100	Confident
A0A0M4TD60	Photosystem reaction center subunit H	CP009625	280	27121.4	4.67	-0.0428571	0	Periplasmic		14	94	41.43	0.000473698	100	Confident
A0A0M4TD63	Enoyl-[acyl-carrier-protein] reductase [NADH] (EC 1.3.1.9)	CP009625	272	29300.2	5.37	-0.106618	0	Cytoplasmic Membrane	COG0623	12	129	44.12	0.000669194	100	Confident
A0A0M4TD69	Membrane protein	CP009625	327	36443.4	5.38	-0.120795	4	Cytoplasmic Membrane	COG1633	2	5	8.87	2.15751e-05	100	Confident
A0A0M4TD78	Membrane protein	CP009625	168	15734.4	9.25	-0.350595	0	Outer Membrane	COG2885	17	249	52.98	0.00209132	100	Confident
A0A0M4TD79	Formate transporter	CP009625	161	17923.4	5.73	-0.145342	0	Unknown		6	64	37.89	0.0005609	100	Confident
A0A0M4TD84	Inositol monophosphatase	CP009625	263	28634.7	6.72	-0.145247	0	Cytoplasmic	COG0483	21	109	63.12	0.000584793	100	Confident
A0A0M4TD92	Glyceraldehyde-3-phosphate dehydrogenase (EC 1.2.1.-)	CP009625	335	36237.3	6	-0.0665672	0	Cytoplasmic	COG0057	81	1041	85.97	0.00438467	100	Confident
A0A0M4TDA2	N5-carboxyaminoimidazole ribonucleotide mutase (N5-CAIR mutase) (EC 5.4.99.18) (5-(carboxyamino)imidazole ribonucleotide mutase)	CP009625	162	16596.1	5.48	0.352469	0	Unknown	COG0041	4	21	40.74	0.000182909	100	Confident
A0A0M4TDB2	HAD family hydrolase	CP009625	228	24395.9	4.97	0.154825	0	Cytoplasmic	COG0637	6	26	36.4	0.000160905	100	Confident
A0A0M4TDB3	CarD family transcriptional regulator	CP009625	191	21361.3	6.78	-0.527225	0	Cytoplasmic	COG1329	9	38	45.03	0.000280725	100	Confident
A0A0M4TDB8	Uncharacterized protein	CP009625	98	7431.7	9.5	0.292857	1	Unknown		2	11	21.43	0.000158379	100	Confident
A0A0M4TDC0	ABC transporter permease	CP009625	459	50025.4	9.86	0.787146	11	Cytoplasmic Membrane	COG4177	5	18	8.28	5.53339e-05	100	Confident
A0A0M4TDC3	ATP-binding protein	CP009625	627	68266.7	5.9	0.476874	7	Cytoplasmic Membrane	COG0628	9	29	14.04	6.52622e-05	100	Confident
A0A0M4TDC6	Lipoprotein	CP009625	193	20306.2	9.26	0.0507772	1	Unknown	COG5468	12	109	47.15	0.000796894	100	Confident
A0A0M4TDD2	Major facilitator transporter	CP009625	421	45201.2	9.63	0.978622	12	Cytoplasmic Membrane	COG2814	3	13	7.6	4.35705e-05	100	Confident
A0A0M4TDD4	30S ribosomal protein S16	CP009625	134	14545.5	9.79	-0.625373	0	Cytoplasmic	COG0228	16	197	66.42	0.0020744	100	Confident
A0A0M4TDE8	Uncharacterized protein	CP009625	224	24935.3	5	-0.126339	0	Unknown		4	10	21.88	6.29917e-05	100	Confident
A0A0M4TDG0	Cell division protein FtsK	CP009625	854	92887.6	5.28	-0.0867681	5	Cytoplasmic Membrane	COG1674	3	11	5.04	1.81747e-05	100	Confident
A0A0M4TDG1	CreA family protein	CP009625	165	15911.1	7.97	-0.0521212	0	Unknown	COG3045	3	10	29.7	8.5516e-05	100	Confident
A0A0M4TDG7	Uncharacterized protein	CP009625	106	11359.8	8.07	-0.45566	0	Unknown	COG2960	6	66	48.11	0.000878556	100	Confident
A0A0M4TDH7	Succinyl-CoA ligase [ADP-forming] subunit alpha (EC 6.2.1.5)	CP009625	300	31252	5.81	-0.023	0	Cytoplasmic	COG0074	61	843	76.67	0.00396495	100	Confident
A0A0M4TDI1	Peptidylprolyl isomerase (EC 5.2.1.8)	CP009625	331	32806.9	5	-0.467372	1	Cytoplasmic Membrane	COG0760	34	395	68.88	0.00168384	100	Confident
A0A0M4TDI7	Chorismate mutase	CP009625	104	11475.1	6.97	-0.290385	0	Unknown	COG1605	5	27	53.85	0.000366321	100	Confident
A0A0M4TDK7	GntR family transcriptional regulator	CP009626	243	27944	6.47	-0.490535	0	Cytoplasmic	COG1802	6	29	27.57	0.000168393	100	Confident
A0A0M4TDK9	Histidinol-phosphate aminotransferase (EC 2.6.1.9) (Imidazole acetol-phosphate transaminase)	CP009625	368	40314.1	6.61	-0.136413	0	Cytoplasmic	COG0079	30	241	55.16	0.000924061	100	Confident
A0A0M4TDM5	MerR family transcriptional regulator	CP009625	140	15789.2	8.56	-0.230714	0	Cytoplasmic	COG0789	4	9	38.57	9.07081e-05	100	Confident
A0A0M4TDP4	tRNA modification GTPase MnmE (EC 3.6.-.-)	CP009625	442	48102.9	5.1	-0.0445701	0	Cytoplasmic	COG0486	6	15	16.29	4.78851e-05	100	Confident
A0A0M4TDQ3	Calcium-binding protein	CP009625	231	25344.5	4.65	-0.228571	1	Unknown	COG4395	11	102	45.89	0.000623045	100	Confident
A0A0M4TDR1	Peptide chain release factor I	CP009625	145	16304.7	10.73	-0.877931	0	Cytoplasmic	COG1186	2	4	14.48	3.89245e-05	100	Confident
A0A0M4TDS0	ATP-dependent helicase	CP009625	1180	130575	5.56	-0.222712	0	Cytoplasmic	COG1074	14	45	14.75	5.38099e-05	100	Confident
A0A0M4TDS1	Chromosome partitioning protein ParB	CP009626	328	36170.1	8.94	-0.40061	0	Cytoplasmic	COG1475	16	80	49.09	0.00034415	100	Confident
A0A0M4TDS7	50S ribosomal protein L35	CP009625	66	7185.68	11.57	-0.475758	0	Unknown	COG0291	2	12	16.67	0.000256548	100	Confident
A0A0M4TDS9	Isochorismatase	CP009626	290	32538.3	5.11	-0.208966	0	Cytoplasmic	COG1535	2	7	7.93	3.4059e-05	100	Confident
A0A0M4TDT5	Mannosyltransferase	CP009626	238	26195.4	6.14	-0.0953782	0	Cytoplasmic Membrane	COG0410	4	8	17.65	4.74291e-05	100	Confident
A0A0M4TDU1	Acyl-phosphate glycerol 3-phosphate acyltransferase	CP009625	267	29661.9	10.52	0.293633	1	Cytoplasmic Membrane	COG0204	2	5	11.99	2.64235e-05	100	Confident
A0A0M4TDU8	Conjugal transfer protein TraJ	CP009626	239	26445.8	8.6	-0.391632	1	Unknown	COG3736	3	8	10.46	4.72306e-05	100	Confident
A0A0M4TDV0	tRNA pseudouridine synthase B (EC 5.4.99.25) (tRNA pseudouridine(55) synthase) (tRNA pseudouridylate synthase) (tRNA-uridine isomerase)	CP009625	324	35595.4	5.09	-0.393827	0	Cytoplasmic	COG0130	4	12	17.28	5.22598e-05	100	Confident
A0A0M4TDV4	Aminodeoxychorismate synthase (EC 2.6.1.85)	CP009626	389	43757.1	7.62	-0.320051	0	Cytoplasmic	COG0147	3	14	9.77	5.0782e-05	100	Confident
A0A0M4TDV6	Peptidase P60	CP009625	290	31883.4	5.64	-0.0731034	0	Cytoplasmic	COG0791	5	24	16.9	0.000116774	100	Confident
A0A0M4TDW8	Polyamine-transporting ATPase (EC 3.6.3.31)	CP009626	353	38922.4	6.42	-0.159773	0	Cytoplasmic Membrane	COG3842	2	3	9.35	1.19916e-05	100	Confident
A0A0M4TDX1	Clp protease	CP009625	327	35532	7.89	0.040367	1	Cytoplasmic Membrane	COG0616	9	24	35.78	0.000103561	100	Confident
A0A0M4TDZ9	Glycolate oxidase subunit GlcD	CP009626	498	53781.1	5.13	0.0793173	0	Cytoplasmic	COG0277	5	15	13.86	4.25004e-05	100	Confident
A0A0M4TE00	Phosphatidylserine decarboxylase proenzyme (EC 4.1.1.65)	CP009625	232	21322.7	5.8	0.159483	1	Cytoplasmic Membrane	COG0688	10	100	39.22	0.000608196	100	Confident
A0A0M4TE07	Uncharacterized protein	CP009626	84	9911.74	4.36	-1.33571	0	Unknown		4	11	22.62	0.000184776	100	Confident
A0A0M4TE08	Xylose isomerase (EC 5.3.1.5)	CP009625	435	49004.1	5.34	-0.435402	0	Cytoplasmic	COG2115	12	55	36.55	0.000178404	100	Confident
A0A0M4TE14	Modulator protein	CP009626	447	46787.5	5.39	-0.114094	0	Cytoplasmic	COG0312	19	78	56.6	0.000246217	100	Confident
A0A0M4TE21	Pyrophosphatase (EC 3.6.1.1)	CP009625	718	73340.8	5.38	0.770891	16	Cytoplasmic Membrane	COG3808	15	136	18.25	0.000267267	100	Confident
A0A0M4TE32	Methylenetetrahydrofolate--tRNA-(uracil-5-)-methyltransferase TrmFO (EC 2.1.1.74) (Folate-dependent tRNA (uracil-5-)-methyltransferase) (Folate-dependent tRNA(M-5-U54)-methyltransferase)	CP009625	466	50174.2	5.78	-0.145279	0	Cytoplasmic	COG1206	8	42	22.75	0.000127173	100	Confident
A0A0M4TE37	Cobalamin biosynthesis protein CobW	CP009626	379	42370.4	5.39	-0.434828	0	Cytoplasmic	COG0523	9	96	18.47	0.000357407	100	Confident
A0A0M4TE38	Ribonucleotide-diphosphate reductase subunit alpha (EC 1.17.4.1)	CP009625	1257	137858	5.71	-0.340811	0	Cytoplasmic	COG0209	50	356	30.79	0.000399619	100	Confident
A0A0M4TE46	Citrate synthase	CP009625	430	48241.3	6.17	-0.19814	0	Cytoplasmic	COG0372	53	704	62.56	0.00231013	100	Confident
A0A0M4TE53	Lipoprotein	CP009626	278	26877.3	4.99	-0.438489	0	Cytoplasmic Membrane	COG1464	36	387	58.63	0.00196425	100	Confident
A0A0M4TE62	Pyridoxamine 5'-phosphate oxidase	CP009625	144	16809.2	5.94	-0.472917	0	Cytoplasmic	COG3467	13	98	68.75	0.000960274	100	Confident
A0A0M4TE74	RND transporter	CP009626	390	41577.3	5.68	0.0110256	0	Cytoplasmic Membrane	COG0845	15	86	43.59	0.000311147	100	Confident
A0A0M4TE89	Uncharacterized protein	CP009626	68	7515.53	6	-0.202941	0	Unknown	COG5515	2	18	36.76	0.000373504	100	Confident
A0A0M4TE91	ATP synthase subunit delta (ATP synthase F(1) sector subunit delta) (F-type ATPase subunit delta)	CP009625	186	19647.5	8.04	0.130108	0	Cytoplasmic	COG0712	22	368	74.73	0.00279168	100	Confident
A0A0M4TE97	Xylulose kinase	CP009626	517	54342.7	5.41	0.0162476	0	Cytoplasmic	COG1070	38	444	50.87	0.00121178	100	Confident
A0A0M4TE98	Glutaredoxin	CP009625	88	9646.07	5.3	-0.168182	0	Unknown	COG0695	7	49	69.32	0.000785678	100	Confident
A0A0M4TEA5	Uncharacterized protein	CP009625	271	29094.4	9.52	0.0265683	0	Unknown		8	40	29.52	0.000208268	100	Confident
A0A0M4TEB2	2-nitropropane dioxygenase	CP009626	322	33982	6.38	0.0968944	0	Unknown	COG2070	6	27	25.47	0.000118315	100	Confident
A0A0M4TEE3	AsnC family transcriptional regulator	CP009626	152	17517.4	8.54	-0.328947	0	Cytoplasmic	COG1522	6	39	38.16	0.000362037	100	Confident
A0A0M4TEG8	Uncharacterized protein	CP009626	48	5672.52	11.23	-0.64375	0	Unknown		2	14	52.08	0.000411546	100	Confident
A0A0M4TEH3	5-dehydro-2-deoxygluconokinase	CP009626	646	71041.9	5.39	-0.186378	0	Cytoplasmic	COG3892	7	19	12.38	4.15004e-05	100	Confident
A0A0M4TEI7	Iron ABC transporter substrate-binding protein	CP009626	339	34269.8	5.06	-0.172566	0	Periplasmic	COG1840	18	139	61.95	0.000578558	100	Confident
A0A0M4TEK6	Uncharacterized protein	CP009626	383	38159	9.52	-0.491645	1	Unknown	COG2845	4	16	15.67	5.89458e-05	100	Confident
A0A0M4TEL4	Twin-arginine translocation pathway signal protein	CP009626	575	63205.8	5.47	-0.28087	0	Unknown	COG1574	5	5	10.78	1.22697e-05	100	Confident
A0A0M4TEL5	D-arabinose 5-phosphate	CP009626	333	34992.3	6.2	0.221021	0	Unknown	COG0794	12	45	38.14	0.000190678	100	Confident
A0A0M4TEM4	Molybdate ABC transporter substrate-binding protein	CP009626	251	24478.9	5.28	0.0868526	0	Periplasmic	COG0725	6	26	26.69	0.000146161	100	Confident
A0A0M4TEN1	Glycosyl transferase	CP009626	330	36883.5	8.57	-0.126364	1	Cytoplasmic Membrane		3	8	11.82	3.42064e-05	100	Confident
A0A0M4TEN2	Dihydroorotase (DHOase) (EC 3.5.2.3)	CP009626	428	45749	5.16	-0.00771028	0	Cytoplasmic	COG0044	17	105	39.95	0.00034616	100	Confident
A0A0M4TEP0	Bifunctional protein GlmU	CP009626	454	47885.8	6.29	0.0596916	0	Cytoplasmic	COG1207	26	139	53.96	0.000432007	100	Confident
A0A0M4TER4	Microcin ABC transporter ATP-binding protein	CP009626	536	59575.6	6.37	-0.260448	0	Cytoplasmic Membrane	COG4172	27	206	53.73	0.000542293	100	Confident
A0A0M4TES1	ATP phosphoribosyltransferase (ATP-PRT) (ATP-PRTase) (EC 2.4.2.17)	CP009626	231	25469	6	-0.164935	0	Cytoplasmic	COG0040	8	31	41.99	0.000189357	100	Confident
A0A0M4TET2	N-6 DNA methylase	CP009626	187	20455.4	6.18	-0.114439	0	Cytoplasmic	COG0742	8	30	45.99	0.000226366	100	Confident
A0A0M4TET9	DNA mismatch repair protein MutL	CP009626	623	66783	6.23	-0.144462	0	Cytoplasmic	COG0323	27	136	55.38	0.000308022	100	Confident
A0A0M4TEU4	Chemotaxis protein CheY	CP009626	238	27002.3	6.18	-0.147479	0	Cytoplasmic	COG0745	3	15	13.45	8.89295e-05	100	Confident
A0A0M4TEV9	Acetyl-CoA acetyltransferase (EC 2.3.1.9)	CP009626	399	41215.4	5.95	0.101504	0	Unknown	COG0183	3	5	11.53	1.76819e-05	100	Confident
A0A0M4TEW8	N-acetylneuraminate epimerase (EC 5.1.3.24) (N-acetylneuraminate mutarotase) (Sialic acid epimerase)	CP009626	388	38010.7	5.28	-0.178866	0	Periplasmic	COG3055	6	22	22.94	8.0006e-05	100	Confident
A0A0M4TEY4	ABC transporter ATP-binding protein	CP009626	529	57975.7	6.49	-0.109074	0	Cytoplasmic Membrane	COG1129	3	8	8.32	2.13386e-05	100	Confident
A0A0M4TEZ0	Phosphomannomutase	CP009626	477	50611.7	6.35	-0.0111111	0	Cytoplasmic	COG1109	11	36	32.29	0.000106492	100	Confident
A0A0M4TEZ9	LysR family transcriptional regulator	CP009626	310	34859	5.94	-0.0954839	1	Cytoplasmic Membrane	COG0583	5	14	20	6.37232e-05	100	Confident
A0A0M4TF06	Uncharacterized protein	CP009626	101	11444.3	5.6	-0.0772277	0	Unknown		2	4	24.75	5.58818e-05	100	Confident
A0A0M4TF14	Nitrate reductase	CP009626	241	27040	10.35	0.565145	5	Cytoplasmic Membrane	COG2181	5	64	11.62	0.000374709	100	Confident
A0A0M4TF17	Fructose-1,6-bisphosphate aldolase (EC 4.1.2.13)	CP009626	354	38785.3	5.93	-0.307345	0	Unknown	COG0191	26	306	55.65	0.00121969	100	Confident
A0A0M4TF24	NAD-dependent dehydratase	CP009626	336	37581.5	8.54	-0.201786	0	Cytoplasmic	COG0451	2	3	10.42	1.25983e-05	100	Confident
A0A0M4TF27	Crp/Fnr family transcriptional regulator	CP009626	232	25767.9	6.33	0.0612069	0	Cytoplasmic	COG0664	2	4	9.91	2.43278e-05	100	Doubtful
A0A0M4TF32	Uncharacterized protein	CP009626	210	22421.9	9.39	0.112381	0	Cytoplasmic		6	52	36.67	0.000349394	100	Confident
A0A0M4TF33	Crp/Fnr family transcriptional regulator	CP009626	231	26134	6.99	-0.32684	0	Cytoplasmic	COG0664	3	6	15.58	3.66497e-05	100	Confident
A0A0M4TF39	Uncharacterized protein	CP009626	119	13249.3	5.53	-0.207563	0	Cytoplasmic	COG1993	4	12	43.7	0.000142287	100	Confident
A0A0M4TF41	Cytochrome C	CP009626	150	16812.8	5.78	-0.517333	1	Cytoplasmic Membrane		3	21	28.67	0.000197542	100	Confident
A0A0M4TF55	Uncharacterized protein	CP009626	319	33867.8	4.7	-0.490596	1	Unknown	COG1525	3	19	11.6	8.40416e-05	100	Confident
A0A0M4TF61	DNA recombinase	CP009626	407	45394	5.87	-0.25774	1	Unknown	COG1322	3	7	8.11	2.42681e-05	100	Confident
A0A0M4TF63	Glucose-6-phosphate 1-dehydrogenase (G6PD) (EC 1.1.1.49)	CP009626	491	55064.7	5.73	-0.292668	0	Cytoplasmic	COG0364	43	580	51.32	0.00166678	100	Confident
A0A0M4TF69	Glutamate--cysteine ligase	CP009626	457	51212.3	5.49	-0.294967	0	Unknown	COG3572	14	61	32.6	0.000188341	100	Confident
A0A0M4TF72	4-hydroxy-tetrahydrodipicolinate reductase (HTPA reductase) (EC 1.17.1.8)	CP009626	279	28752.7	5.92	0.122939	0	Cytoplasmic	COG0289	19	130	70.61	0.000657462	100	Confident
A0A0M4TF80	Protein SlyX homolog	CP009626	68	7872.93	4.63	-0.569118	0	Unknown	COG2900	3	5	61.76	0.000103751	100	Confident
A0A0M4TFA8	ABC transporter permease	CP009626	293	32656.9	9.63	0.709898	6	Cytoplasmic Membrane	COG1175	3	18	9.9	8.66835e-05	100	Confident
A0A0M4TFB2	2-dehydro-3-deoxygalactonokinase	CP009626	309	32715.7	6.72	0.0323625	0	Cytoplasmic	COG3734	25	219	76.38	0.00100004	100	Confident
A0A0M4TFC0	Aminotransferase	CP009626	310	35010.8	5.25	-0.34	0	Cytoplasmic		5	17	22.58	7.73782e-05	100	Confident
A0A0M4TFC1	sn-glycerol-3-phosphate import ATP-binding protein UgpC (EC 3.6.3.20)	CP009626	351	38491	6.15	-0.168091	0	Cytoplasmic Membrane	COG3839	11	57	36.18	0.000229139	100	Confident
A0A0M4TFE5	DNA mismatch repair protein MutT	CP009626	243	27126.4	9.32	-0.201646	0	Cytoplasmic		2	13	7.82	7.54864e-05	100	Confident
A0A0M4TFF1	DNA topoisomerase 4 subunit B (EC 5.99.1.3) (Topoisomerase IV subunit B)	CP009626	699	77208.1	6.3	-0.474106	0	Cytoplasmic	COG0187	16	62	26.9	0.000125154	100	Confident
A0A0M4TFG6	Prolyl-tRNA synthetase	CP009626	152	16187.6	5.17	0.0815789	0	Cytoplasmic	COG2606	3	15	17.11	0.000139245	100	Confident
A0A0M4TFI1	Dihydrolipoyl dehydrogenase (EC 1.8.1.4)	CP009626	461	48822.3	6.65	0.0956616	0	Cytoplasmic	COG1249	5	21	16.27	6.42761e-05	100	Confident
A0A0M4TFI8	Cytochrome d ubiquinol oxidase subunit 2	CP009626	384	42068.7	6.42	0.8	9	Cytoplasmic Membrane	COG1294	6	69	9.38	0.000253542	100	Confident
A0A0M4TFJ5	Nitroreductase	CP009626	199	22256.2	5.83	-0.352261	0	Unknown	COG3560	25	222	70.85	0.0015741	100	Confident
A0A0M4TFP4	NAD(P)H-quinone oxidoreductase	CP009626	335	35134.6	5.65	0.183881	0	Cytoplasmic	COG0604	5	11	12.84	4.63318e-05	100	Confident
A0A0M4TFR0	Amino acid transporter	CP009626	510	55181.3	9.38	0.810196	12	Cytoplasmic Membrane	COG0531	4	16	5.69	4.42671e-05	100	Confident
A0A0M4TFR4	5'-nucleotidase	CP009626	130	13431.4	7.99	-0.119231	0	Unknown		27	342	83.85	0.00371205	100	Confident
A0A0M4TFS3	Transcriptional regulator	CP009626	236	26101.1	5.48	0.015678	0	Unknown	COG0664	4	7	26.27	4.18521e-05	100	Confident
A0A0M4TFT4	Protease	CP009626	310	33462.7	6	0.100645	0	Cytoplasmic	COG0826	4	15	16.13	6.82749e-05	100	Confident
A0A0M4TFU3	Uncharacterized protein	CP009626	221	24610.9	6.61	-0.20543	0	Unknown		3	4	16.29	2.55387e-05	100	Confident
A0A0M4TFW0	Dihydrodipicolinate synthetase	CP009626	320	34408.5	6.07	0.06375	0	Cytoplasmic	COG0329	13	75	50.63	0.000330706	100	Confident
A0A0M4TFX0	3-ketoacyl-ACP reductase (EC 1.1.1.100)	CP009626	252	26391.4	6.21	0.0670635	0	Cytoplasmic	COG1028	25	278	72.62	0.0015566	100	Confident
A0A0M4TFY1	Succinyl-diaminopimelate desuccinylase (SDAP desuccinylase) (EC 3.5.1.18) (N-succinyl-LL-2,6-diaminoheptanedioate amidohydrolase)	CP009626	395	42895.5	5.44	-0.235949	0	Cytoplasmic	COG0624	23	132	54.18	0.000471529	100	Confident
A0A0M4TFY8	Oxidoreductase	CP009626	289	31931.1	6.02	-0.304152	0	Unknown	COG0451	9	39	42.21	0.000190414	100	Confident
A0A0M4TFZ6	Cardiolipin synthetase	CP009626	486	53626.1	9.04	0.147942	2	Cytoplasmic Membrane	COG1502	4	10	12.55	2.90332e-05	100	Confident
A0A0M4TG30	Ornithine cyclodeaminase (EC 4.3.1.12)	CP009626	358	39288.8	5.3	-0.160894	0	Cytoplasmic	COG2423	18	126	56.42	0.000496614	100	Confident
A0A0M4TG44	Cytidine deaminase	CP009626	199	22728.6	5.09	-0.470854	0	Unknown	COG0590	4	6	20.6	4.25431e-05	100	Confident
A0A0M4TG52	Uncharacterized protein	CP009626	166	15965.7	9.96	-0.703012	2	Unknown		2	65	19.88	0.000552506	100	Confident
A0A0M5MBA2	Thiamine biosynthesis protein ThiF	CP009625	256	26897	7.86	0.112109	0	Cytoplasmic	COG0476	7	35	38.67	0.000192912	100	Confident
A0A0M5MBA4	Microcin ABC transporter permease	CP009625	365	40802.7	7.83	0.448767	6	Cytoplasmic Membrane	COG4174	5	36	19.18	0.000139169	100	Confident
A0A0M5MBA7	Cysteine desulfurase	CP009625	202	21051.9	7.77	-0.195545	1	Cytoplasmic Membrane	COG3474	28	277	65.35	0.00193491	100	Confident
A0A0M5MBB2	Membrane protein	CP009625	245	26563.2	9.3	0.737551	7	Cytoplasmic Membrane	COG0670	3	54	15.1	0.000310999	100	Confident
A0A0M5MBB7	Penicillin-binding protein	CP009625	763	83119.6	6.34	-0.426081	1	Cytoplasmic Membrane	COG0744	5	12	8.39	2.21916e-05	100	Confident
A0A0M5MBB8	Uncharacterized protein	CP009625	197	21628.2	5.24	-0.353807	0	Unknown	COG1544	13	108	44.16	0.000773551	100	Confident
A0A0M5MBC1	Carbohydrate kinase	CP009625	330	35502.4	4.85	-0.0133333	0	Cytoplasmic	COG0524	9	73	35.76	0.000312133	100	Confident
A0A0M5MBC5	Isovaleryl-CoA dehydrogenase	CP009625	392	42355.3	5.36	-0.128061	0	Cytoplasmic	COG1960	27	157	50.26	0.000565126	100	Confident
A0A0M5MBC6	Glycerol-3-phosphate dehydrogenase (EC 1.1.5.3)	CP009625	503	56275	8.52	-0.314712	0	Cytoplasmic	COG0578	7	14	17.5	3.92728e-05	100	Confident
A0A0M5MBD1	Fuconate dehydratase	CP009625	425	47343.2	5.17	-0.0981176	0	Cytoplasmic	COG4948	26	112	52.24	0.000371844	100	Confident
A0A0M5MBD9	Carbon monoxide dehydrogenase	CP009625	150	16064.3	5.79	-0.0226667	0	Cytoplasmic	COG3427	2	10	16.67	9.40676e-05	100	Confident
A0A0M5MBE2	Ribosomal RNA small subunit methyltransferase I (EC 2.1.1.198) (16S rRNA 2'-O-ribose C1402 methyltransferase) (rRNA (cytidine-2'-O-)-methyltransferase RsmI)	CP009625	303	32076.7	5.32	-0.0224422	0	Cytoplasmic	COG0313	6	31	30.03	0.000144361	100	Confident
A0A0M5MBE5	Large-conductance mechanosensitive channel	CP009625	138	14898.8	6.26	0.601449	3	Cytoplasmic Membrane	COG1970	7	33	23.19	0.000337416	100	Confident
A0A0M5MBF1	50S ribosomal protein L9	CP009625	189	20970.5	4.86	-0.529101	0	Cytoplasmic	COG0359	24	937	61.38	0.00699535	100	Confident
A0A0M5MBF2	Tetratricopeptide repeat protein	CP009625	621	66254	5.75	-0.529147	0	Unknown	COG4785	36	218	49.11	0.000495332	100	Confident
A0A0M5MBF6	Peptidase M23B	CP009625	404	42063.5	5.46	-0.121535	1	Unknown	COG1652	13	58	37.38	0.000202571	100	Confident
A0A0M5MBG4	Perosamine synthetase	CP009625	367	40497.9	5.73	-0.128065	0	Cytoplasmic	COG0399	19	123	46.05	0.000472901	100	Confident
A0A0M5MBH3	3-oxoacyl-[acyl-carrier-protein] synthase 2 (EC 2.3.1.179)	CP009625	420	44088.8	5.36	-0.0471429	0	Cytoplasmic	COG0304	36	271	52.14	0.00091044	100	Confident
A0A0M5MBH5	Glycerol-3-phosphate ABC transporter ATP-binding protein	CP009625	115	9777.14	9.12	-0.0121739	0	Unknown	COG4731	5	32	43.48	0.00039263	100	Confident
A0A0M5MBH6	Transferase	CP009625	537	58065.9	5.31	-0.0957169	0	Cytoplasmic	COG0119	9	31	18.99	8.14552e-05	100	Confident
A0A0M5MBI0	DNA mismatch repair protein MutT	CP009625	147	16211.2	4.61	-0.295238	0	Cytoplasmic	COG1051	2	4	27.21	3.83949e-05	100	Confident
A0A0M5MBI2	Mannose-1-phosphate guanyltransferase (EC 2.7.7.13)	CP009625	474	52356.6	5.49	-0.142194	0	Cytoplasmic	COG0836	10	84	23	0.000250053	100	Confident
A0A0M5MBI4	Phosphoribosylglycinamide formyltransferase (EC 2.1.2.2) (5'-phosphoribosylglycinamide transformylase) (GAR transformylase)	CP009625	205	21685.2	6.59	0.207805	0	Cytoplasmic	COG0299	2	24	14.63	0.000165192	100	Confident
A0A0M5MBI5	3-hydroxyisobutyryl-CoA hydrolase	CP009625	349	37801.8	4.84	-0.0461318	0	Cytoplasmic	COG1024	15	83	44.13	0.000335571	100	Confident
A0A0M5MBI9	Aspartyl-tRNA synthetase	CP009625	595	67178.5	5.36	-0.354958	0	Cytoplasmic	COG0173	37	266	47.73	0.000630806	100	Confident
A0A0M5MBJ3	Cytochrome c-type biogenesis protein CcmE (Cytochrome c maturation protein E) (Heme chaperone CcmE)	CP009625	165	17976.5	9.78	-0.293333	1	Cytoplasmic Membrane	COG2332	4	24	28.48	0.000205238	100	Confident
A0A0M5MBJ4	Glutathione S-transferase	CP009625	215	24379.5	5.99	-0.0739535	0	Cytoplasmic	COG0625	7	30	31.16	0.000196886	100	Confident
A0A0M5MBJ8	30S ribosomal protein S4	CP009625	205	23565.9	9.99	-0.715122	0	Cytoplasmic	COG0522	33	330	75.12	0.00227139	100	Confident
A0A0M5MBK0	Permease	CP009625	362	40172	7.71	0.44337	7	Cytoplasmic Membrane	COG0795	5	24	17.4	9.35479e-05	100	Confident
A0A0M5MBK6	Ribonuclease E (RNase E) (EC 3.1.26.12)	CP009625	922	103751	5.64	-0.834056	0	Cytoplasmic	COG1530	15	85	15.08	0.000130083	100	Confident
A0A0M5MBK7	3-dehydroquinate dehydratase (3-dehydroquinase) (EC 4.2.1.10) (Type II DHQase)	CP009625	157	16968.2	6.44	-0.114013	0	Cytoplasmic	COG0757	7	21	38.85	0.000188734	100	Confident
[truncated: 262 more rows]

## Sheet: Table S3
Table S3: List of peptides identified in this study.
[truncated: 23,525 more rows]

[truncated: 6 more sheets: Table S4, Table S5, Tabls S6, Table S7, Table S8, Table S9]
